# Supplementary material for: Crystal structure of (R,S)-2-hy­droxy-4-(methyl­sulfan­yl)butanoic acid
Source: Acta Crystallogr E Crystallogr Commun. 2020 Mar 17;76(Pt 4):562–6. doi: 10.1107/S2056989020003138 (PMC7133032; doi:10.1107/S2056989020003138)
Supplement: Supplementary file 1 [file e-76-00562-sup1.cif]

##############################################################################
#                                                                            #
# This CIF contains the data in a paper accepted for publication in          #
# Acta Crystallographica Section E. It conforms to the requirements of       #
# Notes for Authors for Acta Crystallographica Section E, and has been       #
# peer reviewed under the auspices of the IUCr Commission on Journals.       #
#                                                                            #
# Full details of the Crystallographic Information File format               #
# are given in the paper "The Crystallographic Information File (CIF):       #
# a New Standard Archive File for Crystallography" by S. R. Hall, F. H.      #
# Allen and I. D. Brown [Acta Cryst. (1991), A47, 655-685].                  #
#                                                                            #
# The current version of the core CIF dictionary is obtainable from          #
# ftp://ftp.iucr.org/pub/cif_core.dic.                                       #
#                                                                            #
# Software is freely available for graphical display of the structure(s)     #
# in this CIF. For information consult the CIF software page                 #
# http://www.iucr.org/resources/cif/software.                                #
#                                                                            #
# This file may be used for bona fide research purposes within the           #
# scientific community so long as proper attribution is given to the journal # 
# article from which it was obtained.                                        #
#                                                                            #
##############################################################################
data_I
_audit_creation_method     'SHELXL-2017/1'
_journal_date_recd_electronic     2020-02-24
_journal_date_accepted     2020-03-05
_journal_name_full     'Acta Crystallographica, Section E'
_journal_year     2020
_journal_volume     76
_journal_issue      4
_journal_page_first     562
_journal_page_last     566
_journal_paper_category     GO
_journal_paper_doi     10.1107/S2056989020003138
_journal_coeditor_code     LH5949
_publ_contact_author_name     'Valeri V. Mossine'
_publ_contact_author_address
;
Department of Biochemistry
University of Missouri
Columbia, MO 65211
;
_publ_contact_author_email     'mossinev@missouri.edu'
_publ_contact_author_fax     '1-573-884-4631'
_publ_contact_author_phone     '1-573-882-2608'
_publ_section_title
;
Crystal structure of (<i>R</i>,<i>S</i>)-2-hydroxy-4-(methylsulfanyl)butanoic
acid
;
_publ_section_title_footnote     .
loop_
    _publ_author_name
    _publ_author_footnote
    _publ_author_address
    'Mawhinney, Thomas P.' .
;
Department of Biochemistry
University of Missouri
Columbia, MO 65211, USA
;
    'Li, Yiyi' .
;
Experiment Station Chemical Laboratories
University of Missouri
Columbia, MO 65211, USA
;
    'Chance, Deborah L.' .
;
Department of Molecular Microbiology and Immunology
University of Missouri
Columbia, MO 65211, USA
;
    'Kelley, Steven P.' .
;
Department of Chemistry
University of Missouri
Columbia, MO 65211, USA
;
    'Mossine, Valeri V.' .
;
Department of Biochemistry
University of Missouri
Columbia, MO 65211, USA
;
_publ_section_synopsis
;
Methionine hydroxy analogue, a common poultry feed supplement, has been obtained
in crystalline form for the first time. The asymmetric unit contains two
conformationally unequal molecules that are involved in a two-dimensional
intermolecular hydrogen-bonding network.
;
_chemical_name_systematic
;
(<i>R</i>,<i>S</i>)-2-Hydroxy-4-(methylsulfanyl)butanoic acid
;
_chemical_name_common     ?
_chemical_formula_moiety     'C5 H10 O3 S'
_chemical_formula_sum     'C5 H10 O3 S'
_chemical_formula_iupac     'C5 H10 O3 S'
_chemical_formula_weight     150.19
_chemical_melting_point     ?
_space_group_crystal_system     monoclinic
_space_group_name_H-M_alt     'P 21/c'
_space_group_name_Hall     '-P 2ybc'
loop_
    _space_group_symop_operation_xyz
    'x, y, z'
    '-x, y+1/2, -z+1/2'
    '-x, -y, -z'
    'x, -y-1/2, z-1/2'
_cell_length_a     16.0940(14)
_cell_length_b     8.8747(8)
_cell_length_c     10.5580(10)
_cell_angle_alpha     90
_cell_angle_beta     105.654(3)
_cell_angle_gamma     90
_cell_volume     1452.1(2)
_cell_formula_units_Z     8
_cell_measurement_reflns_used     9911
_cell_measurement_theta_min     2.63
_cell_measurement_theta_max     30.52
_cell_measurement_temperature     100(2)
_exptl_crystal_description     plate
_exptl_crystal_colour     colourless
_exptl_crystal_size_max     0.340
_exptl_crystal_size_mid     0.250
_exptl_crystal_size_min     0.070
_exptl_crystal_density_diffrn     1.374
_exptl_crystal_density_meas     ?
_exptl_crystal_density_method     ?
_exptl_crystal_F_000     640
_exptl_absorpt_coefficient_mu     0.382
_exptl_absorpt_correction_type     multi-scan
_exptl_absorpt_process_details
;
(<i>AXScale</i>; Bruker, 2017)
;
_exptl_absorpt_correction_T_min     0.6532
_exptl_absorpt_correction_T_max     0.7461
_diffrn_ambient_temperature     100(2)
_diffrn_source     'Incoatec IMuS microfocus Mo tube'
_diffrn_radiation_type     MoK\a
_diffrn_radiation_wavelength     0.71073
_diffrn_measurement_device_type     'Bruker VENTURE CMOS area detector'
_diffrn_measurement_method     'shutterless omega and phi scans'
_diffrn_detector_area_resol_mean     ?
_diffrn_reflns_number     37191
_diffrn_reflns_av_R_equivalents     0.0709
_diffrn_reflns_av_unetI/netI     0.0420
_diffrn_reflns_theta_min     2.629
_diffrn_reflns_theta_max     30.556
_diffrn_reflns_theta_full     25.242
_diffrn_measured_fraction_theta_max     0.997
_diffrn_measured_fraction_theta_full     0.998
_diffrn_reflns_limit_h_min     -22
_diffrn_reflns_limit_h_max     23
_diffrn_reflns_limit_k_min     -12
_diffrn_reflns_limit_k_max     12
_diffrn_reflns_limit_l_min     -15
_diffrn_reflns_limit_l_max     13
_refine_special_details     ?
_reflns_number_total     4437
_reflns_number_gt     3474
_reflns_threshold_expression     'I > 2\s(I)'
_refine_ls_structure_factor_coef     Fsqd
_refine_ls_matrix_type     full
_refine_ls_R_factor_all     0.0648
_refine_ls_R_factor_gt     0.0444
_refine_ls_wR_factor_gt     0.0967
_refine_ls_wR_factor_ref     0.1058
_refine_ls_goodness_of_fit_ref     1.054
_refine_ls_restrained_S_all     1.054
_refine_ls_number_reflns     4437
_refine_ls_number_parameters     223
_refine_ls_number_restraints     0
_refine_ls_hydrogen_treatment     refxyz
_refine_ls_weighting_scheme     calc
_refine_ls_weighting_details
              'w=1/[\s^2^(Fo^2^)+(0.0433P)^2^+0.6797P] where P=(Fo^2^+2Fc^2^)/3'
_atom_sites_solution_hydrogens     mixed
_atom_sites_solution_primary     dual
_atom_sites_solution_secondary     difmap
_refine_ls_shift/su_max     0.001
_refine_ls_shift/su_mean     0.000
_refine_diff_density_max     0.530
_refine_diff_density_min     -0.470
_refine_ls_extinction_method     none
_refine_ls_extinction_coef     .
loop_
    _atom_type_symbol
    _atom_type_description
    _atom_type_scat_dispersion_real
    _atom_type_scat_dispersion_imag
    _atom_type_scat_source
    'C' 'C' 0.0033 0.0016
                         'International Tables Vol C Tables 4.2.6.8 and 6.1.1.4'
    'H' 'H' 0.0000 0.0000
                         'International Tables Vol C Tables 4.2.6.8 and 6.1.1.4'
    'O' 'O' 0.0106 0.0060
                         'International Tables Vol C Tables 4.2.6.8 and 6.1.1.4'
    'S' 'S' 0.1246 0.1234
                         'International Tables Vol C Tables 4.2.6.8 and 6.1.1.4'
_computing_data_collection
;
APEX3 and SAINT (Bruker, 2017)
;
_computing_cell_refinement
;
APEX3 and SAINT (Bruker, 2017)
;
_computing_data_reduction
;
APEX3 and SAINT (Bruker, 2017)
;
_computing_structure_solution
;
SHELXT2014 (Sheldrick, 2015a)
;
_computing_structure_refinement
;
SHELXL2017 (Sheldrick, 2015b)
;
_computing_molecular_graphics
;
Mercury (Macrae <i>et al.</i>,  2020)
;
_computing_publication_material
;
<i>OLEX2</i> (Dolomanov <i>et al.</i>,  2009) and publCIF (Westrip,
2010)
;
loop_
    _atom_site_type_symbol
    _atom_site_label
    _atom_site_fract_x
    _atom_site_fract_y
    _atom_site_fract_z
    _atom_site_U_iso_or_equiv
    _atom_site_adp_type
    _atom_site_calc_flag
    _atom_site_occupancy
    _atom_site_disorder_assembly
    _atom_site_disorder_group
    S S1A 0.84095(3) 0.20993(6) 0.52925(4) 0.03405(12) Uani d 1 . .
    S S1B 0.92449(3) 0.76333(6) 0.21950(6) 0.04228(14) Uani d 1 . .
    O O3A 0.55286(6) 0.36868(11) 0.33141(9) 0.0159(2) Uani d 1 . .
    H H3A 0.5659(12) 0.439(2) 0.3057(18) 0.024 Uiso d 1 . .
    O O1A 0.53671(6) 0.35894(11) 0.06723(9) 0.0184(2) Uani d 1 . .
    O O3B 0.64397(7) 0.61637(11) 0.07733(10) 0.0179(2) Uani d 1 . .
    H H3B 0.5982(13) 0.587(2) 0.0729(19) 0.027 Uiso d 1 . .
    O O2A 0.56541(7) 0.11169(10) 0.08154(10) 0.0175(2) Uani d 1 . .
    H H2A 0.5570(11) 0.123(2) -0.005(2) 0.026 Uiso d 1 . .
    O O2B 0.66367(7) 0.88568(11) 0.33618(10) 0.0205(2) Uani d 1 . .
    H H2B 0.6535(12) 0.880(2) 0.412(2) 0.031 Uiso d 1 . .
    O O1B 0.60884(7) 0.65325(11) 0.31386(10) 0.0217(2) Uani d 1 . .
    C C2A 0.59189(8) 0.24683(14) 0.28125(13) 0.0131(2) Uani d 1 . .
    H H2AA 0.5714(10) 0.1576(19) 0.3142(16) 0.016 Uiso d 1 . .
    C C1A 0.56017(8) 0.24609(14) 0.13230(13) 0.0134(2) Uani d 1 . .
    C C3B 0.74743(9) 0.81369(16) 0.13945(14) 0.0183(3) Uani d 1 . .
    H H3BA 0.7508(11) 0.820(2) 0.0534(18) 0.022 Uiso d 1 . .
    H H3BB 0.7552(11) 0.914(2) 0.1762(17) 0.022 Uiso d 1 . .
    C C2B 0.65613(9) 0.76258(14) 0.13541(13) 0.0150(2) Uani d 1 . .
    H H2BA 0.6158(11) 0.8295(19) 0.0850(16) 0.018 Uiso d 1 . .
    C C3A 0.69066(9) 0.25339(16) 0.32158(13) 0.0173(3) Uani d 1 . .
    H H3AA 0.7133(11) 0.167(2) 0.2847(17) 0.021 Uiso d 1 . .
    H H3AB 0.7095(11) 0.340(2) 0.2816(17) 0.021 Uiso d 1 . .
    C C4A 0.72730(10) 0.25292(19) 0.47077(15) 0.0231(3) Uani d 1 . .
    H H4AA 0.7001(12) 0.174(2) 0.5080(18) 0.028 Uiso d 1 . .
    H H4AB 0.7168(12) 0.347(2) 0.5062(18) 0.028 Uiso d 1 . .
    C C4B 0.81668(10) 0.70791(19) 0.21803(19) 0.0280(3) Uani d 1 . .
    H H4BA 0.8093(12) 0.610(2) 0.1778(19) 0.034 Uiso d 1 . .
    H H4BB 0.8140(12) 0.696(2) 0.307(2) 0.034 Uiso d 1 . .
    C C5A 0.88873(13) 0.3629(3) 0.4614(2) 0.0441(5) Uani d 1 . .
    H H5AA 0.8738(17) 0.356(3) 0.359(3) 0.066 Uiso d 1 . .
    H H5AB 0.9499(17) 0.348(3) 0.497(3) 0.066 Uiso d 1 . .
    H H5AC 0.8699(16) 0.455(3) 0.489(3) 0.066 Uiso d 1 . .
    C C5B 0.93633(15) 0.9292(3) 0.3193(3) 0.0578(7) Uani d 1 . .
    H H5BA 0.898(2) 1.008(4) 0.280(3) 0.087 Uiso d 1 . .
    H H5BB 0.994(2) 0.959(3) 0.336(3) 0.087 Uiso d 1 . .
    H H5BC 0.9255(19) 0.895(3) 0.407(3) 0.087 Uiso d 1 . .
    C C1B 0.64041(8) 0.75921(14) 0.27099(13) 0.0151(2) Uani d 1 . .
loop_
    _atom_site_aniso_label
    _atom_site_aniso_U_11
    _atom_site_aniso_U_22
    _atom_site_aniso_U_33
    _atom_site_aniso_U_12
    _atom_site_aniso_U_13
    _atom_site_aniso_U_23
    S1A 0.02048(19) 0.0455(3) 0.0314(2) 0.00432(17) -0.00131(16) 0.00794(19)
    S1B 0.0198(2) 0.0453(3) 0.0635(3) -0.00015(17) 0.0142(2) -0.0085(2)
    O3A 0.0236(5) 0.0107(4) 0.0148(5) 0.0014(4) 0.0076(4) 0.0001(4)
    O1A 0.0248(5) 0.0136(4) 0.0156(5) 0.0012(4) 0.0035(4) 0.0024(4)
    O3B 0.0208(5) 0.0159(5) 0.0179(5) -0.0047(4) 0.0067(4) -0.0036(4)
    O2A 0.0291(5) 0.0118(4) 0.0122(5) 0.0001(4) 0.0063(4) -0.0007(4)
    O2B 0.0331(6) 0.0147(5) 0.0154(5) -0.0045(4) 0.0097(4) -0.0017(4)
    O1B 0.0305(5) 0.0159(5) 0.0219(5) -0.0040(4) 0.0126(4) 0.0002(4)
    C2A 0.0176(6) 0.0100(5) 0.0119(6) 0.0006(4) 0.0044(5) -0.0002(4)
    C1A 0.0142(6) 0.0119(6) 0.0148(6) -0.0017(4) 0.0050(5) -0.0002(5)
    C3B 0.0209(6) 0.0180(6) 0.0170(7) -0.0025(5) 0.0070(5) 0.0005(5)
    C2B 0.0192(6) 0.0130(6) 0.0127(6) -0.0002(5) 0.0045(5) 0.0011(5)
    C3A 0.0184(6) 0.0185(6) 0.0148(6) -0.0003(5) 0.0043(5) -0.0005(5)
    C4A 0.0193(7) 0.0309(8) 0.0175(7) 0.0011(6) 0.0021(5) -0.0003(6)
    C4B 0.0212(7) 0.0227(7) 0.0392(10) -0.0007(6) 0.0067(7) 0.0013(7)
    C5A 0.0252(9) 0.0575(13) 0.0474(12) -0.0085(9) 0.0058(8) 0.0033(10)
    C5B 0.0321(10) 0.0452(12) 0.0835(19) -0.0106(9) -0.0059(11) -0.0134(12)
    C1B 0.0170(6) 0.0137(6) 0.0143(6) 0.0006(5) 0.0040(5) 0.0005(5)
_geom_special_details
;
 All esds (except the esd in the dihedral angle between two l.s. planes)
 are estimated using the full covariance matrix.  The cell esds are taken
 into account individually in the estimation of esds in distances, angles
 and torsion angles; correlations between esds in cell parameters are only
 used when they are defined by crystal symmetry.  An approximate (isotropic)
 treatment of cell esds is used for estimating esds involving l.s. planes.
;
loop_
    _geom_bond_atom_site_label_1
    _geom_bond_atom_site_label_2
    _geom_bond_site_symmetry_2
    _geom_bond_distance
    _geom_bond_publ_flag
    S1A C5A . 1.801(2) ?
    S1A C4A . 1.8063(15) ?
    S1B C5B . 1.791(3) ?
    S1B C4B . 1.7995(16) ?
    O3A C2A . 1.4227(15) ?
    O3A H3A . 0.736(19) ?
    O1A C1A . 1.2155(16) ?
    O3B C2B . 1.4259(16) ?
    O3B H3B . 0.77(2) ?
    O2A C1A . 1.3197(15) ?
    O2A H2A . 0.89(2) ?
    O2B C1B . 1.3171(16) ?
    O2B H2B . 0.86(2) ?
    O1B C1B . 1.2131(16) ?
    C2A C1A . 1.5167(18) ?
    C2A C3A . 1.5318(19) ?
    C2A H2AA . 0.959(17) ?
    C3B C4B . 1.521(2) ?
    C3B C2B . 1.5273(19) ?
    C3B H3BA . 0.926(18) ?
    C3B H3BB . 0.967(17) ?
    C2B C1B . 1.5197(19) ?
    C2B H2BA . 0.934(17) ?
    C3A C4A . 1.526(2) ?
    C3A H3AA . 0.974(18) ?
    C3A H3AB . 0.968(18) ?
    C4A H4AA . 0.967(19) ?
    C4A H4AB . 0.95(2) ?
    C4B H4BA . 0.96(2) ?
    C4B H4BB . 0.95(2) ?
    C5A H5AA . 1.04(3) ?
    C5A H5AB . 0.96(3) ?
    C5A H5AC . 0.95(3) ?
    C5B H5BA . 0.95(3) ?
    C5B H5BB . 0.94(3) ?
    C5B H5BC . 1.03(3) ?
loop_
    _geom_angle_atom_site_label_1
    _geom_angle_atom_site_label_2
    _geom_angle_atom_site_label_3
    _geom_angle_site_symmetry_1
    _geom_angle_site_symmetry_3
    _geom_angle
    _geom_angle_publ_flag
    C5A S1A C4A . . 101.91(9) ?
    C5B S1B C4B . . 100.32(10) ?
    C2A O3A H3A . . 108.2(15) ?
    C2B O3B H3B . . 110.7(14) ?
    C1A O2A H2A . . 108.0(12) ?
    C1B O2B H2B . . 109.6(13) ?
    O3A C2A C1A . . 109.29(10) ?
    O3A C2A C3A . . 113.39(11) ?
    C1A C2A C3A . . 108.79(10) ?
    O3A C2A H2AA . . 105.3(10) ?
    C1A C2A H2AA . . 108.7(10) ?
    C3A C2A H2AA . . 111.3(10) ?
    O1A C1A O2A . . 124.01(12) ?
    O1A C1A C2A . . 123.28(11) ?
    O2A C1A C2A . . 112.61(11) ?
    C4B C3B C2B . . 112.94(12) ?
    C4B C3B H3BA . . 110.1(11) ?
    C2B C3B H3BA . . 107.5(11) ?
    C4B C3B H3BB . . 110.7(10) ?
    C2B C3B H3BB . . 107.7(10) ?
    H3BA C3B H3BB . . 107.7(15) ?
    O3B C2B C1B . . 110.41(10) ?
    O3B C2B C3B . . 107.56(11) ?
    C1B C2B C3B . . 112.52(11) ?
    O3B C2B H2BA . . 109.9(10) ?
    C1B C2B H2BA . . 106.4(10) ?
    C3B C2B H2BA . . 110.0(10) ?
    C4A C3A C2A . . 111.71(11) ?
    C4A C3A H3AA . . 109.2(10) ?
    C2A C3A H3AA . . 109.3(10) ?
    C4A C3A H3AB . . 111.9(10) ?
    C2A C3A H3AB . . 109.5(10) ?
    H3AA C3A H3AB . . 105.0(15) ?
    C3A C4A S1A . . 115.28(11) ?
    C3A C4A H4AA . . 109.3(11) ?
    S1A C4A H4AA . . 103.5(11) ?
    C3A C4A H4AB . . 110.1(11) ?
    S1A C4A H4AB . . 108.8(11) ?
    H4AA C4A H4AB . . 109.5(16) ?
    C3B C4B S1B . . 113.51(11) ?
    C3B C4B H4BA . . 109.5(12) ?
    S1B C4B H4BA . . 104.8(11) ?
    C3B C4B H4BB . . 112.4(12) ?
    S1B C4B H4BB . . 108.6(12) ?
    H4BA C4B H4BB . . 107.6(17) ?
    S1A C5A H5AA . . 111.3(15) ?
    S1A C5A H5AB . . 104.0(16) ?
    H5AA C5A H5AB . . 109(2) ?
    S1A C5A H5AC . . 108.7(16) ?
    H5AA C5A H5AC . . 112(2) ?
    H5AB C5A H5AC . . 112(2) ?
    S1B C5B H5BA . . 113.0(18) ?
    S1B C5B H5BB . . 106.3(19) ?
    H5BA C5B H5BB . . 112(3) ?
    S1B C5B H5BC . . 105.4(17) ?
    H5BA C5B H5BC . . 111(3) ?
    H5BB C5B H5BC . . 108(2) ?
    O1B C1B O2B . . 123.66(12) ?
    O1B C1B C2B . . 124.04(12) ?
    O2B C1B C2B . . 112.30(11) ?
loop_
    _geom_torsion_atom_site_label_1
    _geom_torsion_atom_site_label_2
    _geom_torsion_atom_site_label_3
    _geom_torsion_atom_site_label_4
    _geom_torsion_site_symmetry_1
    _geom_torsion_site_symmetry_2
    _geom_torsion_site_symmetry_3
    _geom_torsion_site_symmetry_4
    _geom_torsion
    _geom_torsion_publ_flag
    O3A C2A C1A O1A . . . . 27.77(17) ?
    C3A C2A C1A O1A . . . . -96.52(15) ?
    O3A C2A C1A O2A . . . . -155.72(10) ?
    C3A C2A C1A O2A . . . . 79.99(13) ?
    C4B C3B C2B O3B . . . . -59.22(16) ?
    C4B C3B C2B C1B . . . . 62.59(16) ?
    O3A C2A C3A C4A . . . . 58.73(15) ?
    C1A C2A C3A C4A . . . . -179.44(11) ?
    C2A C3A C4A S1A . . . . 164.16(10) ?
    C5A S1A C4A C3A . . . . 62.16(15) ?
    C2B C3B C4B S1B . . . . 178.17(10) ?
    C5B S1B C4B C3B . . . . 69.76(16) ?
    O3B C2B C1B O1B . . . . -10.81(19) ?
    C3B C2B C1B O1B . . . . -130.99(14) ?
    O3B C2B C1B O2B . . . . 170.24(11) ?
    C3B C2B C1B O2B . . . . 50.06(15) ?
loop_
    _geom_hbond_atom_site_label_D
    _geom_hbond_atom_site_label_H
    _geom_hbond_atom_site_label_A
    _geom_hbond_site_symmetry_A
    _geom_hbond_distance_DH
    _geom_hbond_distance_HA
    _geom_hbond_distance_DA
    _geom_hbond_angle_DHA
    _geom_hbond_publ_flag
    O3A H3A O1B . 0.736(19) 2.013(19) 2.7044(14) 156.4(19) yes
    O3B H3B O1A . 0.77(2) 2.246(19) 2.8480(14) 135.6(18) yes
    O3B H3B O1A 3_665 0.77(2) 2.325(19) 2.9048(14) 132.9(18) yes
    O2A H2A O3A 4_565 0.89(2) 1.71(2) 2.5995(14) 172.7(18) yes
    O2B H2B O3B 4_576 0.86(2) 1.79(2) 2.6493(14) 172.6(19) yes
_shelx_space_group_comment
;
The symmetry employed for this shelxl refinement is uniquely defined
by the following loop, which should always be used as a source of
symmetry information in preference to the above space-group names.
They are only intended as comments.
;
_shelx_estimated_absorpt_T_min     0.881
_shelx_estimated_absorpt_T_max     0.974
_shelx_hkl_file
;
   0   0  -1    0.10    0.30
   0   0  -1   -0.10    0.40
   0   0  -2  702.03   44.10
   0   0   2  859.31   44.30
   0   0  -2  770.12   43.70
   0   0  -2  919.91   44.40
   0   0   3   -0.70    1.50
   0   0  -3   -0.30    1.20
   0   0  -3    0.30    0.90
   0   0  -3   -0.90    1.50
   0   0   3    0.10    1.40
   0   0  -4  246.08   13.70
   0   0   4  224.58   14.10
   0   0  -4  224.88   13.90
   0   0  -4  204.78   12.60
   0   0   4  178.98   14.10
   0   0  -5    0.80    2.60
   0   0  -5    1.10    2.10
   0   0  -5    0.20    1.50
   0   0  -5    2.00    2.50
   0   0   5   -1.60    2.40
   0   0   5    0.20    2.00
   0   0  -6  235.98   16.00
   0   0   6  230.78   15.60
   0   0  -6  211.88   14.10
   0   0   6  223.28   16.30
   0   0  -6  245.18   15.90
   0   0  -6  261.87   15.70
   0   0  -7    2.10    3.20
   0   0  -7   -3.80    3.50
   0   0   7    4.50    3.00
   0   0  -7    0.90    2.10
   0   0   7    0.20    3.30
   0   0  -7   -3.80    2.80
   0   0  -8  395.76   24.90
   0   0   8  331.27   25.20
   0   0  -8  371.16   22.30
   0   0  -8  404.46   25.00
   0   0  -8  391.46   23.80
   0   0  -8  346.87   21.60
   0   0  -9    2.50    5.10
   0   0  -9   -5.20    6.00
   0   0  -9    2.50    2.40
   0   0  -9   -2.20    4.50
   0   0  -9   -3.50    2.50
   0   0 -10   48.00    7.00
   0   0 -10   29.80    4.60
   0   0 -10   48.80    7.00
   0   0 -10   38.20    7.60
   0   0 -10   54.19    9.30
   0   0 -10   30.00    9.00
   0   0 -11    1.60    6.80
   0   0 -11    1.70    7.30
   0   0 -11    3.20    3.60
   0   0 -11    1.40    4.00
   0   0 -12    5.40    4.60
   0   0 -12   -9.30    8.30
   0   0 -12    3.60    7.40
   0   0 -12    3.30    5.20
   0   0 -13   17.10    7.50
   0   0 -13   19.80    5.90
   0   0 -14    4.30    7.60
   0   1   0    0.20    0.30
   0   1   0    0.00    0.30
   0   1   0   -0.20    0.60
   0   1   0    0.20    0.40
   0  -1   0    0.30    0.50
   0  -1   0    0.30    0.50
   0  -1   0    0.00    0.20
   0  -1   0    0.00    0.40
   0   1   1   42.70    2.60
   0   1  -1   42.60    2.60
   0   1   1   40.90    2.40
   0   1  -1   39.10    3.30
   0   1  -1   34.40    2.50
   0   1   1   40.10    3.10
   0   1   1   36.00    2.90
   0  -1  -1   42.70    3.10
   0  -1  -1   40.30    2.60
   0  -1  -1   37.30    2.40
   0  -1   1   42.90    3.50
   0  -1   1   37.90    2.60
   0   1  -2  326.47   18.30
   0   1   2  332.07   18.00
   0   1  -2  339.97   17.00
   0   1   2  268.97   17.50
   0   1  -2  346.47   18.20
   0   1  -2  291.87   17.30
   0   1   2  287.47   17.50
   0  -1   2  300.07   18.30
   0  -1  -2  273.47   17.60
   0  -1  -2  364.86   18.10
   0  -1   2  283.37   17.30
   0  -1  -2  261.77   16.90
   0  -1  -2  350.36   17.60
   0  -1   2  344.57   17.00
   0   1  -3   30.00    3.90
   0   1  -3   22.70    3.50
   0   1   3   18.90    2.70
   0   1   3   22.40    3.60
   0   1  -3   19.70    2.40
   0   1   3   30.90    3.60
   0   1  -3   29.40    2.10
   0  -1  -3   22.10    2.50
   0  -1  -3   25.60    3.00
   0  -1  -3   27.20    3.50
   0   1  -4 1840.32   88.79
   0   1  -4 1539.55   87.39
   0   1  -4 1589.94   88.49
   0   1   4 1541.85   88.09
   0   1  -4 1664.33   86.79
   0  -1   4 1617.84   88.79
   0  -1  -4 1603.94   87.39
   0  -1   4 1519.75   88.69
   0  -1  -4 1565.34   87.59
   0  -1  -4 1647.04   87.89
   0  -1  -4 1666.73   88.39
   0   1   5   17.50    3.70
   0   1  -5   30.10    4.70
   0   1  -5   18.10    3.10
   0   1  -5   18.10    2.30
   0   1  -5   12.00    3.20
   0  -1   5   14.30    3.70
   0  -1  -5   19.40    3.10
   0  -1  -5   20.30    3.50
   0  -1   5   15.00    3.90
   0  -1  -5   26.50    4.40
   0  -1  -5   15.10    3.70
   0   1   6   21.20    4.50
   0   1  -6   12.10    3.80
   0   1  -6   17.20    2.70
   0   1  -6   23.50    2.70
   0   1  -6   23.40    4.50
   0   1  -6   20.70    3.50
   0  -1  -6   22.00    4.70
   0  -1  -6   32.90    5.30
   0  -1   6   13.80    4.20
   0  -1  -6   27.00    4.20
   0  -1  -6   18.30    3.10
   0   1  -7   19.20    3.80
   0   1  -7   16.40    2.90
   0   1  -7   22.00    4.90
   0   1  -7   18.10    3.20
   0   1  -7   25.70    5.40
   0   1   7   24.60    5.40
   0  -1   7   14.40    4.50
   0  -1  -7   22.80    3.80
   0  -1  -7   17.90    4.50
   0  -1  -7   21.30    4.10
   0  -1  -7   20.60    5.80
   0   1  -8  203.68   16.10
   0   1  -8  188.08   12.60
   0   1  -8  211.08   16.60
   0   1   8  217.28   17.00
   0   1  -8  228.18   13.50
   0   1  -8  227.88   14.50
   0  -1  -8  207.38   15.60
   0  -1  -8  217.18   16.90
   0  -1  -8  193.68   14.40
   0  -1   8  199.98   16.60
   0  -1  -8  224.38   14.50
   0   1  -9    5.90    2.40
   0   1  -9    6.10    2.80
   0   1  -9    8.70    6.00
   0   1  -9    5.20    6.60
   0   1  -9   13.60    5.50
   0   1  -9    2.40    2.80
   0   1   9    8.90    5.30
   0  -1  -9    0.70    5.30
   0  -1  -9    8.10    7.30
   0  -1  -9    4.30    3.30
   0  -1  -9    4.00    4.20
   0  -1   9    2.40    5.30
   0   1 -10   12.70    6.70
   0   1 -10   26.10    3.90
   0   1 -10   26.50    4.80
   0   1 -10   24.80    5.00
   0   1  10   17.10    7.40
   0   1 -10   13.20    7.00
   0   1 -10   13.20    8.00
   0  -1 -10   18.40    8.70
   0  -1 -10   30.00    5.30
   0  -1 -10   25.40    5.90
   0  -1 -10   28.50    7.20
   0  -1 -10   21.30    5.20
   0   1 -11    1.60    7.50
   0   1 -11    0.60    3.30
   0   1 -11    4.50    3.70
   0  -1 -11    8.40    8.10
   0  -1 -11   -2.90    7.30
   0  -1 -11    8.80    4.20
   0  -1 -11   -3.60    4.30
   0   1 -12   39.30    7.70
   0   1 -12   59.09   15.40
   0  -1 -12   26.80    6.30
   0  -1 -12   45.00    7.50
   0   1 -13   23.70   13.10
   0  -1 -13    7.00    5.50
   0  -1 -13   19.00    6.70
   0  -1 -13   14.20    7.10
   0   1 -14    9.70    7.00
   0   2  -1  897.91   48.30
   0   2   1  911.41   48.20
   0   2   1  846.22   48.60
   0   2  -1  911.71   49.10
   0   2   1  906.71   48.00
   0  -2  -1  947.91   48.80
   0  -2  -1  870.31   48.00
   0  -2   1  871.41   48.10
   0  -2   1  904.41   48.30
   0  -2  -1  836.82   48.20
   0   2  -2  729.43   40.80
   0   2   2  741.93   40.50
   0   2   2  799.02   41.80
   0   2  -2  770.82   42.20
   0   2  -2  707.63   40.80
   0   2   2  757.82   41.60
   0   2   2  780.62   40.90
   0  -2  -2  768.52   40.80
   0  -2  -2  744.83   41.60
   0  -2  -2  713.53   41.50
   0  -2   2  796.12   42.50
   0  -2   2  744.83   40.90
   0  -2   2  711.23   40.70
   0  -2  -2  765.42   40.60
   0   2   3   92.69    7.20
   0   2  -3  100.29    5.80
   0   2   3   83.29    6.80
   0   2   3   85.69    6.70
   0   2  -3  103.19    7.80
   0   2  -3   88.49    6.10
   0   2  -3   99.19    7.50
   0  -2   3   97.09    5.80
   0  -2  -3   93.29    6.30
   0  -2  -3   83.49    6.80
   0  -2  -3  101.39    7.30
   0  -2   3  100.79    8.10
   0  -2   3   85.99    6.20
   0  -2  -3   97.39    5.50
   0   2  -4 1038.50   63.59
   0   2   4 1162.38   62.99
   0   2   4 1130.59   62.99
   0   2  -4 1124.59   62.39
   0   2   4 1160.78   63.59
   0   2  -4 1157.08   63.99
   0  -2  -4 1031.70   61.89
   0  -2  -4 1191.28   62.59
   0  -2  -4 1111.79   62.99
   0  -2  -4 1124.89   61.59
   0  -2   4 1123.09   62.59
   0  -2   4 1256.97   64.79
   0  -2  -4 1239.98   63.69
   0  -2   4 1207.08   61.89
   0   2   5  145.39   10.90
   0   2   5  151.28   11.30
   0   2   5  180.88   12.30
   0   2  -5  154.98   12.30
   0   2  -5  141.79   10.40
   0   2  -5  179.98   12.80
   0   2  -5  192.78    9.90
   0  -2  -5  136.09    9.60
   0  -2  -5  166.08   10.20
   0  -2   5  199.18   13.50
   0  -2  -5  192.28   11.30
   0  -2  -5  188.18   12.40
   0  -2  -5  144.79   11.10
   0   2   6   56.49    7.00
   0   2  -6   64.99    8.10
   0   2  -6   44.30    5.00
   0   2  -6   63.79    4.30
   0   2  -6   56.39    7.50
   0  -2  -6   45.70    4.20
   0  -2   6   52.59    7.80
   0  -2  -6   65.99    7.60
   0  -2  -6   57.99    6.20
   0  -2  -6   58.49    5.10
   0  -2  -6   54.99    6.20
   0   2   7  505.75   33.00
   0   2  -7  540.65   31.40
   0   2  -7  610.44   34.00
   0   2  -7  475.25   38.00
   0   2  -7  545.65   30.10
   0  -2  -7  591.64   33.60
   0  -2  -7  524.95   33.40
   0  -2  -7  546.95   30.40
   0  -2  -7  561.84   32.10
   0  -2  -7  596.64   31.10
   0  -2   7  466.25   33.80
   0   2  -8   72.69   10.00
   0   2  -8   57.49    6.50
   0   2  -8   61.29    5.80
   0   2   8   74.09    9.70
   0   2  -8   68.69    5.30
   0   2  -8   60.89   10.60
   0  -2   8   62.99   10.00
   0  -2  -8   54.99    5.50
   0  -2  -8   69.89    8.70
   0  -2  -8   70.69    7.90
   0  -2  -8   69.49    6.80
   0  -2  -8   70.09   10.10
   0   2  -9  396.96   27.20
   0   2   9  389.66   27.50
   0   2  -9  398.06   24.50
   0   2  -9  478.95   30.40
   0  -2  -9  370.96   23.80
   0  -2  -9  384.96   25.80
   0  -2  -9  417.66   25.20
   0  -2  -9  381.26   23.20
   0  -2   9  407.06   28.40
   0  -2  -9  393.66   27.90
   0   2 -10   23.70    5.00
   0   2  10   18.00    8.00
   0   2 -10   15.50    7.70
   0   2 -10   19.40    3.50
   0   2 -10   22.30    8.20
   0  -2 -10   23.80    4.10
   0  -2 -10   29.80    5.90
   0  -2 -10   26.40    5.10
   0  -2  10   18.10    8.30
   0  -2 -10   49.80    9.90
   0   2 -11    2.20   15.60
   0   2 -11    1.20    4.10
   0   2  11   15.20    8.30
   0  -2 -11    6.30    8.20
   0  -2 -11    5.20    4.90
   0  -2 -11   10.30    5.00
   0  -2 -11    6.30    3.40
   0   2 -12  233.98   17.20
   0   2 -12  242.28   24.50
   0  -2 -12  206.28   17.60
   0  -2 -12  191.58   16.30
   0  -2 -12  224.58   14.70
   0   2 -13    1.70    5.80
   0  -2 -13    8.70    4.80
   0  -2 -13   11.30    6.50
   0   2 -14    8.00    7.80
   0  -2 -14    6.00    8.50
   0  -2 -14    1.30    8.00
   0   3   0   -0.40    1.40
   0   3   0   -0.90    1.40
   0   3   0   -0.20    0.90
   0   3   0    1.40    1.20
   0  -3   0    0.60    1.10
   0  -3   0    1.40    1.50
   0  -3   0    0.00    0.90
   0  -3   0    0.50    1.20
   0   3   1   22.00    2.20
   0   3  -1   20.10    3.50
   0   3  -1   17.80    2.40
   0   3  -1   22.30    2.80
   0   3  -1   18.50    2.90
   0   3   1   16.40    2.70
   0   3   1   13.70    2.70
   0   3   1   20.70    3.20
   0  -3   1   28.30    4.00
   0  -3   1   23.70    2.50
   0  -3   1   17.90    2.70
   0  -3  -1   20.00    3.30
   0  -3  -1   20.10    2.20
   0  -3  -1   20.90    3.10
   0  -3  -1   19.80    3.10
   0   3   2 1087.59   58.79
   0   3   2 1014.80   59.59
   0   3   2 1118.79   59.89
   0   3  -2 1103.59   58.99
   0   3  -2 1066.49   58.99
   0   3   2 1087.89   58.59
   0   3  -2 1179.78   60.59
   0  -3  -2 1014.40   59.69
   0  -3   2 1096.99   58.89
   0  -3  -2 1121.99   59.79
   0  -3  -2 1133.59   58.69
   0  -3  -2 1028.40   58.79
   0  -3   2 1046.00   60.69
   0  -3   2 1078.99   58.89
   0   3   3 1443.16   78.19
   0   3  -3 1429.56   78.99
   0   3   3 1381.56   76.59
   0   3   3 1458.75   77.29
   0   3  -3 1399.26   77.19
   0   3  -3 1328.67   76.99
   0   3   3 1573.44   78.69
   0  -3  -3 1348.77   78.09
   0  -3   3 1404.76   77.29
   0  -3  -3 1480.55   77.09
   0  -3   3 1496.45   79.69
   0  -3   3 1280.77   76.99
   0  -3  -3 1396.26   76.69
   0  -3  -3 1558.24   78.49
   0   3  -4 1254.27   68.69
   0   3   4 1242.98   68.09
   0   3   4 1224.98   67.59
   0   3  -4 1185.88   66.19
   0   3  -4 1185.18   66.59
   0   3  -4 1244.38   68.39
   0   3   4 1185.38   66.89
   0  -3   4 1276.77   66.89
   0  -3  -4 1206.68   65.69
   0  -3  -4 1262.97   66.59
   0  -3  -4 1167.18   67.59
   0  -3   4 1118.39   66.59
   0  -3  -4 1178.18   67.79
   0  -3   4 1398.86   69.89
   0   3   5   24.30    4.80
   0   3   5   34.00    5.20
   0   3  -5   35.50    3.80
   0   3  -5   35.10    6.10
   0   3  -5   34.80    6.10
   0   3   5   36.60    5.40
   0  -3  -5   32.50    5.20
   0  -3   5   38.30    4.50
   0  -3   5   32.80    3.20
   0  -3  -5   29.70    4.20
   0  -3  -5   36.20    3.30
   0  -3  -5   35.60    2.80
   0  -3  -5   25.60    4.90
   0  -3   5   21.60    5.90
   0   3  -6   83.29    6.00
   0   3   6   83.09    8.20
   0   3  -6  110.99   10.50
   0   3  -6   82.39    9.40
   0   3   6   76.39    8.10
   0   3  -6   80.99    6.70
   0   3   6   92.09    9.00
   0  -3  -6   87.39    5.50
   0  -3  -6   78.29    8.00
   0  -3  -6   90.79    7.60
   0  -3  -6   87.89    9.20
   0  -3   6   93.29   10.70
   0  -3  -6   82.69    5.90
   0   3  -7   40.70    4.80
   0   3  -7   33.20    6.70
   0   3  -7   34.20    6.90
   0   3   7   39.80    6.90
   0   3   7   41.70    6.50
   0  -3  -7   36.50    3.20
   0  -3  -7   42.40    6.80
   0  -3  -7   36.00    6.70
   0  -3  -7   28.80    4.00
   0  -3   7   42.40    7.90
   0  -3  -7   36.20    6.10
   0   3  -8  201.78   13.40
   0   3  -8  182.78   17.00
   0   3  -8  182.98   17.10
   0   3   8  188.98   15.70
   0  -3   8  218.78   18.30
   0  -3  -8  196.68   14.40
   0  -3  -8  213.68   16.70
   0  -3  -8  189.78   14.70
   0  -3  -8  198.78   12.10
   0  -3  -8  194.38   11.60
   0   3  -9    1.10    2.70
   0   3  -9    1.90    6.30
   0   3   9    5.60    5.30
   0   3  -9   -5.80    7.10
   0  -3  -9   -4.70    3.80
   0  -3  -9   -2.40    7.00
   0  -3   9    0.80    6.30
   0  -3  -9   -3.60    4.20
   0  -3  -9   -0.40    2.60
   0   3  10   11.30    7.20
   0   3 -10   27.40    9.00
   0   3 -10   41.50   11.70
   0   3 -10   18.70    5.00
   0  -3 -10   30.00   10.00
   0  -3 -10   12.50    5.20
   0  -3 -10    7.60    6.60
   0  -3 -10   19.50    3.40
   0  -3  10   27.30    8.90
   0   3 -11   16.10    5.10
   0   3 -11   15.40   10.60
   0   3  11   21.90    8.80
   0  -3 -11   -3.60    7.30
   0  -3 -11    4.10    5.30
   0  -3  11    3.60    8.90
   0   3 -12    8.60    5.00
   0  -3 -12   21.00    6.70
   0   3 -13    5.40    5.70
   0  -3 -13    7.90    7.80
   0   3 -14   14.90    8.40
   0   4   0   25.60    4.00
   0   4   0   11.00    2.70
   0   4   0   17.60    2.60
   0   4   0   15.50    3.40
   0  -4   0   20.30    3.20
   0  -4   0   11.10    2.80
   0  -4   0   19.20    3.90
   0  -4   0   14.30    2.40
   0   4  -1    1.40    2.70
   0   4   1    3.10    2.20
   0   4   1    1.10    1.20
   0   4  -1    3.50    1.60
   0   4  -1    2.90    1.80
   0   4   1    6.90    2.60
   0   4   1    1.80    1.90
   0   4  -1    1.90    1.80
   0  -4  -1    4.00    1.40
   0  -4   1    2.80    2.20
   0  -4  -1    2.70    2.10
   0  -4   1    4.50    1.80
   0  -4  -1    3.80    2.20
   0  -4  -1    0.70    1.90
   0  -4   1    2.80    3.00
   0   4  -2 1113.79   65.09
   0   4  -2 1236.38   65.29
   0   4   2 1182.08   64.49
   0   4  -2 1283.07   66.79
   0   4   2 1191.48   66.09
   0   4  -2 1194.28   65.19
   0   4   2 1205.18   65.99
   0   4   2 1250.37   64.79
   0  -4  -2 1309.97   66.09
   0  -4   2 1118.49   64.89
   0  -4   2 1218.18   64.79
   0  -4  -2 1140.19   65.09
   0  -4  -2 1186.58   64.49
   0  -4  -2 1125.89   65.89
   0  -4   2 1090.49   66.89
   0   4   3  892.11   50.59
   0   4  -3  925.51   51.49
   0   4  -3  985.80   49.70
   0   4   3  899.11   49.30
   0   4   3  881.71   48.80
   0   4  -3  861.11   49.50
   0   4   3  890.41   50.79
   0  -4   3  890.31   49.40
   0  -4   3  836.52   51.89
   0  -4  -3  919.71   50.69
   0  -4  -3  887.01   49.00
   0  -4  -3  856.11   49.20
   0  -4   3  933.51   49.40
   0   4   4 1403.26   76.39
   0   4  -4 1390.96   75.19
   0   4   4 1301.77   76.69
   0   4   4 1325.57   75.09
   0   4  -4 1580.34   75.19
   0   4  -4 1332.77   77.69
   0   4   4 1284.37   74.09
   0   4  -4 1388.96   77.09
   0  -4  -4 1322.77   76.39
   0  -4   4 1291.97   78.19
   0  -4  -4 1348.17   74.39
   0  -4  -4 1398.86   77.19
   0  -4  -4 1452.45   74.89
   0  -4   4 1405.96   75.29
   0  -4   4 1423.56   74.69
   0   4  -5  311.17   21.50
   0   4  -5  312.97   21.30
   0   4  -5  319.67   18.90
   0   4  -5  347.07   18.60
   0   4   5  301.37   19.20
   0   4   5  295.77   20.70
   0  -4   5  367.16   19.50
   0  -4   5  304.97   18.20
   0  -4  -5  317.77   18.70
   0  -4  -5  294.87   17.60
   0  -4  -5  286.27   20.40
   0  -4  -5  336.87   20.50
   0  -4   5  296.77   22.30
   0   4  -6   -0.80    1.80
   0   4  -6    6.40    4.90
   0   4  -6    1.00    1.90
   0   4   6    3.20    3.70
   0   4  -6   -0.20    4.50
   0   4   6   -4.30    2.90
   0   4   6   -2.10    2.90
   0  -4   6    5.30    4.50
   0  -4   6    1.90    1.50
   0  -4  -6   -1.30    2.30
   0  -4  -6    2.90    3.80
   0  -4   6    0.10    2.60
   0  -4  -6    3.20    3.50
   0   4   7   13.20    4.60
   0   4  -7   10.10    5.60
   0   4  -7    8.40    6.30
   0   4   7    9.30    4.10
   0   4  -7    7.70    2.60
   0   4  -7    7.70    2.70
   0   4   7   10.50    4.60
   0  -4  -7    7.20    3.70
   0  -4  -7    7.30    3.50
   0  -4   7    9.70    6.10
   0  -4  -7   10.10    5.30
   0   4  -8  630.04   42.60
   0   4  -8  730.53   43.70
   0   4  -8  679.63   39.40
   0   4   8  650.13   40.90
   0   4   8  643.34   41.80
   0  -4  -8  772.82   44.50
   0  -4  -8  646.24   40.80
   0  -4  -8  698.83   39.80
   0  -4   8  740.63   45.20
   0   4  -9  151.48   16.60
   0   4  -9  133.19   17.10
   0   4   9  125.49   13.80
   0   4  -9  143.39   10.90
   0  -4  -9  122.49   15.30
   0  -4  -9  108.79   12.30
   0  -4  -9  141.09   13.10
   0  -4   9  136.29   17.60
   0   4 -10   -0.30    3.80
   0   4 -10   11.70    9.50
   0   4  10    4.30    6.60
   0  -4 -10    4.40    4.60
   0  -4  10   -3.50    8.20
   0  -4 -10  -11.30    5.80
   0   4 -11    3.10    4.20
   0   4  11   13.50    8.50
   0  -4 -11   11.90    6.20
   0  -4  11   10.10   12.20
   0  -4 -11    2.60    8.10
   0   4 -12  491.15   30.80
   0  -4 -12  476.65   32.50
   0  -4  12  480.75   39.20
   0   4 -13    0.60    6.20
   0  -4 -13  -16.80    8.10
   0   5   0    2.80    1.50
   0   5   0    6.20    2.90
   0   5   0    3.30    2.20
   0   5   0    6.00    2.50
   0  -5   0    4.50    2.80
   0  -5   0    2.00    2.30
   0  -5   0    2.10    2.00
   0   5  -1   23.30    4.40
   0   5  -1   23.70    4.20
   0   5   1   24.20    4.60
   0   5   1   23.10    4.30
   0   5  -1   22.10    3.80
   0   5   1   25.10    4.30
   0   5  -1   27.20    3.50
   0   5   1   22.10    3.00
   0  -5   1   31.50    5.60
   0  -5  -1   26.20    4.50
   0  -5  -1   22.50    3.20
   0  -5   1   25.50    4.10
   0  -5  -1   18.60    3.90
   0  -5  -1   20.70    4.20
   0  -5   1   21.30    3.50
   0   5  -2  167.88   12.40
   0   5   2  149.09   11.70
   0   5   2  151.98   11.60
   0   5  -2  146.99   10.30
   0   5   2  153.98   10.20
   0   5   2  157.58    9.80
   0   5  -2  156.78   10.80
   0   5  -2  159.28   10.80
   0  -5   2  144.69   10.40
   0  -5  -2  148.79   11.00
   0  -5   2  148.99   12.90
   0  -5  -2  142.29   11.50
   0  -5   2  151.38   10.00
   0  -5  -2  162.08   11.60
   0  -5  -2  150.78    9.70
   0   5   3  801.22   45.30
   0   5  -3  733.83   44.10
   0   5  -3  866.51   44.20
   0   5   3  768.62   43.30
   0   5   3  731.13   45.10
   0   5  -3  802.92   46.00
   0   5  -3  786.52   44.10
   0   5   3  780.42   43.20
   0  -5   3  789.62   43.80
   0  -5  -3  763.42   43.10
   0  -5   3  891.01   47.60
   0  -5   3  734.53   43.60
   0  -5  -3  758.72   45.00
   0  -5  -3  840.82   45.30
   0  -5  -3  713.13   43.70
   0   5   4  180.88   12.70
   0   5  -4  160.18   13.60
   0   5   4  160.08   10.80
   0   5  -4  161.58   11.20
   0   5   4  165.08   10.00
   0   5  -4  161.28   13.50
   0   5  -4  161.08   11.00
   0   5   4  147.79   12.80
   0   5  -4  161.78   11.80
   0  -5  -4  157.88   12.60
   0  -5   4  181.58   10.90
   0  -5   4  151.18   14.80
   0  -5  -4  156.88   10.40
   0  -5   4  157.98   10.90
   0  -5  -4  156.18   12.40
   0   5  -5   95.99    7.80
   0   5  -5   72.39   10.50
   0   5   5  100.29    8.10
   0   5   5   86.69    6.20
   0   5   5   88.99    9.70
   0   5   5   81.19    9.90
   0   5  -5   98.39    7.70
   0   5  -5  110.19   11.40
   0  -5  -5   87.09    6.70
   0  -5   5   99.79    8.20
   0  -5  -5   91.49    9.40
   0  -5   5  129.79   13.00
   0  -5  -5  118.49   10.70
   0  -5   5  102.49    7.20
   0  -5  -5   95.59    7.40
   0   5  -6  227.08   14.60
   0   5  -6  210.48   18.30
   0   5  -6  203.08   17.90
   0   5   6  240.98   15.60
   0   5  -6  231.08   14.30
   0   5   6  194.18   16.90
   0   5   6  239.78   16.90
   0  -5   6  229.48   13.70
   0  -5   6  222.08   15.20
   0  -5   6  225.08   19.50
   0  -5  -6  209.88   16.30
   0  -5  -6  217.28   17.30
   0  -5  -6  233.28   14.40
   0   5  -7    1.20    2.70
   0   5  -7    6.10    7.10
   0   5  -7    5.00    5.80
   0   5   7    5.40    5.40
   0   5   7    1.10    4.80
   0   5  -7   -0.10    2.60
   0   5   7    6.20    4.30
   0  -5   7    3.90    2.20
   0  -5   7    0.00    3.60
   0  -5   7   -4.20    5.30
   0  -5  -7   -0.90    3.40
   0   5  -8   91.49    8.30
   0   5  -8  104.09    9.00
   0   5   8   97.49   11.50
   0   5   8  136.69   14.30
   0   5  -8  101.09   14.80
   0   5  -8   84.49   15.20
   0   5   8   97.99   12.60
   0  -5  -8  104.09    9.90
   0  -5   8  102.69   15.30
   0  -5  -8  118.59   14.30
   0  -5  -8  113.09   11.70
   0   5   9   27.70    7.60
   0   5  -9   12.00    4.10
   0   5  -9   -3.60    9.30
   0   5   9   19.60    7.20
   0  -5  -9   12.60    5.40
   0  -5   9   11.10    9.00
   0   5  10    8.60    7.20
   0   5 -10   10.30    4.30
   0  -5 -10    9.10    5.60
   0   5 -11    4.90    4.40
   0   5  11    6.00    8.70
   0  -5 -11    0.40    6.80
   0  -5  11    4.50   10.90
   0   5 -12    7.20    5.90
   0  -5 -12    4.60    8.00
   0  -5  12    0.40   13.40
   0   5 -13   23.40    7.30
   0  -5 -13   13.80    9.90
   0  -5  13    9.70   17.10
   0   6   0 1381.26   74.59
   0   6   0 1374.26   74.79
   0   6   0 1313.87   73.19
   0   6   0 1356.36   74.99
   0  -6   0 1309.67   73.79
   0  -6   0 1323.47   75.69
   0  -6   0 1308.47   74.49
   0   6   1   28.30    5.60
   0   6   1   46.20    6.20
   0   6  -1   49.10    7.70
   0   6  -1   46.00    6.10
   0   6   1   33.80    4.20
   0   6  -1   41.80    4.60
   0   6   1   54.69    7.10
   0  -6  -1   42.80    4.70
   0  -6   1   32.20    5.40
   0  -6   1   29.80    6.10
   0  -6   1   36.40    4.70
   0  -6  -1   39.80    5.60
   0  -6  -1   29.40    5.70
   0  -6  -1   32.20    6.00
   0   6   2  387.36   23.80
   0   6  -2  345.77   21.90
   0   6  -2  371.06   22.70
   0   6   2  340.37   23.30
   0   6  -2  388.06   24.10
   0   6  -2  370.96   22.80
   0   6   2  365.36   21.30
   0   6   2  376.66   21.90
   0  -6  -2  340.87   21.20
   0  -6   2  359.66   22.20
   0  -6  -2  335.97   23.00
   0  -6  -2  344.37   22.90
   0  -6   2  388.66   21.80
   0  -6   2  384.66   25.40
   0  -6  -2  369.96   23.00
   0   6  -3  126.19   11.90
   0   6   3  114.59   10.90
   0   6   3  118.19    8.70
   0   6  -3  120.89    9.70
   0   6   3  115.29    8.50
   0   6  -3  110.29    9.20
   0   6   3  106.59   10.90
   0   6  -3  127.79   10.00
   0  -6  -3  118.29   10.70
   0  -6  -3  113.69    9.80
   0  -6   3  121.09    9.00
   0  -6  -3  120.79    8.40
   0  -6   3  118.39    9.00
   0  -6  -3  113.39   10.50
   0  -6   3  114.19   12.90
   0   6   4   37.80    4.10
   0   6   4   31.40    6.50
   0   6   4   25.50    4.10
   0   6   4   34.50    6.20
   0   6  -4   21.00    6.30
   0   6  -4   39.80    5.80
   0   6  -4   31.00    5.00
   0   6  -4   33.10    5.30
   0  -6  -4   34.40    6.20
   0  -6   4   29.60    7.40
   0  -6  -4   31.00    5.50
   0  -6   4   30.60    5.10
   0  -6   4   29.10    4.70
   0  -6  -4   34.10    6.80
   0  -6  -4   24.70    4.20
   0   6  -5  245.18   15.60
   0   6  -5  224.28   18.90
   0   6  -5  217.48   18.60
   0   6  -5  247.18   16.40
   0   6   5  239.78   13.90
   0   6   5  215.98   17.70
   0   6  -5  231.48   15.80
   0   6   5  280.97   18.30
   0   6   5  231.98   15.30
   0  -6   5  255.37   15.90
   0  -6   5  233.48   20.40
   0  -6  -5  230.68   14.70
   0  -6  -5  203.68   15.60
   0  -6   5  219.08   14.80
   0  -6  -5  242.88   18.10
   0  -6  -5  238.78   17.40
   0   6  -6   36.90    8.60
   0   6  -6   26.00    5.10
   0   6   6   33.30    7.00
   0   6  -6   48.20    6.30
   0   6  -6   50.09    6.50
   0   6   6   34.20    5.60
   0   6   6   31.90    7.90
   0  -6  -6   45.40    7.70
   0  -6  -6   35.10    5.00
   0  -6   6   30.60    8.70
   0  -6  -6   31.00   11.00
   0  -6   6   31.90    6.10
   0  -6   6   29.80    4.70
   0   6   7    1.60    3.90
   0   6  -7   -2.60    8.00
   0   6   7    0.60    6.10
   0   6  -7    1.30    3.40
   0   6  -7   -0.20    3.20
   0   6   7   -0.50    5.30
   0   6  -7   -0.30    7.80
   0  -6   7   -2.40    4.40
   0  -6  -7   -0.10    3.40
   0  -6  -7   -8.40    7.30
   0  -6   7    9.90    7.60
   0  -6  -7    3.60    3.80
   0  -6   7    2.10    2.60
   0   6  -8   26.30    5.20
   0   6  -8   21.10    8.60
   0   6   8   36.70    7.10
   0   6   8   35.40    7.60
   0   6   8   29.10    8.60
   0   6  -8   29.10    5.00
   0  -6  -8   32.50    6.60
   0  -6   8   40.70   11.00
   0  -6  -8   32.70   10.60
   0  -6  -8   30.60    5.70
   0   6   9    3.70    6.00
   0   6   9    8.50    7.50
   0   6  -9    9.20    4.50
   0  -6  -9    2.20    5.50
   0  -6  -9    5.30    6.00
   0  -6   9  -11.20   10.50
   0   6 -10    4.80    4.50
   0   6  10    3.70    7.70
   0   6  10   -0.30    9.30
   0  -6 -10   -4.40    8.60
   0  -6 -10   -9.80    5.50
   0  -6  10    6.90   11.80
   0   6 -11   55.79    9.90
   0  -6 -11   43.10   10.30
   0  -6  11   50.49   16.20
   0  -6 -11   72.29   12.40
   0   6 -12   13.90    6.70
   0   6  12   16.90   17.40
   0  -6 -12   19.40    9.80
   0  -6  12   46.10   17.90
   0   7   0    4.60    3.30
   0   7   0   -0.60    3.80
   0   7   0    0.80    2.10
   0   7   0   -1.10    3.50
   0  -7   0    1.90    4.70
   0  -7   0    2.70    3.50
   0  -7   0    3.00    2.90
   0   7  -1   73.99    9.10
   0   7  -1   70.89    8.50
   0   7  -1   91.19    9.60
   0   7   1   56.49    8.60
   0   7   1   78.49    9.70
   0   7   1   66.59    9.10
   0   7   1   70.69    6.40
   0   7  -1   65.19    6.70
   0  -7   1   75.79   10.60
   0  -7   1   61.69    7.70
   0  -7  -1   67.89    7.70
   0  -7  -1   78.19    8.60
   0  -7  -1   72.59    9.60
   0  -7   1   70.69    7.00
   0   7  -2    9.00    4.20
   0   7   2    1.20    3.10
   0   7  -2    7.00    4.30
   0   7   2    3.20    4.00
   0   7   2    2.80    2.30
   0   7  -2    3.50    2.60
   0   7  -2   -2.60    4.70
   0   7   2    8.00    4.40
   0  -7   2    8.50    3.10
   0  -7   2    7.20    3.50
   0  -7  -2    6.90    3.80
   0  -7  -2    3.30    2.50
   0  -7  -2    4.10    4.40
   0  -7   2    7.10    6.00
   0  -7  -2    5.50    4.20
   0   7  -3   13.50    4.60
   0   7   3   14.60    5.50
   0   7  -3    6.30    3.70
   0   7   3    9.50    5.40
   0   7  -3   30.30    6.80
   0   7   3   12.40    3.50
   0   7  -3   14.20    4.00
   0   7   3   15.30    3.20
   0  -7  -3   16.30    5.00
   0  -7  -3   17.10    3.40
   0  -7   3   12.00    6.60
   0  -7   3   23.90    4.20
   0  -7   3   13.90    3.60
   0  -7  -3   19.80    5.80
   0  -7  -3   13.30    4.80
   0   7  -4   47.50    7.40
   0   7  -4   65.59   11.00
   0   7  -4   41.00    6.90
   0   7   4   45.80    5.50
   0   7  -4   56.49    7.70
   0   7   4   47.60    9.00
   0   7   4   50.19    5.80
   0   7   4   50.89    8.60
   0  -7  -4   34.20    6.10
   0  -7   4   54.09   10.90
   0  -7  -4   50.29    5.90
   0  -7  -4   54.89    7.60
   0  -7   4   66.69    7.10
   0  -7   4   53.49    6.60
   0  -7  -4   64.29   11.10
   0   7  -5  269.87   18.00
   0   7   5  230.68   19.90
   0   7  -5  261.47   18.20
   0   7  -5  269.57   18.30
   0   7   5  263.97   17.20
   0   7   5  254.17   15.80
   0   7  -5  285.37   21.60
   0   7   5  250.67   20.40
   0   7  -5  286.17   21.30
   0  -7  -5  258.27   17.00
   0  -7   5  282.77   18.00
   0  -7  -5  252.67   20.10
   0  -7  -5  265.97   16.60
   0  -7   5  276.27   17.20
   0  -7  -5  239.68   19.20
   0  -7   5  276.17   23.40
   0   7   6  265.17   20.80
   0   7  -6  247.08   18.10
   0   7   6  258.37   16.90
   0   7  -6  280.37   22.10
   0   7   6  201.58   19.50
   0   7  -6  258.67   17.60
   0   7  -6  239.28   22.00
   0  -7  -6  243.18   15.10
   0  -7   6  252.17   23.20
   0  -7  -6  232.28   20.50
   0  -7  -6  244.08   16.10
   0  -7   6  228.38   15.80
   0  -7  -6  250.97   19.50
   0  -7   6  276.17   18.20
   0   7  -7   10.10    4.80
   0   7  -7    9.90    4.70
   0   7  -7   31.70   14.10
   0   7  -7    7.60    9.60
   0   7  -7   12.30    4.50
   0   7   7    7.50    5.40
   0   7   7    9.60    6.50
   0   7   7   19.50    7.00
   0  -7  -7    3.20    5.40
   0  -7   7   20.50    9.60
   0  -7  -7   16.00    4.70
   0  -7   7    8.80    3.30
   0  -7   7    2.60    5.70
   0   7  -8    6.10    5.50
   0   7   8   -7.70    5.40
   0   7   8    7.20    7.40
   0   7  -8    8.70    4.80
   0   7  -8    3.30    5.00
   0  -7   8    3.20    9.40
   0  -7   8    0.70    2.70
   0  -7  -8    5.60    4.60
   0   7   9   -8.60    6.40
   0   7   9   18.80    8.60
   0   7  -9    1.10    5.60
   0   7  -9    3.40    5.00
   0  -7   9    0.80   12.20
   0  -7  -9    0.20    6.40
   0  -7  -9   -1.00    6.00
   0   7 -10   23.20    7.00
   0   7  10    5.20    8.20
   0   7  10    8.00    9.20
   0   7 -10   19.30    7.80
   0  -7  10  -12.30   13.50
   0  -7 -10    7.20    7.60
   0   7 -11   18.30    9.10
   0   7 -11    8.20    6.60
   0   7  11  -14.00    9.60
   0  -7 -11    4.50    8.90
   0  -7  11    8.70   16.70
   0   7 -12   46.80   12.70
   0  -7  12   65.29   20.20
   0  -7 -12   22.50   11.00
   0   8   0 1729.53   97.19
   0   8   0 1762.52   99.39
   0   8   0 1807.42   99.09
   0   8   0 1795.52   99.99
   0  -8   0 1723.63   98.99
   0  -8   0 1850.61  101.39
   0   8   1   87.89   10.20
   0   8   1   72.69    7.20
   0   8  -1   74.69   10.70
   0   8  -1   73.89   10.10
   0   8   1   86.89    9.70
   0   8   1   86.59   11.60
   0   8  -1   90.19   11.10
   0   8  -1   79.79    7.60
   0  -8   1   65.69    8.60
   0  -8  -1   74.39    9.90
   0  -8   1   74.19    9.10
   0  -8  -1   66.39    9.10
   0  -8  -1   95.39   12.00
   0  -8   1   76.39   12.60
   0   8  -2  131.59   12.20
   0   8   2  107.89   13.60
   0   8  -2  102.19    9.60
   0   8   2  112.99    8.90
   0   8  -2  121.39   13.20
   0   8  -2  122.99   12.40
   0   8   2  111.19   12.40
   0   8   2  104.89   10.30
   0  -8  -2  111.99    9.40
   0  -8  -2  114.19   13.10
   0  -8   2   96.39   15.00
   0  -8  -2  120.09   12.10
   0  -8   2  116.79   10.50
   0  -8   2  121.29   10.10
   0  -8  -2  106.19   11.00
   0   8  -3   96.69   13.10
   0   8   3   89.89    8.30
   0   8  -3   89.69   10.20
   0   8   3   71.49   10.80
   0   8   3   61.29   10.80
   0   8  -3   87.29    8.50
   0   8   3   79.79    7.40
   0   8  -3   63.39   10.40
   0  -8  -3   83.29   10.90
   0  -8  -3   79.59    7.70
   0  -8  -3   71.69   10.60
   0  -8   3   71.49   12.90
   0  -8   3   80.49    8.60
   0  -8   3   76.29    8.60
   0   8  -4    7.20    4.00
   0   8  -4    4.40    5.50
   0   8   4   15.60    6.30
   0   8  -4    2.20    4.60
   0   8  -4   20.60    8.50
   0   8   4   17.10    3.60
   0   8   4   11.00    6.40
   0   8  -4    3.30    7.60
   0   8   4   12.30    3.40
   0  -8  -4   14.30    5.10
   0  -8   4   17.80    4.60
   0  -8  -4   16.00    6.40
   0  -8   4   15.60    4.30
   0  -8  -4    9.50    3.70
   0  -8  -4    1.80    4.80
   0   8  -5   22.50    9.30
   0   8  -5   17.20    6.10
   0   8  -5   19.40    9.80
   0   8   5   -0.30    7.00
   0   8  -5   10.30    5.10
   0   8   5    9.00    6.90
   0   8   5    9.20    3.20
   0   8   5   14.30    3.80
   0   8  -5    8.60    5.60
   0  -8   5    2.90    4.60
   0  -8   5   18.80    8.70
   0  -8   5   14.20    4.40
   0  -8  -5    7.80    3.90
   0  -8  -5   21.10    6.90
   0  -8  -5   22.20    7.40
   0  -8  -5   17.50    5.20
   0   8   6   33.70    5.90
   0   8   6   35.20    4.80
   0   8  -6   25.30   10.40
   0   8  -6   33.80    6.20
   0   8  -6   32.90    7.00
   0  -8  -6   19.10   12.80
   0  -8  -6   34.10    5.30
   0  -8   6   30.00    5.00
   0  -8  -6   32.20    5.80
   0   8   7  110.99   15.10
   0   8  -7   97.19   12.90
   0   8  -7  122.69   12.20
   0   8   7   64.29    9.30
   0   8  -7   77.49   12.20
   0  -8   7   84.29   15.90
   0  -8  -7   92.79   10.40
   0  -8  -7  107.59   14.00
   0   8  -8   50.49    8.20
   0   8  -8   61.29   10.70
   0   8   8   53.29   12.60
   0   8  -8   33.20    7.90
   0  -8   8   24.30   12.80
   0  -8  -8   59.59    7.90
   0  -8  -8   52.79    9.30
   0   8   9   27.90   11.10
   0   8  -9   49.00    9.30
   0   8  -9   78.49   12.00
   0  -8  -9   55.59    9.40
   0  -8   9   30.40   15.60
   0  -8  -9   51.29   10.40
   0   8 -10    4.60    8.00
   0   8  10   -2.30    9.00
   0   8 -10   23.90    8.70
   0   8  10   11.40   11.10
   0  -8 -10    4.20    8.10
   0  -8  10   26.00   17.10
   0   8 -11   14.50   11.00
   0   8  11   43.50   15.50
   0   8  11   17.20   11.80
   0   8 -11   56.19   11.10
   0  -8  11   41.60   21.70
   0  -8 -11   40.90   12.30
   0   9   0   14.90    6.60
   0   9   0    1.30    3.20
   0   9   0    5.20    6.00
   0   9   0  -12.70    6.90
   0  -9   0    4.20    4.70
   0  -9   0   -8.20    4.40
   0  -9   0   -4.70    7.00
   0   9   1   19.10    7.40
   0   9  -1   22.80    4.50
   0   9  -1   27.00    7.60
   0   9   1   21.90    6.90
   0   9  -1   31.80    7.90
   0   9   1   18.20    6.10
   0   9   1   26.90    4.80
   0   9  -1   28.10    8.30
   0  -9  -1   16.80    5.90
   0  -9   1   15.90    8.80
   0  -9  -1   14.70    7.90
   0  -9  -1   21.10    5.60
   0  -9   1   25.50    5.50
   0  -9   1   23.80    5.40
   0   9  -2    7.80    6.30
   0   9  -2   11.90    7.40
   0   9   2   12.50    6.90
   0   9   2    5.50    3.00
   0   9   2    8.20    4.80
   0   9   2  -11.40    6.90
   0   9  -2    0.80    3.40
   0   9  -2    6.60    6.30
   0  -9   2    7.10    8.30
   0  -9  -2   -1.10    4.70
   0  -9   2    2.30    4.70
   0  -9  -2    3.60    5.40
   0  -9  -2    4.20    6.30
   0  -9   2   -3.00    4.00
   0   9   3    7.10    4.60
   0   9   3    9.70    6.40
   0   9  -3    9.00    5.20
   0   9  -3   -7.70    7.80
   0   9  -3   14.80    4.70
   0   9   3    7.00    3.60
   0  -9   3    7.50    4.10
   0  -9  -3   -2.60    6.80
   0  -9   3   -0.50    8.80
   0  -9  -3    3.40    4.20
   0  -9  -3    6.60    5.60
   0   9  -4   25.10    5.50
   0   9   4   12.70    4.10
   0   9   4   13.10    6.20
   0   9  -4   13.70    9.20
   0   9  -4   21.50    7.70
   0   9   4   12.40    8.50
   0  -9  -4   15.50    5.00
   0  -9  -4   11.50    7.50
   0  -9   4   10.20   10.40
   0  -9   4   17.20    5.00
   0  -9  -4   17.50    6.50
   0   9   5   17.00    8.40
   0   9  -5   30.40    8.20
   0   9   5    5.60    3.90
   0   9  -5    5.50    5.10
   0   9  -5   21.70   10.40
   0   9   5   16.70    4.10
   0   9  -5   15.50    7.00
   0  -9  -5   20.90    5.50
   0  -9  -5   18.40    6.70
   0  -9   5   10.20   10.80
   0  -9   5   12.80    5.10
   0  -9  -5   24.90    7.50
   0   9  -6   80.39   13.20
   0   9   6   85.39   15.00
   0   9  -6   98.29   14.30
   0   9   6   59.69    6.90
   0  -9  -6   55.79    9.80
   0  -9  -6   75.29    9.70
   0  -9   6   53.09   14.10
   0  -9   6   72.39    9.30
   0  -9  -6   70.09    9.80
   0   9  -7    8.30    6.40
   0   9   7   15.10    9.40
   0   9  -7    3.60    7.90
   0   9  -7    9.40    7.50
   0   9   7    0.30    6.10
   0  -9  -7   -7.70    6.10
   0  -9   7    1.90   12.70
   0  -9  -7  -10.10    5.60
   0  -9   7    2.20    4.30
   0   9   8   20.60   10.70
   0   9  -8   28.00    8.50
   0   9  -8   30.20    9.20
   0   9   8   -2.00    6.80
   0  -9  -8   17.40    9.60
   0  -9   8   28.90   15.50
   0  -9   8   12.80    4.90
   0   9   9    3.00   12.20
   0   9  -9   -0.50    8.00
   0   9   9   -6.60    8.40
   0   9  -9   12.90    8.90
   0  -9  -9   23.90   10.30
   0  -9   9    3.70   16.60
   0   9 -10   10.70   10.30
   0   9  10    3.80   13.40
   0   9 -10   30.90   10.30
   0  -9  10   31.60   21.00
   0  -9 -10   -0.10   10.20
   0  10   0  157.38   11.80
   0  10   0  133.19   16.20
   0  10   0  127.49   16.10
   0 -10   0  158.48   20.30
   0  10   1   63.09    9.90
   0  10   1   72.69    8.00
   0  10  -1   68.19    8.40
   0  10  -1   68.59   12.20
   0  10   1   43.90   10.30
   0 -10  -1   62.09   11.70
   0 -10  -1   51.79    9.10
   0 -10   1   74.59   13.70
   0 -10   1   74.19   10.60
   0  10  -2  158.68   17.40
   0  10  -2  187.48   20.00
   0  10   2  129.29   15.60
   0  10   2  163.58   12.50
   0  10  -2  184.78   13.70
   0  10   2  181.38   18.30
   0 -10  -2  159.68   16.50
   0 -10  -2  167.18   19.00
   0 -10   2  180.68   15.10
   0 -10   2  155.48   22.20
   0  10  -3   13.40    5.50
   0  10   3    6.10    5.70
   0  10  -3   30.00   10.10
   0  10  -3   25.20    7.80
   0  10   3   10.00    8.80
   0 -10   3   19.50    5.40
   0 -10  -3   25.60    7.10
   0 -10   3    5.00   11.10
   0 -10  -3   16.40    8.00
   0  10  -4    4.10    5.60
   0  10   4    2.50    5.40
   0  10  -4   -3.10    6.80
   0  10   4   -0.20    3.80
   0  10  -4    4.60   11.30
   0  10  -4    4.00    9.60
   0  10   4    9.00    8.00
   0 -10   4    8.00   11.40
   0 -10  -4   -1.50    7.90
   0 -10  -4    3.50    7.70
   0 -10   4    2.80    5.10
   0  10   5   12.10    5.00
   0  10  -5   -4.10    7.50
   0  10  -5    1.40   10.60
   0  10  -5   14.40    5.70
   0  10   5   -4.60    8.80
   0 -10   5   -7.20    5.10
   0 -10  -5    0.80    7.70
   0 -10  -5   -2.90    6.00
   0 -10  -5   -3.50    7.20
   0 -10   5   17.10   12.50
   0  10  -6   15.00    6.50
   0  10   6    9.40    5.80
   0  10   6    8.30   10.40
   0  10  -6   24.30   11.50
   0 -10  -6    4.10    7.80
   0 -10   6    8.80   14.30
   0  10  -7   76.09   13.10
   0  10   7   61.99   14.50
   0  10  -7   60.29   10.70
   0 -10  -7   72.29   12.70
   0 -10   7   96.49   21.00
   0  10   8   16.50   12.90
   0  10  -8   -9.90    7.70
   0  10  -8  -13.40    9.40
   0 -10   8   11.70    5.90
   0 -10   8   29.00   17.50
   0 -10  -8   13.50   10.30
   0  11   0   -5.50    8.70
   0  11   0   -4.20    4.10
   0 -11   0    8.70    6.90
   0  11  -1    2.00    4.90
   0  11   1    1.20    9.40
   0  11   1   12.70    8.80
   0  11   1    0.20    4.30
   0  11  -1    8.20    9.60
   0 -11  -1   -2.00   11.30
   0 -11  -1    3.60    7.20
   0 -11   1   -0.70    6.00
   0 -11   1   -8.50   11.60
   0  11  -2    0.10    4.80
   0  11   2    6.20    4.40
   0  11   2    8.40    9.40
   0  11   2  -12.80    8.70
   0  11  -2    0.40    9.20
   0 -11  -2  -13.60    6.40
   0 -11  -2   -2.60   10.30
   0 -11   2  -20.60   12.00
   0 -11   2    3.10    5.90
   0  11  -3   76.29   13.90
   0  11   3   66.19   12.90
   0  11  -3   63.39   14.10
   0 -11   3   67.09   17.70
   0 -11   3   70.89   11.80
   0 -11  -3   44.00   10.50
   0 -11  -3   47.50   12.50
   0  11  -4    9.40   10.60
   0  11  -4   -2.50    6.00
   0  11   4   -7.90   10.80
   0 -11  -4   13.50    9.10
   0 -11   4   -2.90    5.90
   0 -11   4   31.70   16.00
   0 -11  -4   -2.20   10.30
   0  11   5   19.30   12.10
   0  11  -5   21.80   11.00
   0  11  -5   16.10    7.30
   0  11   5    7.70    5.80
   0 -11  -5   30.60   10.50
   0 -11   5   18.20    7.60
   0 -11  -5   20.10    9.70
   0 -11   5   47.40   19.00
   0  11  -6   25.10    8.10
   0  11   6   -8.30   12.70
   0  11  -6   27.30   10.50
   0 -11   6   25.70   19.80
   0 -11  -6    2.20    9.90
   0  11   7   -0.90   14.00
   0  11  -7   14.40    9.80
   0  11  -7   23.00   11.60
   0 -11   7    0.70    7.10
   0 -11  -7   11.00   10.60
   0 -11   7   12.30   20.50
   0  12   0   -4.40    5.40
   0  12   0    6.70   11.90
   0 -12   0    0.00    7.30
   0 -12   0   12.90   15.00
   0  12   1    0.70    5.00
   0  12   1   33.10   12.30
   0  12  -1   11.80   12.70
   0 -12   1  -12.00   15.40
   0 -12  -1   34.20    9.40
   0 -12   1   14.30    7.90
   0 -12  -1   24.20   15.00
   0  12  -2   90.39   16.80
   0  12   2   82.99   17.40
   0 -12  -2   17.60   30.10
   0 -12   2   96.39   15.80
   0 -12  -2   76.59   13.20
   0 -12   2   86.69   21.10
   0  12  -3    7.30    6.90
   0  12   3   15.40   14.20
   0  12  -3   16.20   12.70
   0 -12   3   23.10    8.20
   0 -12  -3   47.30   15.00
   0 -12   3   20.00   17.60
   0 -12  -3   11.30   10.40
   0  12   4   -1.80   13.80
   0  12  -4    2.30    8.00
   0  12  -4   -5.50   11.80
   0 -12  -4  -15.00    9.50
   0 -12   4   -0.90    8.70
   0 -12   4   -3.80   18.70
   1   0 -14   13.70    7.80
   1   0 -14   10.50    7.90
   1   0 -13    2.50    5.80
   1   0 -13   -7.50    5.80
   1   0 -13    0.30   11.30
   1   0 -12   22.90    5.50
   1   0 -12   28.30   10.20
   1   0 -12   16.50    5.60
   1   0 -11    1.40    3.70
   1   0 -11   -4.00    4.10
   1   0 -11    7.70    8.60
   1   0 -11   -7.80   16.10
   1   0 -11    9.60    7.30
   1   0 -11    7.40    4.70
   1   0 -10  137.29   11.00
   1   0 -10  124.69    9.90
   1   0 -10  148.39   13.60
   1   0 -10  126.09   15.10
   1   0 -10  131.99   17.50
   1   0  -9   -1.80    4.70
   1   0  -9    2.50    2.90
   1   0  -9    3.90    5.10
   1   0  -9    1.10    2.20
   1   0  -9    4.90    6.00
   1   0  -8  442.76   28.30
   1   0  -8  527.75   30.90
   1   0  -8  459.95   29.90
   1   0  -8  490.35   30.50
   1   0  -8  520.25   28.00
   1   0  -7   -1.90    2.00
   1   0  -7   -0.50    3.40
   1   0  -7   -2.30    2.90
   1   0  -7   -0.70    1.70
   1   0  -7   -1.80    5.00
   1   0  -6  150.08   11.00
   1   0  -6  146.89   10.90
   1   0  -6  135.09   11.20
  -1   0   6  145.99   11.80
   1   0  -5    1.00    1.20
  -1   0   5    0.40    2.20
   1   0  -5   -1.80    2.20
   1   0  -5   -0.40    2.20
   1   0  -5   -0.60    2.30
  -1   0   4   17.20    3.30
   1   0  -4   18.20    3.20
  -1   0   3    0.90    1.50
   1   0  -3   -0.80    1.30
   1   0  -3   -0.20    1.50
   1   0  -2  180.58   10.40
   1   0  -2  162.68   10.20
   1   0  -1    0.20    0.30
   1   0  -1   -0.10    0.20
  -1   0  -1    0.00    0.40
   1   0   1   -0.10    0.50
   1   0   1    0.30    0.30
   1   0   1   -0.50    0.50
  -1   0  -1    0.50    0.30
  -1   0  -1    0.40    0.60
  -1   0  -2  219.18   13.70
   1   0   2  257.97   13.30
   1   0   2  227.88   14.20
   1   0   2  239.88   13.80
  -1   0  -2  251.47   13.30
   1   0   3   -1.00    1.10
  -1   0  -3    1.10    1.20
  -1   0  -3    1.20    0.90
   1   0   3    0.40    1.60
  -1   0  -3    1.30    1.40
   1   0   4 8701.23  481.05
  -1   0  -4 9289.07  480.35
  -1   0  -4 9999.00  481.05
   1   0   4 7982.30  481.15
   1   0   5   -3.30    2.40
   1   0   5   -0.30    2.00
  -1   0  -5    0.80    1.90
  -1   0  -5   -1.90    2.60
  -1   0  -5   -1.70    1.60
  -1   0  -5    3.10    2.50
  -1   0  -6   -2.80    6.50
  -1   0  -6    1.90    1.80
  -1   0  -6   -1.10    2.30
  -1   0  -6    0.30    2.90
   1   0   6   -0.90    2.70
   1   0   6    3.60    3.30
   1   0   7   -2.50    3.50
  -1   0  -7   -3.60    3.60
   1   0   7    3.60    2.90
  -1   0  -7    0.70    3.00
  -1   0  -7    0.50    2.00
   1   0   8  122.89   11.60
  -1   0  -8  147.39    9.00
  -1   0  -8  116.29    9.40
  -1   0  -8  141.09   12.50
   1   0   8  130.09   13.80
  -1   0  -8  135.99   13.00
  -1   0  -8  120.89   10.80
  -1   0  -9    0.30    4.30
  -1   0  -9   -3.50    7.50
   1   0   9   -0.60    5.30
  -1   0  -9   -1.70    2.30
  -1   0  -9   -1.50    2.60
  -1   0  -9   -2.80    5.50
  -1   0 -10  177.58   12.40
  -1   0 -10  164.08   17.30
  -1   0 -10  155.98   11.30
  -1   0 -10  183.28   13.60
  -1   0 -10  166.68   14.60
  -1   0 -11    1.10    4.20
  -1   0 -11    5.00    3.40
  -1   0 -11   10.60    6.80
  -1   0 -11   -0.40    3.90
  -1   0 -12  285.67   20.80
  -1   0 -12  289.17   23.00
  -1   0 -13    3.00    6.30
  -1   0 -14   96.39   13.70
   1   1 -14   79.99   11.60
   1  -1 -14   48.20   10.50
   1  -1 -14   62.89   10.40
   1  -1 -14   70.79   10.00
   1   1 -13    7.30    5.50
   1   1 -13    4.90    6.90
   1   1 -13   28.50   13.80
   1  -1 -13    9.30    6.50
   1  -1 -13    9.40    7.20
   1  -1 -13   11.80    5.90
   1  -1 -13   14.10    7.20
   1   1 -12   22.60    5.70
   1   1 -12   26.40    5.80
   1   1 -12   19.40    5.20
   1  -1 -12   19.50    8.70
   1  -1 -12   20.90    6.10
   1  -1 -12   22.70    6.80
   1  -1 -12   18.90    5.60
   1   1 -11    1.40    9.30
   1   1 -11    4.00    4.30
   1   1 -11   14.80    7.90
   1   1 -11    4.60    3.90
   1  -1 -11  -11.80    7.00
   1  -1 -11   11.40    4.20
   1  -1 -11    8.70    6.40
   1  -1 -11    8.90    4.80
   1   1 -10   -1.10    7.50
   1   1 -10   -2.20    3.10
   1   1 -10    8.60    7.60
   1   1 -10    6.30    3.10
   1   1 -10    4.10    3.40
   1   1 -10    6.90    6.20
   1  -1 -10   10.90    6.00
   1  -1 -10   -5.20    3.40
   1  -1 -10    3.20    5.00
   1  -1 -10  -12.50    7.00
   1  -1 -10   -0.10    3.30
   1   1  -9    4.00    3.20
   1   1  -9    0.30    5.60
   1   1  -9   11.00    6.20
   1   1  -9    7.60    2.50
   1   1  -9    2.80    5.00
   1   1  -9    4.80    3.00
   1  -1  -9    9.80    5.60
   1  -1  -9    8.50    3.30
   1  -1  -9    4.40    6.20
   1  -1  -9    0.30    4.60
   1   1  -8  271.17   19.00
  -1   1   8  258.07   19.10
   1   1  -8  252.67   15.90
   1   1  -8  259.97   15.40
   1   1  -8  243.28   16.40
   1   1  -8  239.48   20.90
   1   1  -8  262.47   18.60
   1  -1  -8  302.87   19.30
   1  -1  -8  245.78   17.20
   1  -1  -8  260.77   18.20
   1  -1  -8  249.88   16.60
  -1  -1   8  230.38   18.50
   1   1  -7    7.60    4.00
   1   1  -7    1.20    2.00
   1   1  -7    2.60    1.90
  -1   1   7    1.00    3.50
   1   1  -7    0.60    1.40
   1   1  -7    3.60    3.80
   1  -1  -7   -1.20    2.60
   1  -1  -7    1.90    2.20
   1  -1  -7   -1.20    2.60
   1  -1  -7   -4.20    3.30
  -1  -1   7   -1.00    3.50
   1   1  -6   24.70    4.60
   1   1  -6   30.70    3.20
   1   1  -6   28.90    5.00
  -1   1   6   22.40    4.50
   1  -1  -6   36.30    5.00
  -1  -1   6   26.30    5.00
   1  -1  -6   23.00    4.30
   1  -1  -6   32.80    5.40
   1   1  -5   31.40    3.50
   1   1  -5   28.80    5.00
  -1   1   5   20.10    4.00
   1   1  -5   28.40    2.80
   1   1  -5   20.20    4.00
   1  -1  -5   24.30    3.80
  -1  -1   5   21.90    4.60
   1  -1  -5   25.40    4.00
   1  -1  -5   28.70    4.00
   1  -1  -5   26.00    4.50
  -1   1   4 1062.69   59.49
   1   1  -4  990.00   59.89
   1   1  -4  994.60   58.69
   1   1  -4 1190.58   60.09
  -1   1   4 1080.39   59.59
   1   1  -4 1124.69   58.39
   1  -1  -4 1205.98   59.79
   1  -1  -4 1049.20   59.09
  -1  -1   4  962.00   59.99
   1  -1  -4 1206.88   59.39
   1  -1  -4 1024.10   59.09
   1   1  -3 1045.30   52.29
  -1   1   3  985.30   53.09
   1   1  -3  952.50   52.49
   1   1  -3  986.70   53.49
  -1   1   3  932.91   52.89
   1   1  -3  915.11   53.59
   1  -1  -3 1026.80   53.19
  -1  -1   3 1000.00   52.29
   1  -1  -3 1017.10   52.79
  -1  -1   3  955.10   53.69
   1  -1  -3  912.71   52.29
   1  -1  -3  890.21   52.79
  -1   1   2 2920.71  161.68
  -1   1   2 2961.70  161.48
   1   1  -2 3215.28  162.48
  -1   1   2 3230.38  161.98
   1  -1  -2 2955.90  161.88
  -1  -1   2 2824.22  161.38
   1  -1  -2 3038.10  161.38
   1   1  -1   16.70    2.30
  -1   1   1   21.00    1.70
   1   1  -1   21.90    1.50
   1   1  -1   21.50    1.80
  -1   1   1   18.20    2.00
   1   1  -1   20.90    1.90
   1  -1  -1   21.30    1.80
  -1  -1   1   21.20    1.80
  -1  -1   1   20.50    1.50
   1  -1  -1   22.70    2.10
  -1  -1   1   20.30    1.90
   1  -1  -1   20.90    2.10
  -1  -1   1   18.20    2.40
  -1   1   0   48.10    3.10
   1   1   0   48.10    3.10
   1   1   0   49.30    3.30
   1   1   0   47.10    3.30
   1   1   0   51.29    3.20
   1  -1   0   45.20    3.20
  -1  -1   0   49.99    3.30
   1  -1   0   46.50    3.40
   1  -1   0   51.69    3.10
  -1  -1   0   54.29    3.20
  -1  -1   0   48.70    3.40
  -1  -1   0   47.10    3.10
  -1   1  -1    2.80    0.80
   1   1   1    3.10    1.00
  -1   1  -1    3.10    1.20
   1   1   1    3.10    1.20
  -1   1  -1    1.60    1.30
   1   1   1    2.70    1.00
   1  -1   1    2.20    0.70
   1  -1   1    2.90    0.60
   1  -1   1    3.30    1.30
   1  -1   1    2.60    1.30
  -1  -1  -1    2.20    0.90
  -1  -1  -1    3.00    1.00
  -1  -1  -1    2.90    1.20
  -1   1  -3  304.87   17.70
   1   1   3  280.67   16.90
  -1   1  -3  332.27   17.90
   1   1   3  286.57   17.40
   1   1   3  295.27   17.50
   1   1   3  256.17   16.40
  -1   1  -3  271.67   16.80
  -1  -1  -3  312.17   17.70
   1  -1   3  308.07   18.10
  -1  -1  -3  327.47   17.30
  -1  -1  -3  276.97   16.30
   1  -1   3  297.27   17.90
  -1   1  -4  519.25   27.30
  -1   1  -4  430.56   26.70
   1   1   4  466.95   26.90
   1   1   4  418.66   25.80
   1   1   4  461.95   25.80
  -1   1  -4  403.36   25.90
   1  -1   4  458.85   27.50
  -1  -1  -4  438.96   26.00
  -1  -1  -4  520.95   26.70
   1  -1   4  494.65   27.50
  -1   1  -5  635.24   37.50
  -1   1  -5  751.12   37.50
  -1   1  -5  736.53   40.00
  -1   1  -5  624.14   38.40
   1   1   5  646.74   39.50
  -1   1  -5  703.73   39.50
  -1  -1  -5  640.84   38.40
  -1  -1  -5  740.53   39.80
   1  -1   5  647.04   40.20
   1  -1   5  732.03   40.20
  -1  -1  -5  692.03   38.20
  -1  -1  -5  730.03   39.30
  -1   1  -6  324.57   20.50
  -1   1  -6  341.87   18.10
  -1   1  -6  298.47   18.40
   1   1   6  307.67   20.90
  -1   1  -6  299.97   19.30
  -1  -1  -6  327.47   19.20
  -1  -1  -6  347.47   20.40
   1  -1   6  364.66   21.50
  -1  -1  -6  319.87   19.30
   1  -1   6  343.57   21.80
  -1  -1  -6  271.67   21.70
   1   1   7   65.79    9.00
  -1   1  -7   58.69    6.00
  -1   1  -7   67.89    7.80
  -1   1  -7   55.69    5.10
  -1  -1  -7   62.49    6.10
  -1  -1  -7   45.60    8.40
   1  -1   7   62.29    8.50
  -1  -1  -7   50.79    7.70
  -1  -1  -7   55.79    6.00
   1  -1   7   54.99    8.80
  -1   1  -8  445.66   26.10
  -1   1  -8  426.96   24.20
   1   1   8  436.76   28.70
  -1   1  -8  428.96   28.20
  -1   1  -8  440.26   24.80
  -1   1  -8  415.96   27.60
   1  -1   8  415.26   29.00
  -1  -1  -8  464.25   27.60
  -1  -1  -8  405.66   28.40
  -1  -1  -8  446.46   25.80
   1  -1   8  449.26   28.50
  -1  -1  -8  409.66   25.70
  -1   1  -9   -0.30    4.70
  -1   1  -9    2.30    2.90
   1   1   9    6.10    6.20
  -1   1  -9   -0.20    6.70
  -1   1  -9    3.40    2.10
  -1  -1  -9    4.70    3.70
   1  -1   9   -2.90    4.70
  -1  -1  -9    5.60    6.90
  -1  -1  -9    1.20    3.10
  -1  -1  -9   -6.40    5.20
  -1   1 -10   -7.00    7.80
   1   1  10    0.90    6.00
  -1   1 -10    0.30    3.50
  -1   1 -10    5.10    6.10
  -1   1 -10    9.70    7.50
  -1  -1 -10  -12.00    8.10
   1  -1  10   -8.20    5.40
  -1  -1 -10    9.50    4.70
  -1  -1 -10    2.10    3.40
  -1  -1 -10   -0.20    6.70
   1   1  11   65.19   12.10
  -1   1 -11   83.99   14.30
  -1   1 -11   68.69    9.00
  -1  -1 -11   64.89    8.50
  -1  -1 -11   41.70    9.90
  -1  -1 -11   66.79   10.80
  -1  -1 -11   55.29    8.70
  -1   1 -12  127.89   12.60
  -1   1 -12  121.29   19.00
  -1  -1 -12  109.59   19.30
  -1  -1 -12  118.39   13.20
  -1  -1 -12   97.89   11.40
  -1  -1 -12  134.29   12.40
  -1   1 -13   -0.90    5.80
  -1  -1 -13   -0.50    6.20
  -1  -1 -13    0.40    5.30
  -1  -1 -13    2.40    5.90
  -1   1 -14  177.78   17.60
  -1  -1 -14  148.79   18.50
   1   2 -14    0.00    7.20
   1  -2 -14   12.60    8.40
   1   2 -13   40.70    8.10
   1  -2 -13   30.50    6.10
   1  -2 -13   33.70    8.40
   1  -2 -13   32.90    9.80
   1   2 -12   25.20   11.90
   1   2 -12   19.90    5.60
   1  -2 -12   29.70    7.40
   1  -2 -12   17.90    6.70
   1  -2 -12   16.10    4.80
   1  -2 -12   22.90    7.40
   1   2 -11   10.90    3.70
   1   2 -11    6.90    5.20
   1   2 -11   -2.40   10.80
   1  -2 -11    6.70    3.90
   1  -2 -11   11.10    5.40
   1  -2 -11    7.90    4.90
   1  -2 -11   12.30    7.90
   1   2 -10  126.29   15.90
   1   2 -10  116.49    9.60
   1   2 -10  137.39   15.10
   1   2 -10   97.39   14.20
   1   2 -10  127.79   10.30
   1   2 -10   97.69    8.30
   1  -2 -10  126.89   11.50
   1  -2 -10  106.89   10.70
   1  -2 -10  112.79    9.20
   1  -2 -10  101.59   15.00
   1  -2 -10   96.59   12.80
   1   2  -9    5.80    7.20
   1   2  -9   -1.10    2.10
   1   2  -9    2.60    2.80
   1   2  -9    3.10    2.60
   1   2  -9   -6.00    5.20
  -1   2   9    0.60    4.50
   1  -2  -9    2.10    2.30
   1  -2  -9    1.00    3.70
  -1  -2   9   -2.60    5.10
   1  -2  -9    3.30    4.70
   1  -2  -9    5.00    7.20
   1  -2  -9    0.30    3.40
   1   2  -8  108.69   11.30
   1   2  -8   90.19   12.00
  -1   2   8  105.59   10.90
   1   2  -8   91.89    8.00
   1   2  -8   98.19    7.00
   1  -2  -8   80.09    8.90
   1  -2  -8   87.49    7.20
   1  -2  -8  121.29   11.80
  -1  -2   8  118.79   12.20
   1  -2  -8   93.59    8.60
   1  -2  -8   94.39    9.60
  -1   2   7   29.90    5.70
   1   2  -7   15.10    5.60
   1   2  -7   22.20    3.90
   1   2  -7   29.40    3.40
   1  -2  -7   27.90    4.70
  -1  -2   7   24.90    6.00
   1  -2  -7   21.30    3.40
   1  -2  -7   26.60    4.20
   1  -2  -7   26.00    4.80
   1  -2  -7   30.50    5.70
  -1   2   6   12.10    3.80
   1   2  -6   10.00    1.90
   1   2  -6   16.10    4.30
  -1   2   6   11.70    3.80
  -1  -2   6   19.40    5.30
   1  -2  -6   18.40    3.30
   1   2  -5  688.53   39.90
   1   2  -5  724.73   40.40
   1   2  -5  686.73   37.70
  -1   2   5  646.34   38.90
   1   2  -5  653.33   38.10
  -1   2   5  708.03   39.60
   1  -2  -5  720.23   38.60
   1  -2  -5  778.82   39.80
  -1  -2   5  744.93   37.90
   1  -2  -5  645.34   38.20
  -1  -2   5  726.73   40.90
   1  -2  -5  614.04   37.60
   1  -2  -5  614.14   38.80
   1   2  -4  319.87   21.60
  -1   2   4  357.96   21.20
  -1   2   4  338.57   20.30
   1   2  -4  398.26   19.80
   1   2  -4  370.76   21.60
  -1   2   4  356.56   20.70
   1   2  -4  339.77   19.90
   1  -2  -4  354.66   19.50
  -1  -2   4  310.27   21.70
   1  -2  -4  364.46   20.10
   1  -2  -4  358.46   21.10
   1  -2  -4  323.07   20.60
  -1  -2   4  343.97   20.10
  -1   2   3  430.06   25.90
   1   2  -3  461.65   26.20
   1   2  -3  474.15   26.10
   1   2  -3  477.95   27.90
  -1   2   3  465.55   27.20
  -1   2   3  471.05   26.40
  -1   2   3  468.75   26.90
  -1  -2   3  465.95   28.00
   1  -2  -3  515.45   27.30
   1  -2  -3  514.55   26.20
  -1  -2   3  466.85   26.30
  -1  -2   3  502.75   26.20
   1  -2  -3  465.95   25.90
   1  -2  -3  444.26   26.90
  -1   2   2   45.70    3.30
  -1   2   2   52.19    3.50
  -1   2   2   43.30    4.30
   1   2  -2   45.70    3.40
  -1   2   2   47.40    4.30
   1   2  -2   46.10    3.60
   1   2  -2   41.00    4.90
  -1  -2   2   49.90    3.50
   1  -2  -2   49.50    4.30
   1  -2  -2   51.49    4.40
  -1  -2   2   35.90    4.90
   1  -2  -2   49.90    3.60
   1  -2  -2   47.40    3.20
  -1   2   1   22.10    2.80
   1   2  -1   18.60    2.50
   1   2  -1   20.70    2.50
  -1   2   1   20.00    2.90
  -1   2   1   24.90    1.80
   1   2  -1   21.60    3.50
   1   2  -1   20.40    2.70
  -1  -2   1   20.50    2.20
   1  -2  -1   24.20    2.90
  -1  -2   1   19.60    2.50
  -1  -2   1   27.90    2.80
  -1  -2   1   14.50    3.50
   1  -2  -1   19.20    1.70
   1  -2  -1   22.50    2.90
   1   2   0   27.90    3.30
  -1   2   0   32.30    3.50
   1   2   0   32.20    3.40
  -1   2   0   30.20    3.60
  -1   2   0   26.40    2.40
   1   2   0   31.50    3.30
  -1   2   0   33.00    3.20
  -1  -2   0   36.60    3.10
   1  -2   0   30.60    3.10
  -1  -2   0   31.40    2.70
   1  -2   0   32.30    3.80
  -1  -2   0   24.00    3.60
  -1  -2   0   28.00    3.50
   1  -2   0   32.80    2.90
   1   2   1  472.75   26.60
   1   2   1  472.65   25.90
  -1   2  -1  496.55   26.90
  -1   2  -1  483.75   26.10
   1   2   1  492.75   26.10
   1   2   1  453.85   27.10
  -1   2  -1  487.65   26.10
  -1  -2  -1  510.65   26.60
  -1  -2  -1  491.25   26.00
   1  -2   1  439.36   26.90
   1  -2   1  465.15   26.00
  -1  -2  -1  429.36   26.50
  -1  -2  -1  458.65   26.00
   1  -2   1  465.25   26.00
   1   2   2  844.02   47.60
  -1   2  -2  839.32   46.70
  -1   2  -2  810.22   47.00
   1   2   2  876.41   47.90
  -1   2  -2  855.31   48.10
   1   2   2  863.21   46.30
  -1   2  -2  954.50   48.10
   1  -2   2  837.72   47.00
  -1  -2  -2  917.71   47.90
  -1  -2  -2  895.21   47.10
   1  -2   2  774.82   48.20
   1  -2   2  954.10   46.70
  -1  -2  -2  798.52   47.50
  -1  -2  -2  899.91   46.40
   1   2   3    0.60    1.60
   1   2   3    0.40    1.40
  -1   2  -3    0.10    2.00
  -1   2  -3    1.90    1.10
  -1   2  -3    1.60    2.20
  -1   2  -3    0.30    0.80
   1   2   3   -0.10    1.30
  -1  -2  -3    2.90    2.20
  -1  -2  -3    1.20    1.40
   1  -2   3    2.00    2.40
   1  -2   3    1.90    1.40
  -1  -2  -3    3.60    1.60
   1   2   4  863.11   48.20
  -1   2  -4  908.21   48.70
  -1   2  -4  907.81   48.60
  -1   2  -4  844.72   47.10
   1   2   4  857.21   47.60
   1   2   4  760.92   47.60
  -1  -2  -4  842.82   47.60
  -1  -2  -4  839.22   45.90
  -1  -2  -4  944.61   48.50
   1  -2   4  816.72   48.90
  -1  -2  -4  844.12   47.40
  -1  -2  -4  856.01   46.00
  -1   2  -5   61.39    7.10
   1   2   5   49.60    6.10
  -1   2  -5   54.39    4.90
  -1   2  -5   54.99    6.70
   1   2   5   54.29    5.60
   1   2   5   55.49    6.40
  -1  -2  -5   54.09    3.60
  -1  -2  -5   51.39    5.40
  -1  -2  -5   58.49    6.70
  -1  -2  -5   45.00    3.90
   1  -2   5   52.49    7.50
  -1  -2  -5   57.49    5.50
   1   2   6   67.29    7.70
  -1   2  -6   63.89    5.70
  -1   2  -6   76.59    8.50
   1   2   6   59.99    6.50
  -1   2  -6   68.49    7.90
  -1  -2  -6   66.49    5.00
  -1  -2  -6   73.19    7.00
  -1  -2  -6   65.39    8.10
  -1  -2  -6   60.39    4.50
   1  -2   6   56.29    8.30
  -1  -2  -6   58.09    6.30
  -1   2  -7   74.89   12.30
  -1   2  -7   57.49    6.10
   1   2   7   63.39    8.60
  -1   2  -7   59.59    9.40
  -1  -2  -7   72.69    8.10
  -1  -2  -7   71.09    9.30
   1  -2   7   71.99    9.70
  -1  -2  -7   73.49    5.70
  -1  -2  -7   61.09    6.90
  -1   2  -8   43.70    8.80
  -1   2  -8   57.29    8.90
   1   2   8   43.90    7.70
  -1   2  -8   35.00    5.40
  -1  -2  -8   42.70    6.70
  -1  -2  -8   35.20    7.80
  -1  -2  -8   33.50    6.30
   1  -2   8   41.40    8.40
  -1  -2  -8   39.80    5.20
  -1  -2  -8   38.30    4.20
   1   2   9   75.59   12.10
  -1   2  -9   87.29   13.60
  -1   2  -9   96.59   11.70
  -1   2  -9   79.49    8.00
   1  -2   9   83.79   12.20
  -1  -2  -9   65.99    6.30
  -1  -2  -9   86.19   10.80
  -1  -2  -9   72.39    8.60
  -1  -2  -9   72.49   12.80
  -1  -2  -9   88.29    7.40
  -1   2 -10  173.98   17.70
  -1   2 -10  168.78   16.50
  -1   2 -10  139.29   17.90
   1   2  10  148.59   17.00
  -1   2 -10  132.39   11.80
  -1  -2 -10  160.08   18.40
   1  -2  10  162.68   16.80
  -1  -2 -10  147.09   12.40
  -1  -2 -10  143.59   11.10
  -1  -2 -10  137.09   10.20
  -1  -2 -10  165.38   15.70
  -1   2 -11  154.78   27.80
  -1   2 -11  146.19   12.80
   1   2  11  178.78   19.40
  -1  -2 -11  160.48   12.10
  -1  -2 -11  144.09   10.90
   1  -2  11  148.29   17.80
  -1  -2 -11  162.78   13.80
  -1  -2 -11  145.09   17.50
  -1   2 -12   -6.60   11.70
  -1   2 -12    3.20    4.80
  -1  -2 -12    4.50    3.50
  -1  -2 -12    7.70    5.00
  -1  -2 -12   12.90    6.60
  -1  -2 -12    1.10    6.10
  -1   2 -13   73.09   12.00
  -1  -2 -13   55.99    9.30
  -1   2 -14   40.10    9.40
  -1  -2 -14   48.40   11.10
   1   3 -14   55.99   10.20
   1  -3 -14   50.29   10.80
   1   3 -13   62.39   10.60
   1  -3 -13   69.59   11.50
   1  -3 -13   45.20   14.90
   1   3 -12   28.30    6.00
   1  -3 -12   28.00    4.30
   1  -3 -12   15.40   12.50
   1  -3 -12   37.10    6.00
   1  -3 -12   23.70    7.80
   1   3 -11    2.20   10.50
   1   3 -11   -3.30    3.80
   1  -3 -11    2.90    2.90
   1  -3 -11   24.50    7.60
  -1  -3  11  -14.70    8.00
   1  -3 -11    0.90    4.30
   1   3 -10   30.10    4.40
   1   3 -10   27.30    5.10
   1   3 -10   14.20    8.00
   1   3 -10   23.20    8.70
   1   3 -10   22.90    3.90
  -1   3  10   22.00    6.70
   1  -3 -10   20.50    6.50
   1  -3 -10   12.30    9.10
   1  -3 -10   27.10    4.60
   1  -3 -10   31.50    6.40
   1  -3 -10   22.80    4.90
  -1  -3  10   15.10    8.80
   1   3  -9    1.90    2.50
   1   3  -9   -3.50    6.60
   1   3  -9    2.60    6.90
   1   3  -9    1.10    2.80
  -1   3   9    2.50    5.60
   1  -3  -9    2.30    4.00
  -1  -3   9    8.40    7.10
   1  -3  -9    0.10    3.20
   1  -3  -9   -0.20    2.20
   1  -3  -9   -3.90    3.80
   1  -3  -9   -6.20    6.60
   1   3  -8   -3.80    5.40
   1   3  -8    0.30    2.10
   1   3  -8   11.00    6.50
   1   3  -8    2.30    2.50
  -1   3   8    3.90    4.60
   1  -3  -8    2.90    3.40
  -1  -3   8   -4.70    5.10
   1  -3  -8   -3.20    5.30
   1  -3  -8    0.80    1.80
   1  -3  -8    1.20    3.00
   1  -3  -8   -0.50    3.40
  -1   3   7   15.70    5.00
   1   3  -7   12.00    2.50
   1   3  -7   14.80    3.00
   1   3  -7   20.40    5.90
   1   3  -7   17.50    6.00
  -1   3   7   11.70    3.90
   1  -3  -7   17.80    3.20
   1  -3  -7    7.80    2.70
  -1  -3   7   16.00    6.20
   1  -3  -7   12.00    4.80
   1  -3  -7   14.10    3.90
   1  -3  -7    9.70    3.30
   1   3  -6  332.87   19.20
   1   3  -6  327.47   22.60
  -1   3   6  332.77   21.60
  -1   3   6  359.16   21.00
   1   3  -6  323.67   19.70
   1   3  -6  370.56   22.80
  -1   3   6  324.27   20.80
   1  -3  -6  328.47   21.50
   1  -3  -6  310.07   19.00
  -1  -3   6  361.06   19.30
   1  -3  -6  350.76   20.10
  -1  -3   6  272.17   22.50
   1  -3  -6  366.86   19.70
   1  -3  -6  304.37   20.90
   1   3  -5   80.59    6.10
  -1   3   5   72.19    8.00
  -1   3   5   72.29    7.10
   1   3  -5   92.29    9.20
  -1   3   5  102.39    8.20
   1   3  -5   78.49    9.00
   1   3  -5   89.19    6.40
  -1  -3   5   83.89    6.10
  -1  -3   5   92.79    6.90
   1  -3  -5  103.59    8.60
  -1  -3   5   82.99    9.40
   1  -3  -5   88.69    6.70
   1  -3  -5   75.39    7.50
   1  -3  -5   91.29    5.80
  -1   3   4  891.01   46.70
  -1   3   4  836.02   46.10
  -1   3   4  761.72   44.50
   1   3  -4  834.92   44.90
  -1   3   4  804.12   45.20
   1   3  -4  842.42   47.30
   1   3  -4  789.02   44.90
   1  -3  -4  849.61   46.40
   1  -3  -4  819.02   44.50
  -1  -3   4  761.82   47.50
  -1  -3   4  829.72   44.80
   1  -3  -4  854.91   44.80
  -1  -3   4  811.22   45.20
   1  -3  -4  769.82   46.10
   1   3  -3  149.39   11.10
  -1   3   3  143.29    8.80
   1   3  -3  134.09    8.90
  -1   3   3  149.19   10.10
  -1   3   3  150.88    8.70
  -1   3   3  135.39   10.20
   1   3  -3  134.09    9.00
  -1  -3   3  139.79    8.90
   1  -3  -3  145.59   10.10
  -1  -3   3  139.49   11.40
   1  -3  -3  144.09    8.60
  -1  -3   3  154.08    9.10
   1  -3  -3  142.79    8.90
   1  -3  -3  136.69   10.00
  -1   3   2  722.23   40.60
   1   3  -2  711.83   39.80
  -1   3   2  701.03   40.40
  -1   3   2  780.02   39.60
   1   3  -2  697.13   41.10
   1   3  -2  708.13   39.70
  -1   3   2  803.82   39.30
   1   3  -2  678.43   40.00
  -1  -3   2  681.43   39.70
   1  -3  -2  688.73   39.10
   1  -3  -2  692.83   40.50
   1  -3  -2  680.03   39.70
   1  -3  -2  788.72   40.60
  -1  -3   2  770.62   41.80
  -1  -3   2  734.03   39.60
   1   3  -1   59.09    5.00
  -1   3   1   64.69    4.90
  -1   3   1   61.39    5.10
  -1   3   1   56.39    5.30
  -1   3   1   58.09    4.00
   1   3  -1   61.09    5.50
   1   3  -1   60.29    4.70
   1   3  -1   61.39    4.60
  -1  -3   1   61.89    4.50
  -1  -3   1   60.29    6.00
  -1  -3   1   65.69    4.80
   1  -3  -1   59.39    5.00
   1  -3  -1   56.19    5.00
   1  -3  -1   58.29    5.10
  -1  -3   1   60.79    4.80
   1  -3  -1   54.89    4.00
  -1   3   0  486.25   27.40
   1   3   0  473.85   26.90
   1   3   0  469.25   27.40
   1   3   0  490.55   27.60
  -1   3   0  462.25   26.60
  -1   3   0  471.85   27.40
   1   3   0  496.85   27.50
  -1   3   0  508.95   27.60
  -1  -3   0  512.95   27.30
  -1  -3   0  487.75   26.90
   1  -3   0  496.85   27.90
   1  -3   0  496.45   27.40
   1  -3   0  495.95   27.20
  -1  -3   0  460.75   27.70
  -1  -3   0  454.05   27.30
  -1   3  -1   65.29    5.80
  -1   3  -1   59.49    4.70
   1   3   1   56.39    4.60
   1   3   1   63.19    5.20
  -1   3  -1   60.69    4.80
   1   3   1   56.49    4.30
  -1  -3  -1   56.69    4.30
   1  -3   1   57.79    4.30
  -1  -3  -1   54.19    4.80
   1  -3   1   55.09    5.70
  -1  -3  -1   64.59    5.20
   1  -3   1   62.79    4.90
  -1  -3  -1   56.29    5.10
  -1   3  -2  808.22   44.30
   1   3   2  769.52   43.70
   1   3   2  764.62   43.80
  -1   3  -2  853.11   44.10
  -1   3  -2  775.52   42.80
   1   3   2  731.83   42.30
  -1   3  -2  758.42   42.90
   1   3   2  801.62   42.90
  -1  -3  -2  838.22   43.90
  -1  -3  -2  751.82   43.60
  -1  -3  -2  818.22   42.80
  -1  -3  -2  753.02   42.60
   1  -3   2  764.62   44.60
   1  -3   2  763.02   42.80
  -1   3  -3   43.00    5.50
   1   3   3   45.60    5.30
  -1   3  -3   37.40    5.70
   1   3   3   33.50    2.50
   1   3   3   29.90    4.50
  -1   3  -3   36.10    3.40
  -1   3  -3   37.60    3.50
   1   3   3   38.20    4.00
   1  -3   3   35.40    6.10
  -1  -3  -3   38.10    5.10
  -1  -3  -3   41.40    4.90
  -1  -3  -3   42.70    3.80
   1  -3   3   32.50    3.70
  -1  -3  -3   36.40    2.80
  -1   3  -4  674.23   42.20
  -1   3  -4  768.82   42.90
  -1   3  -4  798.82   44.60
   1   3   4  876.71   44.20
  -1   3  -4  762.32   44.80
   1   3   4  747.63   44.30
   1   3   4  728.93   43.30
   1  -3   4  743.13   42.10
  -1  -3  -4  788.62   44.00
  -1  -3  -4  802.02   43.10
  -1  -3  -4  824.92   44.40
   1  -3   4  742.03   45.40
   1  -3   4  845.22   43.40
  -1   3  -5  751.92   42.60
  -1   3  -5  777.02   44.80
   1   3   5  744.43   44.20
   1   3   5  732.03   43.40
   1   3   5  719.83   43.40
   1  -3   5  863.11   46.20
  -1  -3  -5  716.63   43.50
  -1  -3  -5  826.82   43.00
  -1   3  -6  222.68   14.30
   1   3   6  259.17   15.80
   1   3   6  242.08   16.00
  -1   3  -6  259.37   17.30
  -1   3  -6  207.68   16.50
   1   3   6  223.58   16.30
  -1  -3  -6  229.28   14.90
   1  -3   6  188.08   17.40
  -1  -3  -6  216.48   15.30
  -1  -3  -6  230.88   16.40
   1   3   7  504.25   31.90
  -1   3  -7  534.25   32.80
   1   3   7  546.05   31.20
  -1   3  -7  517.65   32.80
  -1   3  -7  513.75   30.20
   1  -3   7  530.05   34.10
  -1  -3  -7  492.95   31.10
  -1  -3  -7  518.05   32.50
  -1  -3  -7  527.25   31.00
  -1   3  -8  292.07   24.00
  -1   3  -8  352.46   25.20
   1   3   8  323.17   23.70
  -1   3  -8  384.56   21.90
  -1  -3  -8  388.26   23.10
  -1  -3  -8  327.67   24.60
   1  -3   8  349.87   25.90
  -1  -3  -8  387.36   23.00
  -1   3  -9   -1.50    6.50
  -1   3  -9   16.50    7.40
  -1   3  -9    1.00    3.30
   1   3   9   -6.80    5.50
  -1  -3  -9   -0.60    6.80
   1  -3   9   12.00    7.10
  -1  -3  -9    1.70    4.10
  -1  -3  -9    1.00    4.80
  -1   3 -10    9.60    8.70
  -1   3 -10   11.40    4.20
   1   3  10    8.20    7.80
  -1  -3 -10    8.10    5.00
  -1  -3 -10   10.90    6.60
   1  -3  10    0.60    7.40
   1   3  11   72.89   12.70
  -1   3 -11  104.09   18.50
  -1   3 -11   78.49    9.50
  -1  -3 -11   82.99   11.60
   1  -3  11   95.39   16.80
  -1  -3 -11   89.39   15.50
   1   3  12   24.20   10.70
  -1   3 -12   11.10    5.40
   1  -3  12  -12.40   12.20
  -1  -3 -12    2.80    6.80
  -1   3 -13    4.00    6.30
  -1  -3 -13    6.10    7.90
   1   4 -13    8.50    6.90
   1  -4 -13   11.30    8.30
   1   4 -12  146.69   13.10
   1  -4 -12  127.39   16.30
   1  -4 -12  132.29   16.10
   1   4 -11   24.10    5.90
  -1   4  11   32.30    8.80
  -1  -4  11   31.40   11.40
   1  -4 -11   38.80    8.30
   1  -4 -11   15.30    8.20
   1   4 -10   36.40   11.00
  -1   4  10   26.80    7.80
   1   4 -10   29.30    5.30
   1  -4 -10   17.40    6.00
   1  -4 -10   19.40    6.70
  -1  -4  10   21.30    9.50
  -1   4   9    3.40    5.40
   1   4  -9    9.20    3.40
   1   4  -9    4.60    8.50
   1   4  -9    6.40    3.10
   1   4  -9    3.50    8.00
   1  -4  -9   21.10    7.50
   1  -4  -9    6.40    4.70
  -1  -4   9    2.20    8.00
   1  -4  -9    4.20    2.30
   1  -4  -9    2.00    2.00
   1  -4  -9    9.30    5.10
  -1   4   8 1189.88   63.49
   1   4  -8 1102.89   61.69
  -1   4   8 1046.00   63.99
   1   4  -8 1156.88   60.79
   1   4  -8 1082.99   65.19
  -1  -4   8  986.00   66.09
   1  -4  -8 1117.99   60.29
   1  -4  -8 1101.49   59.89
   1  -4  -8 1084.79   63.39
   1  -4  -8 1189.08   61.99
   1   4  -7  211.08   14.00
   1   4  -7  244.38   18.10
   1   4  -7  209.08   13.40
  -1   4   7  203.18   15.70
  -1   4   7  214.48   16.60
   1   4  -7  220.58   18.00
  -1   4   7  215.28   15.50
   1  -4  -7  191.68   15.60
  -1  -4   7  243.18   19.60
   1  -4  -7  196.68   16.50
   1  -4  -7  208.78   12.70
   1  -4  -7  242.18   14.50
   1  -4  -7  208.58   13.30
  -1  -4   7  228.68   13.40
   1   4  -6   19.40    6.00
   1   4  -6   25.70    6.30
   1   4  -6   27.50    4.10
  -1   4   6   23.70    4.80
  -1   4   6   20.70    5.30
   1   4  -6   23.40    3.90
   1  -4  -6   32.30    3.50
   1  -4  -6   21.20    5.00
  -1  -4   6   32.30    4.80
   1  -4  -6   25.90    4.40
   1  -4  -6   16.40    5.10
  -1  -4   6   10.70    5.80
  -1  -4   6   23.00    3.60
  -1   4   5   51.49    5.80
   1   4  -5   59.29    5.40
  -1   4   5   49.40    7.20
   1   4  -5   52.09    8.00
  -1   4   5   61.19    7.50
   1   4  -5   55.69    8.10
   1   4  -5   60.29    5.20
   1  -4  -5   56.89    4.70
   1  -4  -5   47.00    7.00
   1  -4  -5   54.89    5.10
  -1  -4   5   63.89    9.00
   1  -4  -5   48.10    6.80
  -1  -4   5   59.59    5.80
  -1  -4   5   57.59    4.90
   1   4  -4  484.15   27.80
  -1   4   4  488.95   29.00
  -1   4   4  470.95   27.20
  -1   4   4  479.85   29.40
  -1   4   4  492.65   27.60
   1   4  -4  508.25   30.40
   1   4  -4  490.45   27.80
  -1  -4   4  488.25   27.90
  -1  -4   4  478.45   27.50
   1  -4  -4  466.75   29.10
   1  -4  -4  532.65   29.50
   1  -4  -4  496.95   27.30
  -1  -4   4  464.65   30.90
  -1   4   3  100.49    6.80
  -1   4   3   90.99    8.50
   1   4  -3  109.39    9.30
  -1   4   3   98.09    6.90
   1   4  -3   98.39    7.20
   1   4  -3  100.39    7.40
  -1   4   3  116.39    8.70
   1   4  -3   92.19    7.50
   1  -4  -3   96.69    6.40
   1  -4  -3   98.99    8.40
  -1  -4   3   96.49    9.90
   1  -4  -3   95.69    7.20
  -1  -4   3  101.89    7.00
  -1  -4   3   91.09    7.00
   1  -4  -3   92.69    8.10
   1   4  -2  124.79    8.80
  -1   4   2  133.99    9.70
   1   4  -2  140.19   10.50
   1   4  -2  123.39    8.70
   1   4  -2  130.49    8.90
  -1   4   2  140.89    8.70
  -1   4   2  113.39    8.10
  -1   4   2  126.59    9.70
   1  -4  -2  114.79    8.80
   1  -4  -2  124.29    7.70
  -1  -4   2  127.49    8.70
   1  -4  -2  126.29    9.30
   1  -4  -2  120.59    9.50
  -1  -4   2  114.29   10.50
  -1  -4   2  132.99    8.30
   1   4  -1  991.20   55.99
   1   4  -1 1065.09   56.69
   1   4  -1 1045.60   56.59
   1   4  -1 1069.39   57.39
  -1   4   1 1009.40   56.99
  -1   4   1 1050.69   56.39
  -1   4   1 1033.70   56.89
   1  -4  -1  956.90   56.69
   1  -4  -1  963.00   56.79
  -1  -4   1 1004.80   57.69
  -1  -4   1 1037.50   56.09
  -1  -4   1  996.70   56.39
   1  -4  -1  985.10   55.49
   1  -4  -1 1092.09   56.69
  -1  -4   1 1048.80   56.29
   1   4   0 2759.12  153.48
  -1   4   0 2992.10  154.48
   1   4   0 2897.61  154.38
  -1   4   0 2875.61  154.28
  -1   4   0 2822.62  154.28
   1   4   0 2906.31  154.38
   1   4   0 2934.11  154.48
  -1   4   0 2655.63  153.18
  -1  -4   0 2971.80  154.08
   1  -4   0 2801.72  154.18
  -1  -4   0 2921.11  154.88
   1  -4   0 2927.61  154.98
   1  -4   0 2838.92  153.78
  -1  -4   0 2791.12  153.58
  -1  -4   0 2779.12  154.18
  -1   4  -1  971.30   56.49
   1   4   1 1039.90   56.49
  -1   4  -1 1063.29   57.09
   1   4   1 1005.00   56.79
  -1   4  -1 1035.10   57.09
   1   4   1 1050.49   57.59
   1   4   1 1021.70   57.59
  -1   4  -1 1119.99   58.09
  -1  -4  -1  999.40   57.29
  -1  -4  -1  983.70   57.39
   1  -4   1 1065.29   56.69
  -1  -4  -1 1013.80   56.39
   1  -4   1  982.30   56.89
  -1  -4  -1 1127.79   57.49
   1  -4   1 1045.10   58.39
   1   4   2  127.99    8.60
   1   4   2  136.69   10.00
   1   4   2  134.59   10.20
   1   4   2  141.79    8.90
  -1   4  -2  143.69    9.30
  -1   4  -2  147.79   10.70
  -1   4  -2  130.29    9.10
  -1  -4  -2  134.99    8.70
  -1  -4  -2  144.59   10.10
   1  -4   2  148.39    9.20
   1  -4   2  128.19   11.10
  -1  -4  -2  114.59    9.60
   1  -4   2  132.39    8.80
   1   4   3   36.90    4.30
   1   4   3   39.80    5.40
  -1   4  -3   42.80    4.30
   1   4   3   42.40    3.40
  -1   4  -3   35.30    4.20
  -1   4  -3   39.50    6.20
  -1   4  -3   34.30    6.10
   1   4   3   41.30    5.90
   1  -4   3   33.40    6.20
   1  -4   3   39.50    4.20
   1  -4   3   41.70    3.90
  -1  -4  -3   36.20    5.00
  -1  -4  -3   47.10    4.10
  -1  -4  -3   51.49    6.00
  -1  -4  -3   37.00    3.80
  -1   4  -4  399.86   23.00
  -1   4  -4  340.27   20.20
   1   4   4  294.27   19.10
   1   4   4  369.26   20.90
   1   4   4  365.16   22.40
  -1   4  -4  358.56   20.60
   1   4   4  318.37   21.70
   1  -4   4  366.76   20.00
  -1  -4  -4  334.07   19.30
  -1  -4  -4  344.37   21.80
   1  -4   4  360.36   24.00
  -1  -4  -4  370.16   20.60
  -1   4  -5   17.70    5.20
  -1   4  -5   12.50    2.40
   1   4   5   19.70    3.80
  -1   4  -5   13.80    2.90
   1   4   5   10.10    3.60
   1   4   5    7.20    3.90
  -1   4  -5    2.60    4.20
  -1  -4  -5   16.40    4.40
   1  -4   5    9.50    3.30
   1  -4   5   15.60    2.50
  -1  -4  -5   18.70    3.30
  -1  -4  -5   12.30    3.50
   1  -4   5   13.60    5.40
  -1   4  -6   68.49    6.20
  -1   4  -6   67.39   10.50
   1   4   6   80.19    8.90
  -1   4  -6   66.29    9.80
   1   4   6   63.49    8.30
   1   4   6   73.99    7.90
   1  -4   6   56.19    6.70
  -1  -4  -6   63.69    7.70
  -1  -4  -6   73.29    7.00
   1  -4   6   61.89   10.30
  -1  -4  -6   88.29    9.30
  -1   4  -7    6.10    2.80
   1   4   7    5.10    4.10
  -1   4  -7    1.30    5.40
   1   4   7   -1.80    3.80
  -1   4  -7    5.20    5.60
   1   4   7    9.60    5.30
   1  -4   7    5.50    5.70
  -1  -4  -7    2.20    3.50
  -1  -4  -7    4.10    3.60
  -1  -4  -7    4.00    5.10
  -1   4  -8   38.60    5.80
  -1   4  -8   49.80    9.70
   1   4   8   45.80    9.10
   1   4   8   49.70    7.20
  -1   4  -8   31.70    8.50
   1   4   8   42.10    7.90
   1  -4   8   38.50    9.00
  -1  -4  -8   40.20    6.20
  -1  -4  -8   51.59    8.00
  -1  -4  -8   33.50    8.00
  -1   4  -9   86.39    8.40
  -1   4  -9   94.99   14.30
   1   4   9   64.19   10.50
  -1  -4  -9   68.99   12.20
  -1  -4  -9   77.69   10.50
  -1  -4  -9   84.39   10.00
   1  -4   9   88.39   14.70
  -1   4 -10   57.09   10.90
  -1   4 -10   42.30    6.80
   1   4  10   46.00   10.30
  -1  -4 -10   46.20    8.40
   1  -4  10   36.50   11.20
  -1  -4 -10   42.60    7.90
  -1   4 -11   65.79    9.20
   1   4  11   52.69   11.60
  -1  -4 -11   55.29   10.90
  -1  -4 -11   66.29    9.90
  -1   4 -12  147.49   14.10
   1   4  12  156.48   22.20
   1  -4  12  120.59   20.40
  -1  -4 -12  165.18   17.10
  -1   4 -13   11.20    7.00
  -1  -4 -13    3.20    9.00
   1   5 -13   78.69   12.40
   1  -5 -13   85.19   14.10
   1   5 -12   14.30    5.50
  -1  -5  12   11.50   13.40
   1  -5 -12   22.80    8.20
   1   5 -11   58.19    8.60
  -1   5  11   93.69   15.40
   1  -5 -11   45.90   14.40
   1  -5 -11   53.89    9.90
  -1  -5  11   71.09   15.70
   1   5 -10   32.10    6.00
  -1   5  10   32.70    8.80
  -1  -5  10   32.70   15.60
   1  -5 -10   37.20    7.60
   1  -5 -10   37.90    7.60
   1   5  -9   38.50    6.40
   1   5  -9   44.20   11.70
   1   5  -9   35.90   10.60
  -1   5   9   44.00    9.20
  -1   5   9   37.60    7.80
   1   5  -9   38.10    6.70
  -1  -5   9   30.90   11.00
   1  -5  -9   41.60    6.60
   1  -5  -9   49.40    7.80
   1  -5  -9   38.60    9.00
  -1   5   8   22.00    5.30
   1   5  -8    7.70    7.60
   1   5  -8    9.00    3.40
   1   5  -8    9.10    7.70
   1   5  -8    4.20    3.00
  -1   5   8   16.30    6.30
  -1  -5   8   11.70    2.80
  -1  -5   8    8.30    8.20
   1  -5  -8   -3.90    7.00
   1  -5  -8    7.30    3.90
   1  -5  -8    2.00    3.90
   1   5  -7   56.49    9.90
  -1   5   7   42.00    7.50
   1   5  -7   50.69    6.10
   1   5  -7   49.90    9.50
   1   5  -7   45.70    5.90
  -1   5   7   52.89    9.50
  -1   5   7   40.50    8.00
   1  -5  -7   55.19    8.10
  -1  -5   7   42.60    6.70
   1  -5  -7   36.70    4.20
   1  -5  -7   26.90    7.30
   1  -5  -7   47.60    4.70
  -1  -5   7   53.39   10.30
  -1  -5   7   48.90    4.90
   1  -5  -7   44.20    6.00
  -1   5   6  294.87   19.20
   1   5  -6  320.57   18.80
  -1   5   6  310.57   20.80
   1   5  -6  306.87   19.00
   1   5  -6  310.07   22.60
  -1   5   6  307.27   21.30
   1   5  -6  330.77   22.90
  -1  -5   6  299.97   19.30
  -1  -5   6  303.77   18.30
   1  -5  -6  273.27   17.80
  -1  -5   6  331.57   23.90
   1  -5  -6  290.27   20.70
   1  -5  -6  308.77   18.40
   1  -5  -6  310.07   21.50
  -1   5   5   50.89    7.50
   1   5  -5   54.99    9.00
   1   5  -5   44.90    5.60
  -1   5   5   36.10    6.60
  -1   5   5   33.00    5.40
   1   5  -5   45.40    8.00
   1   5  -5   50.39    5.90
  -1   5   5   47.50    4.30
   1   5  -5   43.60    5.20
  -1  -5   5   32.80    4.60
   1  -5  -5   27.70    5.10
   1  -5  -5   44.00    4.60
  -1  -5   5   40.90    5.30
   1  -5  -5   49.00    7.80
   1  -5  -5   38.40    4.70
  -1  -5   5   37.60    7.60
   1   5  -4   67.89    6.40
   1   5  -4   61.79    9.10
  -1   5   4   64.59    7.90
   1   5  -4   54.89    6.40
  -1   5   4   72.39    5.50
   1   5  -4   66.59    6.30
  -1   5   4   67.29    5.70
  -1   5   4   61.19    8.10
   1  -5  -4   59.59    6.00
  -1  -5   4   80.79    6.30
  -1  -5   4   68.29    9.90
   1  -5  -4   66.29    5.20
  -1  -5   4   60.99    5.90
   1  -5  -4   77.39    8.40
   1  -5  -4   60.19    7.30
  -1   5   3  191.18   11.20
   1   5  -3  174.18   12.30
   1   5  -3  189.88   12.50
  -1   5   3  167.28   13.10
  -1   5   3  202.38   14.00
   1   5  -3  185.58   12.40
  -1   5   3  188.28   11.70
   1   5  -3  164.18   16.10
   1  -5  -3  191.48   13.30
  -1  -5   3  170.98   14.90
   1  -5  -3  176.08   12.30
   1  -5  -3  180.98   11.10
  -1  -5   3  197.78   12.20
   1  -5  -3  166.38   13.10
  -1   5   2  346.77   20.10
   1   5  -2  358.46   21.50
   1   5  -2  375.26   21.60
  -1   5   2  354.26   22.30
   1   5  -2  349.47   21.10
  -1   5   2  375.36   21.10
  -1   5   2  366.56   22.30
   1   5  -2  347.37   22.70
   1  -5  -2  326.97   21.60
   1  -5  -2  350.96   22.10
  -1  -5   2  367.06   20.80
  -1  -5   2  328.67   23.40
   1  -5  -2  354.76   22.00
   1  -5  -2  348.47   20.20
  -1  -5   2  364.06   21.30
   1   5  -1   55.29    6.80
   1   5  -1   63.69    6.30
   1   5  -1   59.29    5.10
  -1   5   1   51.29    6.40
  -1   5   1   54.59    6.50
  -1   5   1   55.49    4.50
  -1   5   1   53.49    5.90
   1   5  -1   47.10    5.80
  -1  -5   1   56.59    5.30
   1  -5  -1   59.59    6.20
  -1  -5   1   62.29    7.80
  -1  -5   1   54.49    5.80
   1  -5  -1   57.09    5.80
   1  -5  -1   54.59    6.60
   1  -5  -1   54.39    4.70
  -1   5   0   40.90    4.10
  -1   5   0   46.10    5.60
   1   5   0   49.50    5.80
  -1   5   0   54.69    6.40
   1   5   0   47.00    4.50
   1   5   0   53.39    6.00
   1   5   0   50.29    5.80
  -1   5   0   40.10    5.50
  -1  -5   0   43.10    4.50
  -1  -5   0   48.40    5.00
   1  -5   0   54.09    5.20
  -1  -5   0   42.40    5.40
   1  -5   0   40.00    5.30
   1  -5   0   45.30    6.70
  -1  -5   0   47.30    6.30
   1   5   1  110.19    9.10
  -1   5  -1  103.59    8.60
  -1   5  -1  109.29    7.70
   1   5   1  114.19    8.50
  -1   5  -1  120.29    9.80
   1   5   1  103.99    7.60
  -1   5  -1  109.39    8.70
   1   5   1  107.79    9.00
  -1  -5  -1  109.59    9.10
  -1  -5  -1  107.19    7.60
   1  -5   1  107.29   10.20
   1  -5   1  105.49    7.90
  -1  -5  -1  107.19    8.90
  -1  -5  -1  119.69    8.70
   1  -5   1  105.19    8.40
  -1   5  -2   -0.60    1.60
  -1   5  -2   -0.70    2.90
  -1   5  -2   -0.60    2.20
   1   5   2    2.90    1.80
   1   5   2    4.30    2.20
   1   5   2   -0.40    2.90
  -1   5  -2    3.90    2.30
   1   5   2    2.10    4.80
  -1  -5  -2    4.40    2.00
   1  -5   2    1.20    2.90
  -1  -5  -2    1.20    2.90
   1  -5   2    0.60    2.10
   1  -5   2   -2.80    3.00
  -1  -5  -2    1.60    2.60
  -1  -5  -2    1.80    2.50
   1   5   3  121.79   10.50
  -1   5  -3  158.68   11.80
  -1   5  -3  127.69    9.30
  -1   5  -3  135.19    9.30
   1   5   3  128.59    8.40
  -1   5  -3  118.69   11.00
  -1   5  -3  126.29    9.50
   1   5   3  141.49   10.80
   1   5   3  122.19    9.00
   1  -5   3  140.49    9.20
  -1  -5  -3  117.89   10.60
   1  -5   3  134.29    9.10
   1  -5   3  132.19   12.00
  -1  -5  -3  129.49   10.40
  -1  -5  -3  109.99    8.90
  -1  -5  -3  124.39    8.70
  -1   5  -4  296.47   20.80
   1   5   4  311.77   17.30
   1   5   4  297.47   18.70
  -1   5  -4  355.56   21.60
   1   5   4  327.67   20.60
  -1   5  -4  301.77   18.90
   1   5   4  283.37   20.40
  -1   5  -4  301.97   18.50
  -1  -5  -4  323.47   20.60
  -1  -5  -4  286.07   20.10
  -1  -5  -4  312.77   18.40
   1  -5   4  320.67   22.60
   1  -5   4  283.67   18.00
   1  -5   4  324.77   18.90
  -1  -5  -4  297.77   17.90
   1   5   5   38.70    5.90
  -1   5  -5   48.70    5.10
   1   5   5   44.90    7.60
   1   5   5   45.10    7.40
  -1   5  -5   38.20    7.70
  -1   5  -5   31.10    7.10
  -1   5  -5   37.60    4.90
   1  -5   5   39.40    4.20
  -1  -5  -5   42.10    7.30
  -1  -5  -5   43.10    6.80
   1  -5   5   42.10    5.60
  -1  -5  -5   33.10    5.00
   1  -5   5   36.00    7.80
   1   5   6    7.30    4.00
   1   5   6    9.70    4.70
  -1   5  -6   20.70    6.40
   1   5   6    6.90    4.80
  -1   5  -6   29.50    7.00
  -1   5  -6   16.00    3.60
  -1   5  -6   13.40    3.00
  -1  -5  -6   16.40    3.70
  -1  -5  -6   18.20    4.70
  -1  -5  -6    3.10    5.50
   1  -5   6   14.80    4.00
   1  -5   6   16.40    2.70
   1  -5   6    1.60    6.10
  -1   5  -7  321.27   19.30
   1   5   7  268.87   21.70
   1   5   7  346.57   21.80
  -1   5  -7  294.87   23.30
   1   5   7  293.77   20.50
   1  -5   7  307.77   24.70
  -1  -5  -7  289.27   22.40
  -1  -5  -7  293.47   19.20
  -1  -5  -7  305.57   21.00
   1   5   8  115.29   12.80
   1   5   8  162.68   16.00
   1   5   8  110.79   13.50
  -1   5  -8  116.39   16.30
  -1   5  -8  122.89   10.10
  -1   5  -8  113.49   15.70
  -1  -5  -8  132.99   12.40
   1  -5   8  111.09   16.20
  -1  -5  -8  116.19   11.00
  -1  -5  -8  107.99   14.80
  -1   5  -9    5.80    3.10
  -1   5  -9   -1.20    9.10
   1   5   9    7.80    8.00
   1   5   9   -0.90    5.50
  -1  -5  -9   -2.60    4.90
   1  -5   9   16.20    9.50
  -1  -5  -9   12.90    5.20
   1   5  10   44.90    9.40
  -1   5 -10   42.90    6.90
  -1  -5 -10   44.30    9.00
  -1  -5 -10   29.80    8.00
   1  -5  10   43.40   18.00
  -1   5 -11    2.90    4.40
   1   5  11   -9.80    8.60
  -1  -5 -11   -0.40    6.50
  -1  -5 -11   -2.00    9.00
   1  -5  11  -16.20   10.70
  -1   5 -12   14.90    6.00
   1   5  12   13.50   11.80
   1  -5  12   25.10   13.80
  -1  -5 -12   19.10    8.20
   1   5  13   57.39   16.10
  -1   5 -13   22.00    7.10
  -1  -5 -13   -0.20    9.40
   1  -5  13  -30.70   17.20
   1   6 -12    9.90    6.50
   1   6 -12    2.20    9.00
   1  -6 -12    0.50    9.20
  -1  -6  12  -12.60   15.60
   1   6 -11   -1.50    6.40
  -1   6  11    8.30    8.30
   1   6 -11    2.60    5.20
   1  -6 -11    6.40    9.20
   1  -6 -11    6.50    6.50
  -1  -6  11   19.60   14.40
   1   6 -10   15.40    4.90
  -1   6  10   10.20    7.00
   1   6 -10    7.50    6.20
  -1   6  10    0.90    7.60
   1  -6 -10    0.30    6.30
   1  -6 -10   10.70    6.80
  -1  -6  10    9.80   12.70
  -1   6   9    0.10    5.60
  -1   6   9   -2.70    6.90
   1   6  -9   -7.50    3.80
   1   6  -9   -3.40    4.80
   1  -6  -9    6.10    6.00
   1  -6  -9   -1.50    4.90
  -1  -6   9   11.40   17.40
   1   6  -8   24.80    4.90
  -1   6   8   23.60    5.90
   1   6  -8   14.30    4.50
   1   6  -8   23.60    5.80
   1   6  -8   26.70    9.70
  -1   6   8   17.40    7.30
   1   6  -8   14.40   10.50
  -1   6   8   31.40    8.30
  -1  -6   8   16.90    8.60
   1  -6  -8   22.60    5.10
   1  -6  -8   27.90   10.20
  -1  -6   8   23.90    4.20
  -1   6   7  297.67   23.40
  -1   6   7  323.07   23.10
   1   6  -7  276.97   19.90
   1   6  -7  346.97   21.00
   1   6  -7  349.57   26.00
  -1   6   7  320.77   20.90
   1   6  -7  308.27   25.20
   1   6  -7  343.87   22.10
  -1  -6   7  332.07   19.50
  -1  -6   7  299.87   26.10
   1  -6  -7  311.67   22.80
   1  -6  -7  319.37   24.00
  -1  -6   7  327.77   21.40
   1  -6  -7  331.97   19.80
   1   6  -6   21.30    4.40
   1   6  -6   24.40    7.70
   1   6  -6   10.40    4.20
  -1   6   6   21.80    6.70
  -1   6   6   20.60    4.50
  -1   6   6   24.70    6.30
   1   6  -6   20.10    4.60
  -1  -6   6   23.70    3.90
  -1  -6   6   15.90    4.40
   1  -6  -6   28.50    4.70
  -1  -6   6   20.60    8.60
   1  -6  -6   24.50    4.40
   1  -6  -6   12.40    4.90
  -1   6   5   10.00    2.40
  -1   6   5    6.00    4.50
   1   6  -5    5.80    3.50
   1   6  -5   12.80    3.70
   1   6  -5   12.00    6.40
  -1   6   5   15.80    3.20
  -1   6   5   14.20    5.50
   1   6  -5   14.30    4.10
  -1  -6   5    7.20    3.70
  -1  -6   5   12.70    3.30
   1  -6  -5   14.30    3.60
   1  -6  -5   14.80    2.80
   1  -6  -5    8.70    4.20
   1  -6  -5   19.40    5.70
  -1  -6   5   13.60    6.40
  -1   6   4   40.30    4.80
  -1   6   4   48.70    7.70
  -1   6   4   61.99    8.60
  -1   6   4   45.20    4.90
   1   6  -4   53.99    8.80
   1   6  -4   40.40    6.00
   1   6  -4   38.20    6.10
   1   6  -4   50.19    6.30
   1  -6  -4   33.50    6.00
  -1  -6   4   36.80    5.30
   1  -6  -4   44.20    4.60
  -1  -6   4   41.80    8.70
   1  -6  -4   50.79    7.50
   1  -6  -4   46.90    7.40
  -1   6   3    1.50    3.60
   1   6  -3    2.90    2.50
  -1   6   3    4.70    2.60
  -1   6   3    1.90    1.90
   1   6  -3    3.10    2.90
   1   6  -3    3.40    4.20
   1   6  -3    3.10    3.20
  -1   6   3    0.50    3.60
   1  -6  -3    2.90    3.30
  -1  -6   3    3.00    2.40
   1  -6  -3    5.00    3.80
  -1  -6   3   -0.60    2.30
  -1  -6   3   -6.60    4.70
   1  -6  -3    2.10    3.10
   1  -6  -3    4.00    2.10
   1   6  -2   82.59    9.80
   1   6  -2   96.69   10.30
  -1   6   2  101.09    9.70
   1   6  -2   94.69    7.80
   1   6  -2   92.39    8.70
  -1   6   2   90.49    6.80
  -1   6   2   99.19    9.70
  -1   6   2   97.89    8.00
   1  -6  -2   96.59    8.80
   1  -6  -2  100.19    9.20
  -1  -6   2   99.89    8.40
   1  -6  -2   96.29    7.00
   1  -6  -2   93.09    9.10
  -1  -6   2  102.29    7.70
  -1  -6   2   95.79   11.20
   1   6  -1 1430.06   78.69
   1   6  -1 1476.25   78.89
   1   6  -1 1361.46   77.39
  -1   6   1 1486.85   78.89
  -1   6   1 1410.46   79.09
  -1   6   1 1357.26   76.79
   1   6  -1 1450.65   79.39
  -1   6   1 1451.65   78.09
   1  -6  -1 1443.76   78.09
   1  -6  -1 1353.76   79.09
   1  -6  -1 1369.96   78.69
  -1  -6   1 1320.37   78.09
  -1  -6   1 1432.46   77.69
  -1  -6   1 1432.76   80.29
  -1   6   0    4.10    2.00
  -1   6   0    2.60    3.30
  -1   6   0   11.90    3.80
  -1   6   0    5.70    3.60
   1   6   0    4.00    3.20
   1   6   0    1.00    2.60
   1   6   0    5.00    3.40
   1   6   0    5.00    2.20
   1  -6   0    1.90    2.80
  -1  -6   0    5.00    4.00
  -1  -6   0    1.00    2.50
   1  -6   0    8.00    4.10
   1  -6   0    3.50    2.50
  -1  -6   0    1.80    2.10
  -1  -6   0    3.70    2.80
   1   6   1  348.37   20.00
   1   6   1  339.27   21.80
  -1   6  -1  321.47   19.90
  -1   6  -1  331.87   21.10
   1   6   1  317.97   20.60
  -1   6  -1  355.46   22.00
   1   6   1  350.56   21.90
  -1   6  -1  332.97   21.30
   1  -6   1  325.27   20.20
  -1  -6  -1  323.17   21.80
   1  -6   1  336.47   21.00
  -1  -6  -1  324.77   21.30
  -1  -6  -1  363.76   21.10
   1  -6   1  329.17   23.00
  -1  -6  -1  321.07   19.90
  -1   6  -2   30.60    5.20
   1   6   2   32.70    4.30
   1   6   2   38.60    5.00
  -1   6  -2   26.90    4.60
   1   6   2   38.80    6.80
  -1   6  -2   33.30    5.30
  -1   6  -2   40.70    7.00
   1   6   2   23.60    5.10
  -1  -6  -2   25.50    4.10
  -1  -6  -2   31.90    6.10
   1  -6   2   28.90    4.30
  -1  -6  -2   36.00    6.30
  -1  -6  -2   30.60    5.20
   1  -6   2   31.20    6.60
   1  -6   2   27.60    5.10
   1   6   3   40.10    6.80
   1   6   3   34.50    5.00
  -1   6  -3   41.40    7.20
   1   6   3   36.80    4.80
  -1   6  -3   34.10    5.70
   1   6   3   44.50    7.30
  -1   6  -3   34.70    5.50
  -1   6  -3   38.30    6.00
  -1   6  -3   45.00    8.30
  -1  -6  -3   39.60    4.80
  -1  -6  -3   41.90    7.10
   1  -6   3   49.90    5.40
   1  -6   3   37.10    5.10
  -1  -6  -3   42.20    6.50
  -1  -6  -3   37.80    5.70
   1  -6   3   46.10    8.90
   1   6   4   82.39    6.00
   1   6   4   69.29    9.60
   1   6   4   71.99    7.10
  -1   6  -4   76.09   10.50
  -1   6  -4   83.99    7.80
  -1   6  -4   79.79   10.60
   1   6   4   91.19   10.10
  -1   6  -4   87.49    8.00
  -1   6  -4   85.09    7.90
   1  -6   4   86.89    7.20
   1  -6   4   92.79    7.70
  -1  -6  -4   75.39    9.80
  -1  -6  -4   73.49    8.60
   1  -6   4   81.89   12.20
  -1  -6  -4   68.19    7.10
  -1  -6  -4   79.19    7.00
  -1   6  -5   11.00    6.20
   1   6   5    9.90    1.80
  -1   6  -5    6.40    3.30
   1   6   5   14.60    5.40
  -1   6  -5   12.90    3.80
  -1   6  -5   12.00    6.10
   1   6   5    9.70    3.50
   1   6   5   14.60    5.10
  -1  -6  -5   15.10    2.60
  -1  -6  -5   17.30    5.90
   1  -6   5   16.60    8.10
  -1  -6  -5   11.00    4.80
  -1  -6  -5   11.70    3.50
   1  -6   5   12.00    3.90
   1  -6   5   11.40    2.80
   1   6   6    0.40    3.50
  -1   6  -6    7.90    7.00
   1   6   6   -8.60    4.70
   1   6   6    5.60    5.10
  -1   6  -6    4.90    6.60
  -1   6  -6    6.80    3.20
  -1   6  -6    1.60    3.70
  -1  -6  -6   -1.60    3.70
   1  -6   6    0.70    2.20
  -1  -6  -6    5.70    3.80
   1  -6   6   -1.70    3.90
   1  -6   6   -2.10    7.10
  -1  -6  -6    4.00    6.30
  -1   6  -7   32.30    9.40
   1   6   7   28.60    7.70
   1   6   7   25.60    7.60
   1   6   7   28.90    6.10
  -1   6  -7   36.60    6.30
  -1   6  -7   41.50    5.90
  -1   6  -7   38.50    8.90
  -1  -6  -7   17.90    7.80
  -1  -6  -7   25.80    6.30
  -1  -6  -7   29.80    5.60
   1  -6   7   32.10    6.40
   1  -6   7   33.40    9.30
  -1   6  -8  128.99   17.60
  -1   6  -8  150.78   19.40
  -1   6  -8  133.49   11.30
   1   6   8  159.08   15.80
   1   6   8  141.99   16.10
   1   6   8  137.19   14.20
  -1  -6  -8  116.29   11.90
  -1  -6  -8  116.79   13.90
   1  -6   8  129.29   18.70
   1   6   9  101.19   15.50
   1   6   9  100.89   14.30
   1   6   9  113.29   15.80
  -1   6  -9  137.89   11.10
   1  -6   9  132.49   19.90
  -1  -6  -9   97.09   12.70
  -1  -6  -9  112.49   14.20
  -1   6 -10    4.90    4.90
   1   6  10    3.90    8.20
   1  -6  10   -2.50   11.80
  -1  -6 -10   -9.20    7.40
  -1  -6 -10    5.70    7.50
  -1   6 -11    5.90    6.00
   1   6  11    8.20    9.30
  -1  -6 -11    6.10   11.50
  -1  -6 -11   -5.90    7.40
   1  -6  11   -1.70   13.10
  -1   6 -12    2.80    6.60
   1   6  12   20.30   12.70
  -1  -6 -12    1.90    9.20
   1  -6  12    8.50   15.40
   1   7 -12  -14.60    9.50
   1   7 -12   11.60    7.80
   1  -7 -12   -3.40   10.70
  -1  -7  12   -2.90   19.90
  -1   7  11   74.19   15.70
   1   7 -11   57.59   11.30
   1  -7 -11   74.29   12.90
  -1  -7  11   52.69   18.20
   1   7 -10   -5.40    6.30
   1   7 -10    2.80    5.80
  -1   7  10   -0.30    9.00
  -1   7  10  -11.30    7.00
   1  -7 -10   -4.60    7.30
  -1  -7  10   -9.60   12.10
   1  -7 -10    1.70    8.20
   1   7  -9   71.09   10.10
  -1   7   9   56.39   11.30
   1   7  -9   52.39    9.60
   1   7  -9   77.29   10.50
   1  -7  -9   54.99    8.30
  -1  -7   9   82.39   16.60
   1  -7  -9   81.89   12.90
   1   7  -8    0.60    5.80
   1   7  -8    2.20    5.90
  -1   7   8   -4.30    4.90
  -1   7   8   -3.30    6.70
  -1  -7   8    7.80    3.30
  -1  -7   8  -14.20    8.80
   1  -7  -8   -1.90    4.30
   1   7  -7    5.40    9.60
  -1   7   7   14.50    7.40
   1   7  -7   10.30    4.80
  -1   7   7   10.40    4.80
   1   7  -7   16.30    5.30
   1   7  -7   11.20    5.60
  -1   7   7    5.40    6.40
   1   7  -7    0.60    9.30
   1  -7  -7    7.50    2.90
   1  -7  -7   19.10    6.60
   1  -7  -7   11.40    8.60
   1  -7  -7    6.60    4.00
  -1  -7   7    8.40    3.40
  -1  -7   7   12.30    9.40
  -1   7   6    8.50    4.30
   1   7  -6   17.60    4.70
   1   7  -6   24.20    5.00
   1   7  -6   32.90    9.10
  -1   7   6   17.10    3.30
   1   7  -6   15.10    8.80
  -1   7   6   17.20    6.60
  -1   7   6   25.10    7.70
   1   7  -6   14.80    5.00
   1  -7  -6   22.50    7.60
  -1  -7   6   11.10    3.80
   1  -7  -6   17.50    4.00
  -1  -7   6   21.50    8.60
  -1  -7   6   12.00    4.80
   1  -7  -6   14.60    5.50
   1  -7  -6   22.50    4.60
   1   7  -5  221.38   16.10
  -1   7   5  229.88   14.00
  -1   7   5  194.98   17.90
   1   7  -5  236.08   16.20
   1   7  -5  224.38   19.40
  -1   7   5  242.08   18.70
  -1   7   5  215.98   14.40
   1   7  -5  219.78   16.20
   1  -7  -5  208.68   15.30
  -1  -7   5  223.78   20.20
   1  -7  -5  225.18   17.60
   1  -7  -5  210.78   17.80
  -1  -7   5  226.18   15.10
   1  -7  -5  218.08   14.00
   1   7  -4   18.40    4.60
  -1   7   4   26.30    7.00
   1   7  -4   23.60    5.40
  -1   7   4   14.60    3.50
   1   7  -4   31.60    7.30
   1   7  -4   19.10    5.20
  -1   7   4   18.00    3.30
  -1   7   4   18.80    6.20
  -1  -7   4   11.30    3.90
   1  -7  -4   16.50    4.90
  -1  -7   4   22.20    4.50
   1  -7  -4   19.70    5.10
  -1  -7   4   17.30    6.30
   1  -7  -4   25.90    4.40
   1  -7  -4   26.10    6.80
  -1   7   3  163.08   14.40
   1   7  -3  169.68   15.00
   1   7  -3  163.08   12.00
  -1   7   3  143.29   14.30
  -1   7   3  175.88   11.90
   1   7  -3  148.59   12.90
   1   7  -3  166.08   13.10
  -1   7   3  167.78   10.80
   1  -7  -3  149.88   10.70
  -1  -7   3  166.88   11.80
  -1  -7   3  176.08   12.40
   1  -7  -3  144.39   13.70
   1  -7  -3  164.48   13.50
  -1  -7   3  170.98   16.90
   1  -7  -3  174.08   13.90
  -1   7   2    3.50    4.10
  -1   7   2   -4.70    4.20
   1   7  -2    3.60    3.70
  -1   7   2    4.50    2.20
   1   7  -2    6.40    5.30
  -1   7   2    3.10    3.30
   1   7  -2    1.30    2.70
   1   7  -2    1.20    3.70
   1  -7  -2    1.40    3.40
   1  -7  -2    2.50    4.40
  -1  -7   2    1.90    2.60
  -1  -7   2    8.30    5.80
   1  -7  -2    5.00    2.50
  -1  -7   2    4.90    3.60
   1  -7  -2    3.00    4.40
  -1   7   1  350.56   23.80
   1   7  -1  390.86   23.70
   1   7  -1  345.77   23.60
  -1   7   1  347.77   21.10
  -1   7   1  370.76   22.80
   1   7  -1  384.56   24.10
  -1   7   1  385.76   23.90
   1   7  -1  350.56   21.80
   1  -7  -1  350.36   23.50
  -1  -7   1  332.27   25.10
   1  -7  -1  360.26   24.50
  -1  -7   1  335.37   22.60
  -1  -7   1  385.56   22.30
   1  -7  -1  338.57   22.40
  -1   7   0    6.70    4.30
   1   7   0    1.40    3.60
  -1   7   0   11.30    4.30
  -1   7   0    5.60    2.40
   1   7   0    5.50    2.40
   1   7   0   -3.10    3.60
   1   7   0    6.70    4.40
  -1   7   0    5.50    4.10
   1  -7   0    1.60    3.40
  -1  -7   0   -0.40    4.50
  -1  -7   0    9.80    4.20
  -1  -7   0    5.10    3.60
   1  -7   0   -2.40    4.30
   1  -7   0    9.10    3.40
   1   7   1   14.10    5.70
   1   7   1   10.50    2.90
   1   7   1   20.70    4.30
   1   7   1   12.70    5.20
  -1   7  -1    8.10    4.80
  -1   7  -1   18.70    4.60
  -1   7  -1   18.60    3.70
  -1   7  -1   15.60    5.10
   1  -7   1   13.40    5.80
  -1  -7  -1    7.70    3.70
   1  -7   1    8.10    3.80
  -1  -7  -1    6.60    5.00
  -1  -7  -1   11.60    3.40
  -1  -7  -1   11.60    4.00
   1  -7   1   10.90    3.20
   1   7   2   78.49    9.90
  -1   7  -2   50.59    7.40
  -1   7  -2   50.29    9.40
   1   7   2   63.39    6.10
  -1   7  -2   53.19    7.80
  -1   7  -2   52.39    6.20
   1   7   2   59.29    6.90
   1   7   2   63.09    8.70
  -1  -7  -2   62.69    6.40
   1  -7   2   53.19    9.50
  -1  -7  -2   56.39    8.20
  -1  -7  -2   72.49    8.30
   1  -7   2   63.09    7.30
  -1  -7  -2   47.20    8.30
   1  -7   2   57.09    6.30
  -1   7  -3  273.37   19.40
  -1   7  -3  294.87   21.20
   1   7   3  293.27   18.00
  -1   7  -3  300.27   18.90
  -1   7  -3  279.27   21.40
   1   7   3  290.87   18.20
  -1   7  -3  324.07   19.60
   1   7   3  341.67   21.50
   1   7   3  276.47   20.60
  -1  -7  -3  291.87   18.00
   1  -7   3  319.57   18.70
  -1  -7  -3  260.07   19.20
   1  -7   3  237.08   18.30
   1  -7   3  315.47   23.40
  -1  -7  -3  296.27   20.30
  -1  -7  -3  269.87   20.40
   1   7   4    0.20    5.00
   1   7   4   -0.70    2.40
  -1   7  -4    4.20    3.00
  -1   7  -4   11.50    5.70
   1   7   4   -0.10    2.60
  -1   7  -4    2.30    6.50
  -1   7  -4    2.70    3.90
  -1  -7  -4    2.60    2.90
  -1  -7  -4   -3.40    3.60
   1  -7   4   10.10    2.90
   1  -7   4   -0.30    5.30
   1  -7   4    6.70    6.90
  -1  -7  -4   -1.60    3.20
  -1   7  -5    7.90    6.40
   1   7   5   -1.20    3.10
  -1   7  -5    5.00    6.90
  -1   7  -5    2.10    3.80
   1   7   5    2.80    4.60
   1   7   5   13.70    5.90
  -1   7  -5   -5.20    3.60
   1   7   5    3.30    2.00
  -1   7  -5   -1.60    3.30
   1  -7   5   -0.60    3.90
  -1  -7  -5    2.10    6.80
  -1  -7  -5   -4.80    3.80
   1  -7   5    5.70    7.40
   1  -7   5   -0.70    2.50
   1   7   6   21.90    7.20
  -1   7  -6   11.30    8.40
   1   7   6   12.90    4.80
  -1   7  -6   21.90    5.90
  -1   7  -6   24.40    9.20
   1   7   6   12.10    6.90
  -1   7  -6   27.00    5.10
  -1   7  -6   17.20    5.10
   1  -7   6   14.00    3.60
  -1  -7  -6    5.50    7.90
   1  -7   6    9.10    9.70
  -1  -7  -6   19.50    4.50
  -1  -7  -6   22.70    6.40
  -1   7  -7   20.70    6.00
   1   7   7   15.10    7.90
   1   7   7   29.80    9.10
   1   7   7   12.50    5.70
  -1   7  -7   31.30    5.60
  -1   7  -7   35.10    6.80
  -1   7  -7   11.50   10.80
   1  -7   7   12.10    8.60
  -1  -7  -7   24.40    5.60
   1  -7   7   20.40    3.90
  -1  -7  -7   21.40    6.10
   1   7   8   45.60    7.90
  -1   7  -8   54.99    9.20
   1   7   8   33.20   10.50
  -1   7  -8   43.30    8.30
  -1  -7  -8   47.60    7.70
   1  -7   8   32.90   11.30
  -1   7  -9    2.60    6.00
   1   7   9    4.90    7.40
   1   7   9    2.50    8.60
  -1   7  -9    7.90    5.80
  -1  -7  -9   12.70    6.70
   1  -7   9    5.40   11.40
  -1  -7  -9    8.50    6.80
   1   7  10   -5.50    8.60
  -1   7 -10   19.80    7.30
  -1   7 -10   16.30    8.10
   1   7  10   12.60   10.20
  -1  -7 -10   11.70    8.30
  -1  -7 -10    2.80    8.70
   1  -7  10   18.00   13.90
   1   7  11    8.10   10.10
  -1   7 -11    3.70    6.70
  -1   7 -11  -10.20    8.90
  -1  -7 -11    0.30    9.00
   1  -7  11   23.60   18.00
   1   8 -11   21.70    9.50
  -1   8  11   34.50   13.60
   1   8 -11   57.49   11.10
   1  -8 -11   28.40   11.80
  -1  -8  11   54.39   20.80
   1   8 -10   35.60    8.50
  -1   8  10   26.70   11.80
   1   8 -10   44.10    9.90
   1  -8 -10   38.20   10.00
  -1  -8  10    8.20   17.00
   1   8  -9   -8.80    8.30
   1   8  -9    1.20    6.10
  -1   8   9   -9.90    6.90
   1   8  -9    3.30    6.80
  -1   8   9   -2.00    9.60
   1  -8  -9   -2.40    7.50
  -1  -8   9   -5.40   12.30
   1  -8  -9   -1.80    6.50
  -1  -8   9   -1.60    3.90
   1   8  -8  194.08   16.40
   1   8  -8  212.78   17.20
   1   8  -8  168.38   16.00
  -1   8   8  149.88   19.30
   1  -8  -8  173.98   18.50
  -1  -8   8  167.48   24.60
   1  -8  -8  166.48   14.00
  -1   8   7   23.00    8.50
   1   8  -7   24.20    6.80
   1   8  -7   19.50    6.80
   1   8  -7   23.70    6.40
   1  -8  -7   27.70    7.80
  -1  -8   7   25.10    5.20
  -1  -8   7   31.00   12.70
   1  -8  -7   32.50    5.80
   1   8  -6   39.70   10.30
  -1   8   6   17.00   11.20
  -1   8   6   21.50    5.20
   1   8  -6   14.60    6.10
  -1   8   6   12.00    3.50
   1   8  -6   18.30    6.20
   1   8  -6   17.70    5.90
   1  -8  -6   23.20    5.60
  -1  -8   6   25.80    5.20
  -1  -8   6   28.90   10.20
  -1  -8   6    8.00   11.70
   1  -8  -6   12.80    4.20
   1  -8  -6   16.10    7.20
  -1   8   5  142.19   10.20
   1   8  -5  149.49   12.90
  -1   8   5  121.79   10.10
  -1   8   5  125.49   16.00
   1   8  -5  137.99   12.10
   1   8  -5  102.49   12.10
  -1   8   5  106.29   14.60
   1   8  -5  116.49   17.70
   1   8  -5  117.49   16.40
  -1  -8   5  112.49   10.60
  -1  -8   5  141.69   12.00
  -1  -8   5  139.49   18.00
   1  -8  -5  125.39   12.50
   1  -8  -5  119.39    9.60
   1  -8  -5  140.59   13.90
   1   8  -4   10.00    7.20
   1   8  -4    3.20    5.50
   1   8  -4   -0.90    4.30
   1   8  -4    1.60    3.10
  -1   8   4    6.50    6.20
  -1   8   4   -0.40    2.60
  -1   8   4    6.20    3.50
  -1   8   4   -3.10    5.40
  -1  -8   4   -0.40    3.50
  -1  -8   4   -1.90    4.00
   1  -8  -4    2.20    4.20
   1  -8  -4   -6.10    5.70
  -1  -8   4   -2.50    7.30
   1  -8  -4    1.80    4.80
   1  -8  -4   -0.80    3.10
   1   8  -3  320.67   22.20
  -1   8   3  340.77   20.70
  -1   8   3  301.47   23.20
  -1   8   3  315.67   19.40
   1   8  -3  341.17   32.70
   1   8  -3  322.27   20.80
  -1   8   3  347.27   23.70
   1   8  -3  324.57   22.20
  -1  -8   3  325.27   20.60
   1  -8  -3  311.57   22.60
   1  -8  -3  294.27   19.40
   1  -8  -3  327.87   22.30
  -1  -8   3  321.27   21.20
  -1  -8   3  311.27   25.40
   1  -8  -3  309.17   22.60
  -1   8   2   14.50    4.30
   1   8  -2    6.70    5.60
   1   8  -2   18.30    5.80
  -1   8   2    7.40    6.10
   1   8  -2   13.90    3.90
   1   8  -2    0.60    6.70
  -1   8   2   11.90    6.00
  -1   8   2   14.30    3.40
   1  -8  -2   15.90    5.50
   1  -8  -2   12.10    4.70
  -1  -8   2   15.90    4.90
  -1  -8   2    8.20    4.10
  -1  -8   2    8.90    7.10
   1  -8  -2   16.30    6.00
  -1   8   1   38.40    7.70
  -1   8   1   32.00    7.30
   1   8  -1   40.60    5.90
  -1   8   1   36.10    5.00
   1   8  -1   35.20    6.90
   1   8  -1   39.30    7.10
   1   8  -1   60.39    9.30
  -1   8   1   30.80    6.50
  -1  -8   1   41.30    9.00
  -1  -8   1   41.00    7.30
   1  -8  -1   46.80    8.00
   1  -8  -1   29.00    7.80
   1  -8  -1   44.20    7.00
  -1   8   0  735.63   46.00
   1   8   0  789.72   46.70
  -1   8   0  817.52   46.00
   1   8   0  761.22   45.50
  -1   8   0  770.02   43.60
   1   8   0  727.03   46.00
  -1   8   0  808.82   46.80
   1   8   0  770.72   43.90
  -1  -8   0  799.72   47.80
   1  -8   0  796.02   45.80
  -1  -8   0  731.43   45.50
   1  -8   0  792.52   48.10
   1  -8   0  734.13   45.50
  -1   8  -1   -0.40    2.70
   1   8   1   14.50    4.80
   1   8   1    7.10    4.90
  -1   8  -1   -2.00    4.90
  -1   8  -1   10.40    5.60
   1   8   1    6.30    2.80
  -1   8  -1    4.80    4.80
  -1  -8  -1    1.20    4.80
  -1  -8  -1    1.90    5.40
  -1  -8  -1   10.20    3.60
   1  -8   1    6.60    3.60
   1  -8   1    8.50    6.60
   1  -8   1    0.60    3.90
  -1  -8  -1    4.10    3.90
   1   8   2   60.19    9.90
   1   8   2   58.89    9.00
   1   8   2   41.90    5.80
  -1   8  -2   42.10    8.30
  -1   8  -2   50.69    7.80
  -1   8  -2   45.60    8.20
  -1   8  -2   34.30    5.50
   1   8   2   30.50    8.10
   1  -8   2   48.30   10.20
  -1  -8  -2   54.49    8.60
  -1  -8  -2   38.90    5.80
   1  -8   2   39.90    6.60
  -1  -8  -2   50.69    8.30
   1  -8   2   37.40    6.40
  -1  -8  -2   41.90    7.80
  -1   8  -3    4.10    4.50
   1   8   3    2.30    5.10
  -1   8  -3   -3.70    3.00
   1   8   3   -5.40    3.10
  -1   8  -3    5.90    4.70
  -1   8  -3   -2.40    5.90
   1   8   3    0.30    2.60
  -1   8  -3   -6.40    6.30
   1   8   3   -1.60    6.20
  -1  -8  -3   -1.70    3.30
  -1  -8  -3   13.00    5.50
   1  -8   3    0.20    3.60
  -1  -8  -3   -2.40    4.20
  -1  -8  -3    1.40    4.40
   1  -8   3   -2.30    3.00
   1  -8   3    5.30    7.40
   1   8   4  307.67   23.90
  -1   8  -4  352.26   24.90
   1   8   4  332.87   24.00
  -1   8  -4  331.17   22.30
  -1   8  -4  318.17   21.40
   1   8   4  319.57   20.40
   1   8   4  312.27   19.70
  -1   8  -4  327.77   22.00
  -1   8  -4  336.77   24.70
  -1  -8  -4  322.07   23.20
   1  -8   4  319.17   20.80
   1  -8   4  337.87   21.40
   1  -8   4  351.66   27.70
  -1  -8  -4  325.87   23.30
  -1  -8  -4  311.37   20.30
  -1  -8  -4  287.17   21.20
  -1   8  -5   60.29    9.40
  -1   8  -5   51.89    9.60
   1   8   5   58.49   10.80
   1   8   5   61.29    5.80
  -1   8  -5   68.79    9.20
  -1   8  -5   62.39   10.80
   1   8   5   53.19    7.70
  -1   8  -5   53.59    9.70
   1   8   5   62.89   10.80
   1  -8   5   75.29    9.90
   1  -8   5   36.80   11.30
  -1  -8  -5   33.00    9.50
   1  -8   5   55.59    7.30
  -1  -8  -5   49.60    8.80
  -1  -8  -5   58.49    7.80
  -1  -8  -5   55.19    7.70
   1   8   6   65.39   14.40
  -1   8  -6   89.29   13.50
  -1   8  -6   90.09   11.40
   1   8   6   81.89   10.00
  -1   8  -6   95.59   10.50
  -1  -8  -6   81.59    9.40
   1  -8   6   63.09   13.80
   1  -8   6   71.99    8.30
  -1   8  -7   20.30    6.40
   1   8   7   13.50    8.40
   1   8   7   24.00    6.40
  -1   8  -7   19.00    6.20
  -1   8  -7   19.50    7.40
  -1  -8  -7   19.30    6.10
  -1  -8  -7   22.10    6.70
   1  -8   7    8.20   11.10
   1   8   8    5.10    6.10
  -1   8  -8    6.80    6.80
  -1   8  -8   18.90    7.00
   1   8   8   17.70    9.20
  -1  -8  -8   -4.60    6.60
  -1  -8  -8   10.80    7.20
   1  -8   8    7.80   11.80
   1   8   9    7.60    7.80
  -1   8  -9   -2.10    6.30
  -1   8  -9    6.10    7.70
   1   8   9   23.60   10.30
  -1  -8  -9   15.20    8.30
   1  -8   9   14.10   12.80
   1   8  10   15.50   12.50
   1   8  10   19.90   10.10
  -1   8 -10   -7.10    8.00
  -1   8 -10   -4.50    7.90
   1  -8  10    5.10   18.10
  -1  -8 -10   -6.40    7.80
  -1   8 -11   13.60   10.10
   1   8  11  -20.50   24.90
  -1   8 -11    9.10    9.20
   1  -8  11    7.20   19.70
  -1  -8 -11   15.50   11.40
  -1   9  10   24.60   14.40
   1   9 -10   -0.50   10.00
   1   9 -10   20.50   10.60
   1  -9 -10    1.90   11.20
  -1  -9  10    8.60   18.00
   1   9  -9    4.20    8.50
   1   9  -9   11.50    8.90
  -1   9   9   41.70   12.10
  -1  -9   9   13.10    5.70
   1  -9  -9   12.00    8.20
  -1  -9   9  -11.70   16.50
  -1   9   8    3.00    6.40
  -1   9   8   -7.40    9.70
   1   9  -8   -0.70    7.50
   1   9  -8   -5.10    7.00
  -1  -9   8   16.00   15.10
   1  -9  -8   -4.00    7.00
  -1  -9   8   12.00    4.70
   1   9  -7    9.60    7.40
   1   9  -7  -13.40    8.20
  -1   9   7    8.60    5.80
  -1   9   7    5.50    9.10
   1   9  -7    6.70    6.40
  -1  -9   7   -5.30    4.30
   1  -9  -7   -1.50    6.50
  -1  -9   7   -8.20   12.10
   1   9  -6  -12.40    7.50
   1   9  -6   -1.20    6.30
  -1   9   6    7.40    4.70
   1   9  -6    3.70    5.40
  -1   9   6    2.00    8.80
   1  -9  -6    6.20    6.20
  -1  -9   6    4.80   11.60
   1  -9  -6    6.30    4.80
  -1  -9   6   -3.20    4.60
   1  -9  -6    4.40    6.90
   1   9  -5  188.18   20.90
   1   9  -5  161.38   15.90
  -1   9   5  208.48   19.50
   1   9  -5  175.88   14.80
  -1   9   5  203.28   14.10
   1   9  -5  133.09   20.80
  -1  -9   5  155.48   22.60
  -1  -9   5  161.98   14.00
   1  -9  -5  176.98   17.90
   1  -9  -5  166.68   16.00
   1  -9  -5  164.48   12.90
   1   9  -4   99.79   12.30
  -1   9   4   91.09    9.70
   1   9  -4   78.49   17.90
  -1   9   4   84.69    8.10
   1   9  -4   85.79   10.20
   1  -9  -4   91.19   13.40
  -1  -9   4   87.09   10.10
  -1  -9   4  124.59   18.20
   1  -9  -4   61.19   13.30
   1   9  -3    2.50    3.40
   1   9  -3   -2.50    6.00
  -1   9   3   -1.50    6.40
  -1   9   3    5.00    4.70
  -1   9   3    2.10    8.90
   1   9  -3   18.30    8.50
   1   9  -3    1.60    5.90
  -1   9   3    2.90    3.50
  -1  -9   3    2.30    5.20
   1  -9  -3    4.70    6.30
  -1  -9   3   16.70    5.10
  -1  -9   3    5.70    9.60
   1  -9  -3   -0.10    5.50
  -1   9   2   31.30    6.60
   1   9  -2   21.30    7.00
   1   9  -2   46.60    8.70
  -1   9   2   28.90   11.30
   1   9  -2   40.70    8.60
  -1   9   2   27.60    4.50
   1   9  -2   34.50    5.90
  -1   9   2   27.70    7.80
   1  -9  -2   26.40    6.80
  -1  -9   2   46.90    8.00
  -1  -9   2   38.80    6.70
  -1  -9   2   31.60    9.70
   1  -9  -2   34.00    8.30
   1  -9  -2   40.10    8.20
   1   9  -1   72.59   11.50
   1   9  -1   67.29    7.40
  -1   9   1   56.99    9.70
  -1   9   1   58.49    6.50
   1   9  -1   58.79    9.80
  -1   9   1   59.79    8.40
  -1   9   1   35.50   10.00
   1  -9  -1   58.79    8.60
   1  -9  -1   93.09   13.10
  -1  -9   1   57.19    9.10
  -1  -9   1   54.09   10.70
  -1  -9   1   46.20    8.10
   1  -9  -1   71.39   10.40
  -1   9   0   18.50    7.00
   1   9   0   14.20    7.80
  -1   9   0    6.60    3.50
   1   9   0    3.10    5.70
  -1   9   0    2.50    6.30
  -1   9   0    6.60    7.20
   1   9   0    5.50    6.30
   1   9   0   11.40    3.70
   1  -9   0    3.10    4.60
  -1  -9   0   16.00    7.70
   1  -9   0    5.60    5.00
  -1  -9   0    3.10    5.10
  -1  -9   0    2.30    5.20
   1  -9   0   -0.60    7.40
  -1   9  -1    0.00    3.20
   1   9   1    9.40    8.10
   1   9   1    1.40    3.10
   1   9   1   -1.70    5.50
  -1   9  -1    2.80    7.30
  -1   9  -1    6.30    7.30
  -1   9  -1   -5.00    5.30
   1   9   1    2.50    5.20
   1  -9   1   -1.60    4.30
   1  -9   1    6.40    7.20
   1  -9   1    3.10    4.70
  -1  -9  -1   -1.60    6.40
  -1  -9  -1   -7.10    5.50
  -1  -9  -1   -1.10    4.70
   1   9   2   34.80    8.90
  -1   9  -2    6.40    7.10
  -1   9  -2   12.10    4.00
  -1   9  -2   11.80    6.20
   1   9   2    4.20    4.90
   1   9   2   15.70    3.80
   1   9   2   17.90    7.40
  -1  -9  -2    9.70    6.50
  -1  -9  -2    9.20    6.10
  -1  -9  -2    8.90    4.70
  -1  -9  -2   14.90    5.60
   1  -9   2    7.70    8.90
   1  -9   2   14.60    4.80
   1  -9   2    5.50    4.60
  -1   9  -3  132.19   14.00
   1   9   3  127.39   11.10
  -1   9  -3  126.59   16.40
  -1   9  -3  172.78   15.50
  -1   9  -3  155.38   12.10
   1   9   3  127.89   15.40
   1   9   3  165.18   12.50
  -1  -9  -3  108.69   13.90
  -1  -9  -3  134.69   12.00
  -1  -9  -3  143.59   15.10
   1  -9   3  125.49   11.90
   1  -9   3  141.09   19.90
  -1   9  -4    5.10    6.80
   1   9   4    3.00    3.90
   1   9   4    9.40    7.80
  -1   9  -4    1.20    3.90
  -1   9  -4    5.50    6.80
  -1   9  -4    9.80    9.50
   1   9   4   -0.70    3.70
  -1  -9  -4   -3.80    6.00
  -1  -9  -4    3.50    4.40
   1  -9   4    0.60    4.20
  -1  -9  -4   -1.50    5.50
   1   9   5   -4.60    4.20
  -1   9  -5   -4.60    5.50
  -1   9  -5   11.30    5.60
  -1   9  -5    6.50    7.40
   1   9   5   -2.10    7.80
   1   9   5    2.10    3.30
   1  -9   5   -0.10    4.20
  -1  -9  -5   -3.30    5.20
  -1  -9  -5    0.20    5.70
   1  -9   5   13.30   10.20
  -1  -9  -5    1.80    5.30
   1   9   6   21.20    9.30
  -1   9  -6   49.50    9.80
  -1   9  -6   33.50    8.30
  -1   9  -6   42.30    7.70
  -1  -9  -6   35.40    7.40
   1  -9   6   38.80   12.10
  -1  -9  -6   54.99   10.50
   1   9   7   22.50   11.10
  -1   9  -7   33.30    9.10
  -1   9  -7   37.80    8.10
  -1   9  -7   38.50    9.70
  -1  -9  -7   23.00    8.70
   1  -9   7   29.40   13.40
  -1  -9  -7   44.50    8.40
   1   9   8    3.00    7.70
   1   9   8   10.00    9.40
  -1   9  -8    6.20    7.30
  -1   9  -8   20.00    9.10
   1  -9   8    1.00    4.40
   1  -9   8   -4.30   15.00
  -1  -9  -8   11.30    8.00
   1   9   9    1.00    9.10
   1   9   9   -1.00   11.30
  -1   9  -9   -3.90    7.40
  -1   9  -9   13.80    8.60
  -1  -9  -9   20.50   10.30
   1  -9   9    4.00   17.20
  -1   9 -10   -1.70    9.20
  -1   9 -10   21.40    9.70
   1   9  10   15.80   12.70
  -1  -9 -10   10.50   11.90
   1  -9  10   30.20   21.60
   1  10  -9    5.90    8.90
   1  10  -9  -20.20   10.30
  -1  10   9   -5.40   12.90
   1 -10  -9   23.30   12.50
  -1 -10   9  -11.20   20.90
   1  10  -8   17.00   10.30
  -1  10   8    6.10   11.60
   1  10  -8  -13.00    7.70
   1 -10  -8    5.10    9.80
  -1 -10   8    1.20   16.50
  -1  10   7    1.40    6.50
  -1  10   7   -7.80   12.20
   1  10  -7   19.30    7.00
   1  10  -7   -3.90    8.30
  -1 -10   7    8.20    6.00
   1 -10  -7   13.60    9.60
  -1 -10   7   19.30   16.60
  -1  10   6   28.10   11.50
   1  10  -6   28.20    7.70
   1  10  -6   24.10    9.60
   1  10  -6   28.20   11.50
  -1 -10   6   28.70   15.50
  -1 -10   6   21.50    6.30
   1 -10  -6   31.70    8.40
   1 -10  -6   48.40   11.10
   1  10  -5   79.09   13.60
   1  10  -5   82.29   13.40
  -1  10   5   69.09   12.80
   1  10  -5   92.99   12.00
  -1  10   5  106.19   10.60
   1 -10  -5   55.99   10.50
  -1 -10   5  102.79   18.50
   1 -10  -5   79.59   11.70
  -1 -10   5   71.09   11.10
  -1  10   4    1.60    3.70
   1  10  -4    6.60    9.60
  -1  10   4   -4.20    8.20
   1  10  -4   -6.10    4.30
  -1  10   4    0.50    5.80
   1  10  -4    2.30    6.80
   1 -10  -4    5.90    6.80
   1 -10  -4   11.80    8.40
  -1 -10   4    6.20    5.40
  -1 -10   4    9.20   10.80
  -1  10   3   58.89   11.90
   1  10  -3   51.99    8.10
   1  10  -3   35.50   10.00
  -1  10   3   41.40    8.00
   1  10  -3   56.09   10.60
   1 -10  -3   55.09   10.80
  -1 -10   3   72.39   14.30
  -1 -10   3   65.99    9.80
   1 -10  -3   58.19   11.40
  -1  10   2   71.99   12.10
   1  10  -2   74.39    9.40
   1  10  -2   58.49   14.70
   1  10  -2   64.49   12.20
  -1  10   2   74.49   15.20
   1 -10  -2   75.79   11.30
   1 -10  -2  103.99   16.30
  -1 -10   2   71.89   10.80
  -1 -10   2   83.49   14.80
  -1  10   1   39.50    8.90
  -1  10   1   26.90    8.10
  -1  10   1   27.80    5.30
   1  10  -1   24.40    8.90
   1  10  -1   26.50    5.30
  -1 -10   1   23.50   11.20
  -1 -10   1   31.60    7.40
   1 -10  -1   41.60   11.40
   1 -10  -1   28.20    8.50
  -1  10   0  100.89   14.40
  -1  10   0  122.19   14.90
   1  10   0   94.69   10.10
   1  10   0  100.79   14.80
   1  10   0  124.59   14.80
  -1  10   0  102.19    9.60
   1 -10   0  107.99   12.90
   1 -10   0   96.99   15.40
  -1 -10   0   86.79   13.90
  -1 -10   0  115.19   17.90
   1  10   1    1.10    3.40
   1  10   1   -6.80   10.00
   1  10   1   -6.80    6.90
  -1  10  -1   -4.10    9.20
  -1  10  -1   -3.50    3.40
  -1  10  -1   10.20    7.40
   1 -10   1   -3.60    9.70
  -1 -10  -1   -6.80    6.00
   1 -10   1   -6.60    4.50
  -1 -10  -1    9.70    8.80
  -1  10  -2   13.30    4.80
   1  10   2   22.30    6.70
  -1  10  -2   26.90    9.70
   1  10   2    9.70    4.40
  -1  10  -2   20.40    8.60
   1  10   2   26.20    8.00
  -1 -10  -2    9.70    8.70
   1 -10   2   17.40    6.10
  -1 -10  -2    5.90    6.60
   1  10   3    7.80    7.80
  -1  10  -3    4.70    7.20
   1  10   3    5.10    4.20
  -1  10  -3    4.60    4.60
  -1  10  -3   24.40   10.50
  -1  10  -3  -18.00    8.70
   1  10   3   11.70    5.90
   1 -10   3   13.50   11.50
  -1 -10  -3    6.50    6.20
   1 -10   3   15.90    5.40
  -1 -10  -3   13.20    8.00
  -1  10  -4    4.70    7.20
  -1  10  -4   -9.20   10.90
   1  10   4   -4.90    4.20
   1  10   4   -7.10    8.60
   1  10   4   -8.80    4.90
  -1  10  -4   -7.30    4.70
  -1 -10  -4    6.60    7.50
   1 -10   4    1.50   11.70
   1 -10   4   14.90    5.40
  -1 -10  -4   -2.00    6.10
  -1 -10  -4   -6.40    5.90
  -1  10  -5   42.90   11.70
  -1  10  -5   41.90    7.80
   1  10   5   29.80   11.70
  -1  10  -5   42.10    9.50
  -1 -10  -5   30.10    9.00
   1 -10   5   28.30   13.20
  -1 -10  -5   55.49    8.80
  -1 -10  -5   41.50    7.70
   1 -10   5   35.50    7.60
  -1  10  -6  204.98   20.70
   1  10   6  144.49   22.30
  -1  10  -6  233.58   23.70
  -1  10  -6  200.08   17.80
   1 -10   6  226.28   29.40
  -1 -10  -6  197.78   20.80
   1  10   7   24.60   10.60
  -1  10  -7   16.10    9.80
   1  10   7   -5.80    7.60
  -1  10  -7   15.90    7.50
   1 -10   7    4.50    5.50
   1 -10   7   37.00   16.00
  -1 -10  -7   16.20    9.90
  -1  10  -8   -1.30    8.10
  -1  10  -8  -16.90   10.00
   1  10   8    1.40   12.70
   1  10   8   23.10   10.80
   1 -10   8    8.10   17.90
  -1 -10  -8   -3.00    9.70
   1  11  -7   -0.10   11.10
   1  11  -7    3.80    8.30
  -1  11   7   -2.00   15.10
   1 -11  -7    6.30   10.90
  -1 -11   7   12.40   20.90
  -1 -11   7   12.40    7.50
   1  11  -6  -11.50    7.10
   1  11  -6   -9.10   10.60
  -1  11   6   28.10   14.20
   1 -11  -6   -4.70    9.90
  -1 -11   6    1.00    6.80
  -1 -11   6    1.80   18.90
   1  11  -5   -9.40    5.90
  -1  11   5    3.00   11.40
  -1  11   5    3.50    6.40
   1  11  -5   -4.60    9.50
   1 -11  -5  -18.60    8.90
  -1 -11   5    0.50    7.10
  -1 -11   5    0.20   17.90
   1 -11  -5   -4.30    9.50
  -1  11   4   36.80   12.30
   1  11  -4    8.10    6.50
  -1  11   4    5.40    4.90
   1  11  -4   22.10    9.90
  -1 -11   4   18.50   15.10
  -1 -11   4   12.10    7.70
   1 -11  -4   13.70    8.20
   1 -11  -4   -4.70   10.70
   1  11  -3   58.59   10.00
  -1  11   3   47.20   12.10
   1  11  -3   77.89   13.10
  -1  11   3   82.19   14.30
  -1 -11   3   80.39   12.20
  -1 -11   3   76.69   17.60
   1 -11  -3   67.99   13.30
   1 -11  -3   40.90    9.60
  -1  11   2   14.20    9.30
  -1  11   2    5.10    4.20
  -1  11   2   23.80    8.60
   1  11  -2   15.50   10.00
   1  11  -2    8.40    5.50
  -1 -11   2  -20.90   12.60
   1 -11  -2    0.40    6.90
   1 -11  -2   13.90   11.60
  -1 -11   2   18.60    6.20
  -1  11   1   15.10    9.10
   1  11  -1    3.70    9.30
  -1  11   1    3.50    3.80
   1  11  -1    4.70    4.90
   1 -11  -1   -2.60    6.30
  -1 -11   1    6.80    6.60
   1 -11  -1   -4.50   11.40
  -1 -11   1   -5.00   10.90
  -1  11   0    9.10    8.50
  -1  11   0   -4.70    4.00
   1  11   0   18.20    9.80
   1  11   0    8.10    5.20
  -1 -11   0    9.30    6.60
  -1 -11   0   -9.20   11.10
   1 -11   0   -0.90   11.90
   1 -11   0    2.20    7.50
  -1  11  -1   -2.20   10.30
   1  11   1    8.40    9.30
   1  11   1   -1.20    4.40
  -1  11  -1   -8.50    9.40
  -1  11  -1    3.40    4.40
   1 -11   1   -9.50   11.10
   1 -11   1    3.60    6.60
  -1 -11  -1   -4.40   10.10
  -1 -11  -1   -9.70    5.60
  -1  11  -2   15.60    9.50
  -1  11  -2   26.20   12.00
   1  11   2    5.20    9.50
   1  11   2    8.70    8.30
  -1  11  -2   -3.90    4.90
   1  11   2    5.70    4.40
   1 -11   2    2.10    6.40
  -1 -11  -2   -3.20   10.60
   1 -11   2    9.90   13.40
  -1  11  -3    2.10    5.30
  -1  11  -3    6.10    9.00
   1  11   3    9.60   10.40
   1  11   3   -3.30    4.80
  -1 -11  -3   14.30   10.30
   1 -11   3   11.00    6.50
  -1 -11  -3    3.10    7.10
   1 -11   3  -15.50   12.60
   1  11   4    0.30   10.90
  -1  11  -4   20.00    9.20
  -1  11  -4   -0.60    5.70
   1  11   4   -0.50    5.20
  -1 -11  -4   -3.50    7.40
   1 -11   4    0.30   15.50
  -1 -11  -4   -3.60    9.70
   1 -11   4    7.40    6.70
   1  11   5    0.90    6.60
  -1  11  -5    6.00    7.20
  -1  11  -5  -16.60    9.20
   1  11   5   -6.80   11.70
  -1 -11  -5    4.20    9.30
   1 -11   5  -19.70   11.30
   1 -11   5    3.10   16.00
  -1  11  -6    1.60    8.10
  -1  11  -6   22.30   11.60
   1  11   6   19.40   12.10
   1  11   6   11.80   13.30
   1 -11   6   17.20   17.30
  -1  11  -7   98.49   15.70
   1  11   7   79.09   17.50
   1 -11   7  153.78   26.20
  -1  12   4    2.10   13.60
   1  12  -4   11.70    7.90
   1  12  -4  -23.40   11.50
  -1 -12   4   14.90   18.90
   1 -12  -4    6.10   13.00
   1 -12  -4    1.10    9.40
  -1 -12   4   -4.10    7.90
   1  12  -3   96.59   16.70
  -1  12   3   80.29   16.00
   1  12  -3   66.09   10.10
   1 -12  -3   67.39   13.20
   1 -12  -3   62.89   16.10
  -1 -12   3   53.59   11.30
  -1 -12   3  121.19   23.70
   1  12  -2   -6.00   12.30
  -1  12   2   19.30   12.20
  -1 -12   2   23.10   17.20
   1 -12  -2   27.50   15.20
  -1 -12   2   25.10    9.10
   1 -12  -2   30.00   11.10
  -1  12   1    0.50    5.00
   1  12  -1  -10.60    7.60
  -1  12   1    2.50   11.60
   1  12  -1   -2.50   11.70
  -1 -12   1   30.90    9.30
  -1 -12   1    0.80   16.60
   1 -12  -1    7.60   14.20
   1 -12  -1    6.20    8.00
  -1  12   0   19.00   12.70
   1  12   0   -1.70   11.60
  -1  12   0    5.50    5.20
   1  12   0    0.80    5.80
  -1 -12   0   22.90    9.60
  -1 -12   0   32.50   16.50
   1 -12   0  -15.90   15.70
   1 -12   0   -0.20    7.90
   1  12   1   -5.10    5.20
   1  12   1   25.60   13.60
  -1  12  -1  -22.90   11.00
   1 -12   1    3.00    7.30
  -1 -12  -1    8.50    9.20
  -1 -12  -1   45.40   15.50
   1 -12   1   -9.90   15.20
   1  12   2    4.10   13.40
   1  12   2    7.50    5.80
  -1  12  -2   -7.80    7.20
  -1  12  -2    3.80   12.30
   1 -12   2  -25.30   14.60
  -1 -12  -2   -8.70   14.40
  -1 -12  -2   -1.00    7.90
   1 -12   2   14.20    7.60
  -1  12  -3   31.70   14.20
   1  12   3   20.80   13.40
  -1  12  -3   13.80    7.20
  -1 -12  -3   15.90   13.60
   1 -12   3   28.20   19.20
   1 -12   3   21.00    8.70
  -1 -12  -3   30.70   11.10
  -1  12  -4   21.90   13.20
   1  12   4   44.90   15.90
  -1  12  -4   12.20    7.80
   1 -12   4   66.09   20.20
  -1 -12  -4    9.60    9.90
   2   0 -14    8.80    7.60
   2   0 -14   19.70    7.80
   2   0 -14   14.90    7.60
   2   0 -13    2.20    6.50
   2   0 -13    8.30    5.90
   2   0 -13    6.10    6.60
   2   0 -12   19.00    5.80
   2   0 -12   13.40    9.40
   2   0 -11   10.90    8.50
   2   0 -11    2.80    3.80
   2   0 -11    6.20    9.60
   2   0 -11    3.70    7.20
   2   0 -11    3.80    4.80
   2   0 -11    0.90    4.00
   2   0 -10   95.49    9.20
   2   0 -10   84.19   12.60
   2   0 -10  113.69    9.80
   2   0 -10   74.79   13.80
   2   0 -10  115.19   14.90
   2   0  -9    3.80    5.60
   2   0  -9   -2.00    5.20
   2   0  -9    5.70    3.10
   2   0  -8  440.66   27.50
   2   0  -8  449.76   25.30
   2   0  -8  389.96   25.50
   2   0  -8  459.95   27.60
   2   0  -8  428.26   27.50
   2   0  -7    2.10    3.30
   2   0  -7    1.00    1.70
   2   0  -7    2.00    3.50
   2   0  -7   -4.60    3.40
   2   0  -7    1.30    2.10
   2   0  -6 5215.18  270.77
   2   0  -6 5245.48  270.67
   2   0  -6 4799.42  270.87
   2   0  -6 4871.41  269.47
   2   0  -5    0.20    2.40
   2   0  -5   -1.80    2.00
   2   0  -5   -1.20    1.00
   2   0  -5    0.90    2.30
   2   0  -4 5387.06  264.87
   2   0  -4 4458.95  265.07
   2   0  -4 5007.90  264.27
   2   0  -4 4912.41  264.87
   2   0  -3    1.20    1.50
   2   0  -3    0.60    1.30
   2   0  -3    0.10    1.00
   2   0  -3    0.00    1.60
   2   0  -2 1150.48   60.29
   2   0  -2 1085.19   60.19
   2   0  -1    0.10    0.60
  -2   0   1   -0.10    0.30
   2   0  -1    0.00    0.40
  -2   0   1    1.50    0.50
   2   0  -1    0.60    0.30
   2   0   0  105.49    6.10
  -2   0   0   95.29    5.90
  -2   0   0  105.29    6.10
   2   0   0  112.69    6.00
  -2   0   0   99.89    5.80
   2   0   0  108.29    6.10
  -2   0  -1    1.10    0.90
   2   0   1    1.20    0.60
   2   0   1   -0.30    0.90
  -2   0  -1    0.40    0.60
   2   0   1    0.10    0.90
  -2   0  -1   -0.70    0.80
   2   0   2  145.59    9.70
  -2   0  -2  168.48    9.10
  -2   0  -2  138.79    8.50
  -2   0  -2  164.78    9.60
   2   0   2  142.29    8.60
  -2   0  -3   -1.10    1.20
  -2   0  -3    0.00    0.90
   2   0   3   -0.10    1.60
   2   0   3   -0.50    0.90
   2   0   3    0.80    1.40
  -2   0  -3   -0.80    1.50
  -2   0  -4 5509.05  304.37
   2   0   4 5876.91  305.57
   2   0   4 5511.55  304.77
  -2   0  -4 5862.71  305.17
  -2   0  -5    0.60    2.40
  -2   0  -5   -0.70    1.70
  -2   0  -5    0.00    1.30
   2   0   5   -1.60    2.10
  -2   0  -5   -2.10    2.50
   2   0   5   -1.40    2.10
  -2   0  -6  574.04   31.90
  -2   0  -6  622.24   33.10
   2   0   6  516.35   34.40
   2   0   6  584.94   33.60
  -2   0  -6  524.35   35.10
  -2   0  -6  608.04   34.30
  -2   0  -7    1.90    3.90
   2   0   7   -1.10    3.00
  -2   0  -7   -0.40    2.60
  -2   0  -7   -0.50    1.90
   2   0   7    3.50    3.60
  -2   0  -7    0.20    3.30
  -2   0  -8   -0.60    5.40
  -2   0  -8    2.80    3.50
  -2   0  -8    2.00    2.40
  -2   0  -8    0.10    4.10
   2   0   8    2.10    4.60
   2   0   8    4.70    4.00
   2   0   9    6.30    6.40
   2   0   9   -8.00    4.10
  -2   0  -9   -2.00    6.50
  -2   0  -9    2.70    2.20
  -2   0  -9    1.70    2.50
  -2   0  -9   -0.40    4.20
  -2   0 -10  260.37   24.50
  -2   0 -10  301.77   21.90
  -2   0 -10  301.87   18.30
   2   0  10  353.16   25.80
  -2   0 -10  322.07   19.00
  -2   0 -10  276.27   23.40
  -2   0 -10  329.77   20.80
  -2   0 -11   -0.60    4.60
  -2   0 -11   -2.40    6.60
  -2   0 -12  168.48   17.10
  -2   0 -12  141.99   14.00
  -2   0 -13   -6.90    6.50
  -2   0 -14  189.38   19.20
   2   1 -14  100.89   14.50
   2   1 -14  104.09   14.70
   2  -1 -14  122.09   16.30
   2  -1 -14  101.79   16.20
   2  -1 -14  139.29   14.50
   2   1 -13    4.00    6.90
   2   1 -13    1.00    6.20
   2   1 -13    6.50   13.20
   2   1 -13    9.40    6.20
   2  -1 -13   11.60    6.90
   2  -1 -13   14.20    7.20
   2  -1 -13   12.70    6.40
   2  -1 -13    0.70    5.70
   2  -1 -13   -7.20   10.40
   2   1 -12    7.70    5.20
   2   1 -12   25.50    6.20
   2   1 -12   10.50    5.20
   2   1 -12   14.20   10.70
   2  -1 -12   12.70    6.10
   2  -1 -12   12.10    5.10
   2  -1 -12   20.80    8.80
   2  -1 -12   11.30    5.60
   2   1 -11   58.29   10.60
   2   1 -11   51.99    8.00
   2   1 -11   25.80   10.10
   2   1 -11   52.19   12.10
   2   1 -11   37.00    6.30
   2  -1 -11   44.60    7.00
   2  -1 -11   41.70    8.90
   2  -1 -11   43.70    7.70
   2  -1 -11   49.60   11.00
   2  -1 -11   51.39    7.90
   2  -1 -11   79.29   13.40
   2   1 -10  159.88   17.40
   2   1 -10  155.18   15.80
   2   1 -10  134.59   10.70
   2   1 -10  121.79   15.20
   2   1 -10  171.78   12.10
   2  -1 -10  154.98   15.60
   2  -1 -10  175.28   13.10
   2  -1 -10  151.28   11.80
   2  -1 -10  127.59   16.20
   2  -1 -10  157.08   16.80
   2   1  -9   65.79    6.40
   2   1  -9   65.39    7.40
   2   1  -9   83.59   11.10
   2   1  -9   75.29   11.50
   2   1  -9   81.79    7.50
   2   1  -9   86.09   11.50
   2  -1  -9   83.19   10.90
   2  -1  -9   62.29    8.00
   2  -1  -9   73.69    9.50
   2  -1  -9   63.99   10.90
   2   1  -8    4.50    4.60
   2   1  -8    5.20    4.60
   2   1  -8    3.30    3.00
   2   1  -8   13.40    2.70
   2   1  -8    8.90    3.00
   2  -1  -8    8.90    4.10
   2  -1  -8    6.50    3.30
   2  -1  -8    4.70    4.20
   2  -1  -8   12.70    4.60
   2   1  -7    1.90    1.70
   2   1  -7    1.40    2.10
   2   1  -7    3.30    4.00
   2   1  -7   -1.80    3.40
   2  -1  -7    4.10    2.60
   2  -1  -7   -0.80    3.10
   2  -1  -7    2.80    3.30
   2  -1  -7    2.60    3.90
   2   1  -6   -1.20    3.10
   2   1  -6    1.50    1.60
   2   1  -6    3.70    1.60
  -2   1   6    4.80    3.00
   2   1  -6    2.90    3.20
   2  -1  -6    3.20    2.90
   2  -1  -6    2.10    1.90
   2  -1  -6    3.50    2.70
   2  -1  -6    4.70    2.90
  -2  -1   6    2.60    3.10
   2   1  -5   54.69    6.70
   2   1  -5   62.69    6.80
   2   1  -5   64.39    4.60
   2   1  -5   55.89    4.80
  -2   1   5   50.59    5.80
   2  -1  -5   50.29    5.70
   2  -1  -5   54.99    5.70
   2  -1  -5   60.89    5.40
   2  -1  -5   61.09    6.20
  -2  -1   5   60.39    6.90
   2   1  -4  188.78   13.30
  -2   1   4  244.08   14.30
  -2   1   4  247.68   14.30
   2   1  -4  223.48   15.00
   2   1  -4  218.48   14.70
  -2  -1   4  250.57   13.60
   2  -1  -4  239.38   14.00
   2   1  -3   11.40    1.90
   2   1  -3   11.90    2.90
  -2   1   3    9.10    2.10
   2   1  -3   11.50    1.80
   2  -1  -3   11.90    2.30
   2  -1  -3    9.00    1.80
  -2  -1   3    7.10    1.60
  -2  -1   3    4.90    2.20
   2  -1  -3   12.10    2.20
   2  -1  -3    7.90    1.60
   2   1  -2 8136.19  396.06
  -2  -1   2 6672.63  396.56
   2   1  -1   17.50    2.60
   2   1  -1   16.60    1.90
  -2   1   1   19.60    2.00
   2   1  -1   15.20    1.40
  -2   1   1   18.30    2.10
   2  -1  -1   15.40    1.80
  -2  -1   1   17.80    2.00
   2  -1  -1   17.60    2.10
  -2  -1   1   18.00    1.90
  -2  -1   1   15.80    1.30
   2   1   0    9.10    1.50
   2   1   0    5.10    1.10
  -2   1   0    5.80    1.00
  -2   1   0    5.60    1.40
   2   1   0    3.70    0.90
  -2   1   0    6.60    1.10
   2  -1   0    7.10    1.60
   2  -1   0    5.10    1.10
  -2  -1   0    4.30    0.90
  -2  -1   0    5.00    1.10
   2  -1   0    6.20    1.00
  -2  -1   0    6.40    1.10
   2  -1   0    6.60    1.10
   2   1   1  435.66   22.60
  -2   1  -1  409.56   22.70
  -2   1  -1  377.36   22.20
   2   1   1  417.46   22.70
  -2   1  -1  421.76   22.80
   2   1   1  379.36   21.90
   2   1   1  463.05   22.60
   2  -1   1  408.56   22.80
   2  -1   1  420.66   22.90
   2  -1   1  382.26   22.20
  -2  -1  -1  405.26   22.50
  -2  -1  -1  411.26   22.60
  -2  -1  -1  343.17   22.30
   2   1   2  716.33   38.60
  -2   1  -2  728.23   38.80
   2   1   2  666.03   37.50
   2   1   2  687.23   38.20
  -2   1  -2  630.84   37.90
  -2   1  -2  698.63   38.60
   2   1   2  739.53   38.50
  -2  -1  -2  744.63   38.70
  -2  -1  -2  620.74   38.00
  -2  -1  -2  663.83   37.40
   2  -1   2  648.04   38.00
   2  -1   2  804.32   39.10
  -2  -1  -2  724.83   38.40
  -2   1  -3  110.49    7.30
  -2   1  -3  105.99    8.10
   2   1   3  106.49    7.20
   2   1   3  114.29    7.90
  -2   1  -3   94.79    7.70
   2   1   3  119.59    6.90
  -2  -1  -3  112.99    8.10
   2  -1   3  128.29    8.40
  -2  -1  -3  111.29    7.70
   2  -1   3  117.89    8.60
  -2  -1  -3  101.89    6.50
   2   1   4  336.67   20.20
   2   1   4  322.07   19.00
  -2   1  -4  373.66   20.00
  -2   1  -4  304.67   20.10
   2   1   4  331.77   18.80
  -2   1  -4  315.77   19.10
   2  -1   4  322.57   20.60
  -2  -1  -4  313.37   18.40
  -2  -1  -4  337.47   20.10
  -2  -1  -4  316.17   19.60
   2  -1   4  337.37   20.40
   2   1   5    1.10    2.40
   2   1   5    5.40    2.20
  -2   1  -5    2.60    2.90
  -2   1  -5   -0.40    1.40
  -2   1  -5    4.10    2.70
   2   1   5    2.50    1.70
   2  -1   5    4.20    2.90
  -2  -1  -5    3.90    3.00
   2  -1   5    2.50    3.10
  -2  -1  -5    1.10    2.50
  -2  -1  -5    0.90    1.50
  -2  -1  -5    2.00    1.60
   2   1   6  605.14   33.90
  -2   1  -6  567.64   33.90
   2   1   6  592.44   35.50
  -2   1  -6  624.94   34.90
   2  -1   6  564.04   35.40
   2  -1   6  550.74   35.90
  -2  -1  -6  600.74   33.60
  -2  -1  -6  646.64   35.60
   2   1   7   -2.30    3.90
  -2   1  -7   -2.70    1.80
  -2   1  -7   -0.10    3.10
  -2   1  -7   -1.50    4.20
  -2  -1  -7    0.20    2.10
  -2  -1  -7    4.70    2.40
   2  -1   7    0.80    4.00
   2  -1   7    0.10    3.70
  -2  -1  -7   -0.50    4.50
  -2  -1  -7   -3.40    3.20
  -2   1  -8    9.40    4.30
  -2   1  -8   22.60    6.60
  -2   1  -8    3.50    3.00
   2   1   8    3.20    4.90
  -2   1  -8   14.20    5.60
   2  -1   8    3.10    5.00
  -2  -1  -8    5.30    5.70
  -2  -1  -8    9.40    3.60
  -2  -1  -8    9.70    5.10
  -2  -1  -8    8.40    3.20
   2  -1   8   11.30    5.40
   2   1   9  123.49   14.40
  -2   1  -9   70.79   13.20
  -2   1  -9  105.79   13.40
  -2   1  -9  106.79   11.90
  -2   1  -9  104.79    9.30
   2  -1   9  108.99   14.10
  -2  -1  -9  104.69    9.00
  -2  -1  -9   96.59   14.20
   2  -1   9   94.19   12.10
  -2  -1  -9   92.49   13.20
  -2  -1  -9  108.09    9.40
  -2   1 -10   -6.10    8.70
  -2   1 -10   10.80    4.00
  -2   1 -10    6.30    7.50
  -2   1 -10    6.00    6.50
   2   1  10   18.10    7.40
  -2  -1 -10    7.20    4.20
  -2  -1 -10    9.80    4.40
  -2  -1 -10    5.80    9.00
  -2  -1 -10    1.70    7.20
   2  -1  10    2.50    6.10
  -2   1 -11   17.00    7.80
  -2   1 -11    1.00    4.00
   2   1  11    3.40   15.70
  -2  -1 -11   12.00    5.60
  -2  -1 -11    8.90    5.20
  -2  -1 -11    9.60    5.00
  -2   1 -12    7.10    9.80
  -2   1 -12   11.60    7.70
  -2  -1 -12   12.10    5.80
  -2  -1 -12    7.30    5.80
  -2  -1 -12    8.10    7.10
  -2   1 -13   -6.60    5.80
  -2  -1 -13  -10.70    6.80
  -2  -1 -13    0.10    5.40
  -2   1 -14    9.80    7.70
  -2  -1 -14   -4.50    7.90
   2   2 -14   25.60    8.50
   2  -2 -14   19.30    9.40
   2   2 -13   69.49   10.40
   2   2 -13   46.80    7.40
   2  -2 -13   40.90    9.10
   2  -2 -13   42.10    6.70
   2  -2 -13   35.40    9.40
   2   2 -12   11.50    5.10
   2   2 -12   12.70    5.00
   2   2 -12    1.60    4.50
   2   2 -12   17.10   11.60
   2  -2 -12    1.90    9.20
   2  -2 -12    8.20    4.60
   2  -2 -12    7.00    6.10
   2   2 -11  -16.30   10.30
   2   2 -11    0.60    3.80
   2   2 -11    0.40    3.50
   2   2 -11    9.20    9.30
   2   2 -11   -1.30    4.00
   2  -2 -11   -3.20    5.70
   2  -2 -11   -0.40    3.40
   2  -2 -11   -3.30    7.40
   2  -2 -11    2.00    4.40
   2   2 -10   69.89    7.70
   2   2 -10   67.19    6.70
   2   2 -10   63.89   10.70
   2   2 -10   75.39   11.20
   2   2 -10   74.69    7.80
   2   2 -10   58.49   10.50
   2  -2 -10   86.69   10.40
   2  -2 -10   66.09   11.20
   2  -2 -10   74.49    7.30
   2  -2 -10   45.50    9.60
   2  -2 -10   62.39    9.20
   2   2  -9  102.39   13.50
   2   2  -9   87.49   12.90
   2   2  -9  119.79    8.20
   2   2  -9   91.89    8.60
   2  -2  -9  104.19    8.50
   2  -2  -9  114.19   12.80
   2  -2  -9  108.89   10.30
   2  -2  -9   86.69   10.90
   2  -2  -9  105.49   10.40
   2   2  -8   89.89   11.40
   2   2  -8   94.39   11.80
  -2   2   8   73.79    9.50
   2   2  -8   93.49    7.00
   2   2  -8   86.59    7.60
   2  -2  -8   84.49    8.90
  -2  -2   8   78.79   11.10
   2  -2  -8   85.39   10.50
   2  -2  -8  100.59    8.90
   2  -2  -8   92.69    7.30
   2  -2  -8   71.89    9.80
   2   2  -7    5.50    2.10
  -2   2   7    9.60    3.90
   2   2  -7   16.60    5.90
   2  -2  -7   15.80    4.60
   2  -2  -7    8.60    3.50
   2  -2  -7   14.70    3.60
   2  -2  -7    8.00    2.30
  -2  -2   7   15.20    5.10
   2  -2  -7    7.70    3.10
   2   2  -6 3380.96  197.48
   2   2  -6 3605.24  194.08
   2   2  -6 3645.94  193.68
  -2   2   6 3575.84  195.08
   2   2  -6 3681.63  196.58
  -2   2   6 3629.34  195.48
   2  -2  -6 3877.51  194.58
   2  -2  -6 3483.85  194.88
   2  -2  -6 3741.53  195.58
   2  -2  -6 3550.84  193.78
   2  -2  -6 3380.86  194.48
  -2  -2   6 3800.52  197.18
   2   2  -5   15.60    4.10
   2   2  -5   16.30    2.50
   2   2  -5   17.20    4.10
  -2   2   5   16.70    3.60
   2   2  -5   16.90    2.70
  -2   2   5   17.80    4.00
   2  -2  -5   18.60    3.70
  -2  -2   5   16.30    2.60
  -2  -2   5   14.30    4.30
   2  -2  -5   16.60    2.90
   2  -2  -5   14.10    3.10
   2  -2  -5   17.50    2.70
   2   2  -4  276.07   15.20
   2   2  -4  253.57   15.10
   2   2  -4  246.18   17.20
  -2   2   4  255.97   16.30
   2  -2  -4  266.17   15.30
  -2  -2   4  247.38   15.30
   2  -2  -4  290.17   16.50
   2  -2  -4  250.17   16.10
  -2  -2   4  247.48   17.40
  -2  -2   4  280.37   15.30
  -2   2   3   14.00    2.80
   2   2  -3   19.50    3.80
  -2   2   3   14.30    2.50
  -2   2   3   24.10    2.50
   2   2  -3   20.00    2.50
   2   2  -3   21.10    2.10
  -2   2   3   23.10    3.30
  -2  -2   3   25.40    2.50
   2  -2  -3   25.20    3.40
  -2  -2   3   20.30    4.00
  -2  -2   3   15.60    2.30
   2  -2  -3   24.80    2.50
   2  -2  -3   16.30    2.10
   2  -2  -3   20.00    3.20
  -2   2   2 2071.49  110.59
  -2   2   2 2093.89  110.19
   2   2  -2 2027.20  110.39
   2   2  -2 2240.78  111.59
   2   2  -2 2102.19  110.19
  -2  -2   2 1950.40  110.19
   2  -2  -2 1958.40  110.59
  -2  -2   2 1998.90  109.79
   2  -2  -2 2208.68  110.19
   2  -2  -2 1879.21  110.39
  -2  -2   2 2020.20  111.49
   2   2  -1 1030.00   53.49
   2   2  -1  937.41   53.49
  -2   2   1 1041.20   53.49
   2   2  -1 1068.69   54.29
   2   2  -1 1027.90   53.29
  -2   2   1  950.40   53.59
  -2  -2   1  891.11   53.89
   2  -2  -1  981.80   53.49
  -2  -2   1  979.30   53.39
   2  -2  -1  990.60   53.49
  -2  -2   1 1019.30   53.09
   2  -2  -1  882.31   54.09
  -2   2   0  769.32   40.20
   2   2   0  784.52   40.50
  -2   2   0  730.03   40.70
  -2   2   0  717.83   40.30
   2   2   0  703.33   40.50
   2   2   0  736.03   40.70
  -2  -2   0  756.02   40.30
   2  -2   0  716.63   41.50
   2  -2   0  722.23   40.40
   2  -2   0  739.43   40.20
  -2  -2   0  740.23   40.70
  -2  -2   0  747.53   40.50
   2   2   1  221.08   12.70
   2   2   1  232.98   13.50
  -2   2  -1  231.48   13.70
   2   2   1  216.08   13.40
   2   2   1  227.68   13.30
  -2   2  -1  237.58   13.30
  -2   2  -1  210.18   12.60
  -2   2  -1  209.38   12.60
   2  -2   1  211.58   12.60
   2  -2   1  182.28   13.50
  -2  -2  -1  238.38   12.90
  -2  -2  -1  252.07   13.40
   2  -2   1  210.98   12.60
   2   2   2    1.70    1.30
  -2   2  -2    0.50    1.80
   2   2   2    0.50    1.60
   2   2   2    2.90    1.30
  -2   2  -2    2.70    1.20
  -2   2  -2    2.50    1.50
   2  -2   2    2.90    1.90
  -2  -2  -2    1.40    1.20
   2  -2   2    2.10    1.00
   2  -2   2    2.40    2.00
  -2  -2  -2    2.20    1.50
  -2  -2  -2   -0.20    1.50
  -2   2  -3   31.40    3.20
   2   2   3   34.40    4.00
   2   2   3   41.10    4.20
   2   2   3   35.20    4.30
  -2   2  -3   28.60    4.50
  -2   2  -3   30.60    4.70
  -2  -2  -3   34.10    4.70
  -2  -2  -3   30.20    3.80
   2  -2   3   37.90    3.60
   2  -2   3   30.80    4.60
   2  -2   3   31.40    4.70
  -2  -2  -3   37.60    3.90
  -2   2  -4  381.26   21.10
   2   2   4  326.17   20.30
   2   2   4  345.87   20.80
   2   2   4  299.37   19.80
  -2   2  -4  386.16   21.20
  -2   2  -4  294.17   19.40
  -2  -2  -4  363.26   20.90
  -2  -2  -4  342.27   20.00
   2  -2   4  331.97   21.40
  -2  -2  -4  298.87   19.80
   2  -2   4  346.67   21.40
   2   2   5  178.58   13.50
   2   2   5  206.58   12.70
  -2   2  -5  206.28   13.80
  -2   2  -5  194.08   12.20
   2   2   5  197.28   13.80
   2  -2   5  178.78   14.20
  -2  -2  -5  202.98   12.90
  -2  -2  -5  178.08   12.60
   2  -2   5  184.38   14.40
   2   2   6 1034.60   55.19
  -2   2  -6 1067.29   56.89
   2   2   6  945.41   56.19
  -2   2  -6  995.20   56.19
  -2   2  -6  964.40   54.79
   2  -2   6  924.91   57.19
  -2  -2  -6  966.90   53.29
   2  -2   6 1084.09   57.99
  -2  -2  -6  903.11   54.89
  -2  -2  -6 1063.59   56.79
  -2  -2  -6  934.41   56.59
   2   2   7    3.40    4.20
  -2   2  -7    3.80    5.00
  -2   2  -7   12.10    4.50
  -2   2  -7    3.10    2.60
  -2  -2  -7    8.30    3.10
  -2  -2  -7    3.00    3.40
  -2  -2  -7    4.90    4.60
  -2  -2  -7    6.40    2.00
   2  -2   7    7.10    4.70
  -2   2  -8   38.80    6.00
  -2   2  -8   59.09    9.50
  -2   2  -8   48.40    8.00
   2   2   8   54.99    9.50
  -2  -2  -8   51.49    9.00
   2  -2   8   43.30    8.10
  -2  -2  -8   54.59    8.60
  -2  -2  -8   49.90    6.50
  -2  -2  -8   50.19    4.90
  -2   2  -9   13.90    5.80
  -2   2  -9    2.40    6.00
   2   2   9   -0.50    5.80
  -2   2  -9    4.10    3.50
  -2  -2  -9    4.10    2.70
  -2  -2  -9    1.20    7.60
   2  -2   9    4.60    6.20
  -2  -2  -9   12.90    6.30
  -2  -2  -9    6.10    2.50
  -2  -2  -9    9.80    3.80
  -2   2 -10  170.98   12.70
   2   2  10  132.79   17.60
  -2   2 -10  144.69   22.90
  -2   2 -10  159.68   16.20
  -2  -2 -10  155.28   10.70
   2  -2  10  148.99   16.60
  -2  -2 -10  164.98   10.50
  -2  -2 -10  156.48   13.20
  -2   2 -11   75.39   13.10
   2   2  11   49.50   12.70
  -2   2 -11   43.00    7.10
  -2  -2 -11   42.30    5.80
  -2  -2 -11   54.99    6.80
   2  -2  11   75.79   12.70
  -2  -2 -11   60.99    9.70
   2   2  12   34.90   11.20
  -2   2 -12   23.10    6.70
  -2   2 -12    5.10   11.50
  -2  -2 -12   10.80    4.60
  -2  -2 -12   13.80    3.40
  -2  -2 -12    5.50    5.70
  -2   2 -13   75.59   12.30
  -2  -2 -13   60.09    8.90
   2   3 -14   16.10    7.80
   2  -3 -14   -1.30   10.40
   2   3 -13    0.50    5.30
   2  -3 -13    0.40    4.40
   2  -3 -13   -1.70    7.60
   2  -3 -13   -6.90   11.80
   2   3 -12    4.30    4.70
   2   3 -12    4.70    4.50
   2   3 -12    9.50    4.80
   2  -3 -12   27.30    9.50
   2  -3 -12   11.80    6.40
   2  -3 -12    6.60    4.00
   2  -3 -12    9.90    6.20
   2   3 -11   97.89    9.10
   2   3 -11  119.29   19.10
   2   3 -11  110.69   10.10
   2   3 -11   95.49   12.10
   2  -3 -11   98.79    8.80
   2  -3 -11  101.99   11.20
   2  -3 -11  112.99   13.00
   2   3 -10   22.50    9.10
   2   3 -10   26.30    9.70
   2   3 -10   23.10    4.10
   2   3 -10   30.70    5.20
   2  -3 -10   19.10    5.40
  -2  -3  10   30.60    8.20
   2  -3 -10   31.20    9.40
   2  -3 -10   25.50    4.20
   2  -3 -10   22.60    6.40
   2  -3 -10   14.30    5.90
   2   3  -9  256.27   20.90
   2   3  -9  185.98   18.90
   2   3  -9  255.27   14.60
   2   3  -9  226.98   15.20
  -2   3   9  245.18   18.40
   2  -3  -9  223.08   16.90
   2  -3  -9  214.88   15.60
   2  -3  -9  237.18   16.60
   2  -3  -9  210.58   20.80
   2  -3  -9  226.78   14.30
   2   3  -8  578.44   35.50
   2   3  -8  502.05   31.50
   2   3  -8  556.84   35.30
   2   3  -8  578.84   31.10
  -2   3   8  572.54   33.80
   2  -3  -8  551.14   33.70
   2  -3  -8  532.75   32.00
   2  -3  -8  486.25   32.90
  -2  -3   8  653.33   37.10
   2  -3  -8  507.95   30.80
   2  -3  -8  532.35   34.00
   2   3  -7   -4.10    4.50
   2   3  -7    3.90    2.10
  -2   3   7    8.00    4.10
   2   3  -7    2.10    4.50
  -2   3   7    4.20    3.60
   2   3  -7    1.10    2.00
   2  -3  -7    5.90    3.00
   2  -3  -7   -0.80    2.50
  -2  -3   7    1.20    5.30
   2  -3  -7    1.30    1.80
   2  -3  -7    0.80    3.00
  -2   3   6  187.58   14.70
   2   3  -6  217.78   16.00
  -2   3   6  206.18   14.00
   2   3  -6  197.88   12.90
   2   3  -6  233.08   12.90
   2   3  -6  204.98   16.00
  -2  -3   6  199.08   16.50
   2  -3  -6  194.98   12.50
   2  -3  -6  213.68   14.90
  -2  -3   6  216.68   12.90
   2  -3  -6  217.48   13.30
   2  -3  -6  196.58   14.40
   2   3  -5  678.53   37.20
  -2   3   5  612.54   38.60
   2   3  -5  633.34   39.80
  -2   3   5  627.94   37.50
  -2   3   5  695.13   38.50
   2   3  -5  704.53   37.20
   2  -3  -5  645.34   38.60
  -2  -3   5  644.94   40.30
   2  -3  -5  670.63   36.90
  -2  -3   5  705.13   37.60
   2  -3  -5  731.63   37.20
   2  -3  -5  617.44   38.40
  -2  -3   5  708.13   37.20
  -2   3   4  366.06   21.80
  -2   3   4  406.06   23.50
   2   3  -4  365.76   21.90
   2   3  -4  384.36   21.90
   2   3  -4  386.96   24.40
  -2   3   4  405.46   23.20
  -2  -3   4  399.36   22.00
  -2  -3   4  391.36   22.10
   2  -3  -4  363.96   21.70
   2  -3  -4  351.66   23.00
   2  -3  -4  412.36   21.60
   2   3  -3    0.30    1.00
  -2   3   3    0.70    1.30
   2   3  -3   -3.90    2.30
   2   3  -3    1.70    1.40
   2   3  -3   -0.40    1.30
  -2   3   3    0.80    1.80
  -2   3   3    0.10    1.00
  -2   3   3    0.10    1.80
   2  -3  -3    0.40    2.00
  -2  -3   3   -0.40    1.10
  -2  -3   3   -2.00    2.40
   2  -3  -3    0.90    1.40
   2  -3  -3    0.80    1.70
  -2  -3   3   -0.20    1.40
   2  -3  -3    1.50    0.90
  -2   3   2 1354.46   74.99
  -2   3   2 1235.08   74.89
   2   3  -2 1422.86   74.39
   2   3  -2 1374.76   74.69
   2   3  -2 1434.66   74.59
  -2   3   2 1445.36   73.49
  -2   3   2 1374.96   74.29
   2   3  -2 1432.76   75.99
  -2  -3   2 1431.46   76.19
  -2  -3   2 1398.16   74.09
   2  -3  -2 1215.58   74.69
   2  -3  -2 1420.96   74.49
   2  -3  -2 1327.57   73.39
   2  -3  -2 1334.77   75.09
  -2   3   1   46.80    3.10
   2   3  -1   50.19    5.00
   2   3  -1   46.60    4.30
   2   3  -1   43.20    3.90
  -2   3   1   44.70    4.50
  -2   3   1   43.00    4.50
   2   3  -1   46.20    4.10
  -2   3   1   45.10    4.20
  -2  -3   1   43.80    5.10
  -2  -3   1   45.10    4.10
  -2  -3   1   42.20    4.00
   2  -3  -1   44.20    4.40
   2  -3  -1   43.20    4.10
   2  -3  -1   46.10    4.60
  -2  -3   1   48.50    3.80
  -2   3   0  511.75   29.40
  -2   3   0  476.65   28.40
  -2   3   0  509.75   29.20
  -2   3   0  518.15   29.20
   2   3   0  501.05   28.90
   2   3   0  520.15   29.50
   2   3   0  516.15   29.40
   2   3   0  522.45   29.40
  -2  -3   0  566.04   29.30
   2  -3   0  494.55   29.20
   2  -3   0  576.14   30.00
   2  -3   0  537.95   28.90
  -2  -3   0  517.65   28.90
  -2  -3   0  531.25   29.40
  -2  -3   0  488.15   29.70
   2   3   1   82.09    6.70
   2   3   1   97.79    6.90
  -2   3  -1   83.39    6.00
  -2   3  -1   93.79    6.70
   2   3   1   84.49    6.00
  -2   3  -1   88.49    6.10
   2   3   1   77.59    6.00
  -2   3  -1   88.59    7.00
   2  -3   1   88.69    6.20
   2  -3   1   83.79    5.80
  -2  -3  -1   80.19    6.20
  -2  -3  -1   90.09    6.00
  -2  -3  -1   93.39    6.70
   2  -3   1   83.19    7.40
  -2  -3  -1   82.89    6.50
   2   3   2  916.61   49.50
  -2   3  -2  902.21   49.10
  -2   3  -2  855.81   49.20
  -2   3  -2 1009.00   50.79
   2   3   2  899.91   50.09
   2   3   2  891.01   50.19
  -2   3  -2  963.40   50.29
   2   3   2  913.11   48.70
  -2  -3  -2  974.30   50.29
  -2  -3  -2  824.12   49.90
  -2  -3  -2  928.51   49.40
  -2  -3  -2  883.71   48.90
   2  -3   2  766.12   48.80
   2  -3   2  872.81   50.99
   2  -3   2  919.61   49.30
   2   3   3  221.38   13.50
  -2   3  -3  203.68   12.30
   2   3   3  185.18   12.70
  -2   3  -3  198.78   13.80
  -2   3  -3  207.78   14.10
  -2   3  -3  214.88   11.90
   2   3   3  190.28   13.60
  -2  -3  -3  205.58   13.50
   2  -3   3  185.98   14.40
   2  -3   3  190.58   11.60
   2  -3   3  226.98   12.70
  -2  -3  -3  185.88   13.10
  -2  -3  -3  215.48   12.60
  -2   3  -4   92.99    7.20
   2   3   4  106.89    8.90
  -2   3  -4  126.89    9.60
   2   3   4   94.99    8.40
   2   3   4  112.09    8.30
  -2   3  -4  103.79    9.30
   2  -3   4  111.29   10.10
   2  -3   4   95.09    7.60
  -2  -3  -4  102.99    8.90
  -2  -3  -4   95.69    8.20
  -2  -3  -4  122.49    7.90
  -2   3  -5   33.30    5.70
  -2   3  -5   32.00    4.00
   2   3   5   37.00    5.70
   2   3   5   38.60    5.80
   2   3   5   37.10    5.40
  -2   3  -5   39.20    6.60
  -2  -3  -5   35.30    6.20
  -2  -3  -5   35.90    5.00
  -2  -3  -5   39.50    5.20
   2  -3   5   26.90    5.90
  -2   3  -6  348.57   21.70
   2   3   6  342.97   20.20
   2   3   6  281.07   20.50
   2   3   6  307.57   21.00
  -2   3  -6  317.77   19.20
  -2   3  -6  303.57   21.30
   2  -3   6  317.37   22.60
  -2  -3  -6  321.47   20.00
  -2  -3  -6  310.77   21.30
  -2   3  -7   18.10    3.80
  -2   3  -7    7.90    6.20
   2   3   7    9.10    4.70
  -2   3  -7   23.80    6.20
   2   3   7   20.60    4.50
  -2  -3  -7   18.80    4.10
  -2  -3  -7   17.80    4.50
  -2  -3  -7    5.80    4.70
   2  -3   7    6.30    5.70
  -2   3  -8  129.39    9.60
   2   3   8  101.19   12.40
  -2   3  -8  122.09   12.90
  -2  -3  -8   91.19   17.50
  -2  -3  -8  123.79   10.50
   2  -3   8  104.09   14.00
  -2  -3  -8  111.89   11.10
  -2   3  -9  167.48   12.60
  -2   3  -9  177.78   16.50
  -2   3  -9  187.88   18.20
   2   3   9  173.98   16.80
  -2  -3  -9  137.29   17.10
  -2  -3  -9  190.48   14.10
  -2  -3  -9  180.18   15.00
   2  -3   9  143.19   17.50
   2   3  10   26.60    8.70
  -2   3 -10   19.60    9.30
   2  -3  10   22.80    9.30
  -2  -3 -10   24.90    7.80
  -2  -3 -10   29.20    5.90
   2   3  11    1.60    8.80
  -2   3 -11   14.10   10.90
  -2   3 -11   11.40    4.60
   2  -3  11   -8.30    9.00
  -2  -3 -11    2.90    5.40
   2   3  12   -2.10   10.50
  -2  -3 -12    1.50    6.50
   2   3  13   16.50   13.20
  -2   3 -13   10.10    6.30
  -2  -3 -13   -4.70    7.40
   2   4 -14    5.20    7.70
   2  -4 -14   13.50   11.10
   2   4 -13    0.30    6.60
   2  -4 -13   15.40    8.80
   2   4 -12    5.80    5.30
   2  -4 -12    6.40    7.30
   2  -4 -12   -6.20    9.20
   2   4 -11   63.39    8.30
   2   4 -11   42.40    7.90
   2   4 -11   61.89    8.40
  -2  -4  11   54.99   13.10
   2  -4 -11   56.29   10.90
   2  -4 -11   42.40    6.10
   2  -4 -11   62.69    7.70
   2  -4 -11   66.09   11.90
   2   4 -10   28.60    4.90
   2   4 -10   38.20    6.20
  -2   4  10   42.20    8.10
   2   4 -10   38.60   11.30
   2  -4 -10   33.20    5.30
   2  -4 -10   37.20    7.00
   2  -4 -10   34.40    5.10
   2  -4 -10   47.40   11.40
   2  -4 -10   45.00    7.90
  -2  -4  10   26.50   10.30
   2   4  -9   38.30    9.80
  -2   4   9   33.10    6.80
  -2   4   9   28.40    8.10
   2   4  -9   28.10    4.70
   2   4  -9   31.40    5.60
   2   4  -9   40.90    9.30
   2  -4  -9   36.10    6.60
   2  -4  -9   34.30    7.80
   2  -4  -9   34.10    6.00
   2  -4  -9   38.80    4.90
  -2  -4   9   32.80    9.10
   2   4  -8 1052.09   62.39
   2   4  -8  943.71   57.69
   2   4  -8 1208.88   68.49
  -2   4   8 1038.50   59.69
   2   4  -8 1057.99   58.49
  -2   4   8 1058.29   61.09
   2  -4  -8 1011.90   60.89
  -2  -4   8 1177.08   64.59
   2  -4  -8 1093.49   58.59
   2  -4  -8 1027.30   57.29
   2  -4  -8 1054.09   60.39
   2  -4  -8  925.91   57.89
  -2   4   7    4.10    3.70
   2   4  -7    4.40    2.40
   2   4  -7    1.70    2.00
   2   4  -7    6.00    6.30
  -2   4   7    1.10    4.10
   2   4  -7    0.80    5.40
  -2  -4   7    7.90    5.60
   2  -4  -7   -2.80    4.30
   2  -4  -7    1.50    3.30
   2  -4  -7    5.20    3.10
  -2  -4   7    6.00    2.30
   2   4  -6 1494.35   83.59
   2   4  -6 1454.45   80.29
  -2   4   6 1669.53   82.29
   2   4  -6 1454.85   80.09
   2   4  -6 1515.85   83.19
  -2   4   6 1393.46   82.19
  -2   4   6 1329.57   80.49
   2  -4  -6 1437.26   82.09
  -2  -4   6 1507.75   80.19
   2  -4  -6 1514.75   79.69
  -2  -4   6 1552.74   80.89
  -2  -4   6 1278.37   83.69
   2  -4  -6 1494.85   79.89
   2  -4  -6 1467.25   82.09
  -2   4   5  318.87   19.10
  -2   4   5  323.17   18.70
  -2   4   5  314.07   20.80
   2   4  -5  336.37   22.30
   2   4  -5  312.67   19.00
   2   4  -5  312.07   20.10
  -2   4   5  332.17   20.70
   2   4  -5  314.07   19.00
   2  -4  -5  335.37   18.50
   2  -4  -5  334.17   20.90
  -2  -4   5  330.67   19.00
   2  -4  -5  321.87   20.70
  -2  -4   5  310.97   22.60
  -2  -4   5  311.77   20.20
   2  -4  -5  308.47   18.70
  -2   4   4  839.22   48.90
  -2   4   4  861.31   48.70
   2   4  -4  808.42   48.10
   2   4  -4  840.62   49.99
   2   4  -4  891.81   47.60
  -2   4   4  831.22   47.10
   2   4  -4  898.21   47.50
   2  -4  -4  837.82   46.60
  -2  -4   4  940.01   50.99
   2  -4  -4  823.82   48.80
  -2  -4   4  876.51   47.40
   2  -4  -4  839.42   48.70
   2  -4  -4  854.61   47.30
  -2  -4   4  862.61   47.40
   2   4  -3  108.09    7.50
  -2   4   3  111.49    6.60
   2   4  -3  104.79    9.60
  -2   4   3   99.09    7.20
   2   4  -3   95.09    7.70
  -2   4   3   79.59    8.20
  -2   4   3  113.19    9.00
   2   4  -3  108.99    7.70
   2  -4  -3  103.89    6.30
  -2  -4   3   96.69    9.80
   2  -4  -3  102.89    8.50
  -2  -4   3  102.39    7.40
  -2  -4   3  107.59    7.10
   2  -4  -3  103.69    7.70
   2  -4  -3   93.79    8.50
  -2   4   2 1213.88   67.69
   2   4  -2 1236.18   67.09
   2   4  -2 1259.77   68.69
   2   4  -2 1176.78   67.09
  -2   4   2 1272.57   66.99
  -2   4   2 1120.49   67.69
   2   4  -2 1247.88   67.29
  -2   4   2 1203.08   65.89
  -2  -4   2 1266.17   66.69
  -2  -4   2 1253.97   69.09
   2  -4  -2 1200.68   67.89
  -2  -4   2 1186.08   67.09
   2  -4  -2 1170.78   65.89
   2  -4  -2 1213.58   67.29
   2  -4  -2 1356.36   67.79
  -2   4   1    2.20    1.10
   2   4  -1    2.70    2.60
   2   4  -1    2.10    2.00
  -2   4   1    3.80    2.30
  -2   4   1    3.10    2.10
  -2   4   1    2.20    2.30
   2   4  -1    2.40    1.60
   2   4  -1    4.50    2.00
  -2  -4   1    2.80    1.90
   2  -4  -1    4.00    2.10
   2  -4  -1    4.70    1.90
  -2  -4   1    3.40    1.70
  -2  -4   1    3.80    2.00
   2  -4  -1    1.70    2.30
  -2  -4   1    0.20    2.50
  -2   4   0  593.14   34.60
  -2   4   0  652.63   36.00
  -2   4   0  602.64   35.60
   2   4   0  626.04   35.10
   2   4   0  626.44   35.90
  -2   4   0  611.44   35.70
   2   4   0  641.44   35.90
   2   4   0  631.64   35.90
  -2  -4   0  627.34   36.30
   2  -4   0  619.34   35.60
  -2  -4   0  613.24   35.70
  -2  -4   0  625.84   35.10
   2  -4   0  645.64   35.20
   2  -4   0  652.83   36.60
  -2  -4   0  674.23   35.60
   2   4   1   39.90    5.00
  -2   4  -1   46.10    5.60
   2   4   1   33.20    4.30
  -2   4  -1   42.40    4.60
   2   4   1   39.30    4.00
   2   4   1   44.50    5.10
  -2   4  -1   38.60    4.40
   2  -4   1   44.20    6.00
   2  -4   1   43.70    4.50
  -2  -4  -1   36.20    4.90
  -2  -4  -1   32.20    4.60
  -2  -4  -1   38.50    3.90
   2  -4   1   38.00    3.80
  -2  -4  -1   39.50    4.90
  -2   4  -2  211.98   14.00
  -2   4  -2  212.28   14.40
   2   4   2  203.28   12.40
   2   4   2  202.48   13.80
   2   4   2  206.38   14.00
  -2   4  -2  216.08   12.90
  -2   4  -2  195.68   13.00
   2   4   2  200.88   12.90
  -2  -4  -2  212.78   14.00
  -2  -4  -2  190.78   13.60
   2  -4   2  210.78   12.80
  -2  -4  -2  193.78   12.80
   2  -4   2  243.58   13.00
  -2  -4  -2  212.28   12.80
   2  -4   2  210.78   15.10
   2   4   3  458.95   26.80
  -2   4  -3  413.86   25.40
  -2   4  -3  447.06   25.20
   2   4   3  431.26   26.80
   2   4   3  425.46   25.60
  -2   4  -3  463.65   27.50
  -2   4  -3  460.45   27.00
   2   4   3  457.85   24.30
  -2  -4  -3  468.55   26.90
   2  -4   3  469.45   28.50
  -2  -4  -3  414.76   26.40
  -2  -4  -3  453.35   25.50
   2  -4   3  440.26   25.00
   2  -4   3  438.36   25.50
  -2  -4  -3  431.06   24.60
  -2   4  -4  983.40   54.49
   2   4   4  970.60   56.79
  -2   4  -4  974.10   57.39
   2   4   4 1034.10   56.59
  -2   4  -4 1014.90   55.19
   2   4   4 1000.20   55.69
  -2   4  -4 1081.39   57.19
   2  -4   4  908.71   54.69
  -2  -4  -4 1048.30   57.09
  -2  -4  -4 1078.19   55.39
   2  -4   4  939.41   58.19
  -2  -4  -4  938.71   56.19
   2  -4   4 1027.70   55.49
  -2   4  -5   27.50    5.80
  -2   4  -5   17.60    3.30
   2   4   5   16.50    4.80
   2   4   5   19.90    4.50
  -2   4  -5   23.40    5.50
   2   4   5   24.80    4.80
   2  -4   5   26.60    4.70
  -2  -4  -5   28.10    5.70
   2  -4   5   14.00    5.10
  -2  -4  -5   18.60    4.10
  -2  -4  -5   20.70    3.60
   2   4   6  842.52   49.50
   2   4   6  865.41   49.50
  -2   4  -6  847.82   48.30
  -2   4  -6  874.21   50.69
  -2   4  -6  832.22   50.49
   2   4   6  795.02   50.19
  -2  -4  -6  904.71   50.49
  -2  -4  -6  833.72   49.50
  -2  -4  -6  882.51   48.80
   2  -4   6  935.61   52.99
   2   4   7  109.99   10.70
   2   4   7  103.59   11.60
  -2   4  -7  102.09    8.30
  -2   4  -7  113.59   12.40
  -2   4  -7  108.69   12.10
   2   4   7   90.59   10.50
   2  -4   7  109.39   13.60
  -2  -4  -7   98.69    9.50
  -2  -4  -7   88.99   11.10
  -2  -4  -7   79.59    9.80
  -2   4  -8   58.99   10.10
  -2   4  -8   60.89    6.60
   2   4   8   55.69    8.70
  -2   4  -8   79.59   12.60
   2   4   8   61.99    9.50
  -2  -4  -8   66.29    9.00
  -2  -4  -8   54.99   10.70
   2  -4   8   72.59   13.00
  -2  -4  -8   54.59    8.60
  -2   4  -9  114.09   16.80
   2   4   9  129.79   14.10
  -2   4  -9  128.49   16.00
  -2   4  -9   98.29    9.70
  -2  -4  -9  102.99   15.90
   2  -4   9  115.29   16.40
  -2  -4  -9  103.69   11.80
  -2  -4  -9  107.09   12.70
  -2   4 -10   86.19    9.50
  -2   4 -10   99.69   14.90
  -2  -4 -10  100.79   11.80
   2  -4  10   64.29   14.60
  -2  -4 -10   92.99   13.80
  -2   4 -11    4.30    4.60
   2   4  11   17.60   11.90
   2  -4  11  -12.80   15.00
  -2  -4 -11   -2.30    6.00
   2   4  12   87.09   15.20
  -2   4 -12   80.59   11.30
  -2  -4 -12   68.59   10.90
   2  -4  12   86.09   17.30
   2   4  13   37.10   14.80
   2  -4  13   44.70   17.10
   2   5 -13   15.80    7.40
   2   5 -13   21.90   11.10
   2  -5 -13   24.80    9.70
   2   5 -12   63.59   10.10
   2  -5 -12   56.99   11.70
   2  -5 -12   50.49   10.90
   2   5 -11    0.50    4.30
  -2  -5  11   14.00   12.10
   2  -5 -11  -10.60    6.70
  -2   5  10   68.39   11.90
   2   5 -10   53.39    9.20
   2   5 -10   56.49    8.50
  -2  -5  10   56.99   16.50
   2  -5 -10   32.50    8.60
   2  -5 -10   52.39    7.60
  -2   5   9  163.08   15.10
   2   5  -9  190.88   13.00
   2   5  -9  202.38   20.80
  -2   5   9  160.98   16.30
   2   5  -9  184.18   13.00
   2   5  -9  198.28   20.70
   2  -5  -9  158.68   11.50
   2  -5  -9  183.18   15.90
  -2  -5   9  184.58   21.00
   2  -5  -9  178.28   13.40
   2  -5  -9  178.68   11.10
   2  -5  -9  155.58   17.70
   2   5  -8  441.16   26.80
   2   5  -8  458.05   27.30
  -2   5   8  429.16   30.10
   2   5  -8  448.56   32.00
  -2   5   8  440.96   28.30
   2   5  -8  468.35   32.10
  -2  -5   8  475.55   33.70
   2  -5  -8  471.45   29.90
   2  -5  -8  464.55   30.60
   2  -5  -8  446.26   26.50
   2  -5  -8  432.86   26.40
  -2  -5   8  482.25   26.80
   2  -5  -8  466.95   26.90
   2   5  -7    1.90    2.20
   2   5  -7   -3.00    6.30
  -2   5   7    1.50    3.30
  -2   5   7    3.60    4.60
   2   5  -7    3.60    2.90
  -2   5   7   -1.90    3.90
   2   5  -7    1.90    3.50
   2   5  -7   -2.20    6.50
   2  -5  -7   -2.50    2.60
  -2  -5   7    0.50    6.10
   2  -5  -7    1.00    2.20
   2  -5  -7    7.70    5.90
   2  -5  -7   -4.10    3.90
  -2  -5   7   -1.90    3.00
  -2  -5   7    2.30    2.30
   2   5  -6  223.28   18.40
   2   5  -6  217.68   15.80
   2   5  -6  267.17   19.40
  -2   5   6  248.88   17.20
   2   5  -6  228.28   14.80
  -2   5   6  221.88   17.30
   2   5  -6  220.28   14.70
  -2   5   6  227.78   14.90
   2  -5  -6  217.18   16.90
   2  -5  -6  227.98   17.40
  -2  -5   6  259.47   20.10
  -2  -5   6  219.58   14.30
   2  -5  -6  219.98   14.20
   2  -5  -6  220.48   13.90
  -2  -5   6  221.78   15.00
  -2   5   5  483.35   32.10
  -2   5   5  586.44   32.30
   2   5  -5  574.24   30.60
   2   5  -5  503.65   33.10
  -2   5   5  520.15   29.70
  -2   5   5  520.15   29.90
   2   5  -5  544.65   30.50
   2   5  -5  513.95   31.20
   2  -5  -5  513.65   29.20
   2  -5  -5  505.85   31.90
   2  -5  -5  518.55   32.10
  -2  -5   5  496.15   30.00
  -2  -5   5  538.45   30.40
   2  -5  -5  503.95   29.90
  -2  -5   5  544.55   34.60
   2   5  -4  311.47   19.30
  -2   5   4  316.47   18.30
  -2   5   4  317.87   20.70
   2   5  -4  313.07   19.80
  -2   5   4  317.87   21.00
  -2   5   4  317.57   18.80
   2   5  -4  324.57   21.90
   2   5  -4  334.17   19.60
   2  -5  -4  310.27   19.30
   2  -5  -4  307.17   20.70
   2  -5  -4  309.47   18.00
  -2  -5   4  342.37   23.00
   2  -5  -4  308.67   20.70
  -2  -5   4  314.77   19.10
  -2  -5   4  313.77   19.00
  -2   5   3  436.26   27.80
   2   5  -3  456.75   26.70
  -2   5   3  491.25   26.40
   2   5  -3  430.16   26.60
  -2   5   3  492.35   27.80
   2   5  -3  475.25   26.90
  -2  -5   3  441.66   26.40
  -2  -5   3  424.66   29.10
  -2  -5   3  470.25   26.10
   2  -5  -3  430.66   26.70
   2  -5  -3  440.56   25.10
   2  -5  -3  457.25   27.80
   2   5  -2  737.73   43.30
  -2   5   2  762.92   42.60
   2   5  -2  785.82   42.30
   2   5  -2  777.52   42.20
   2   5  -2  738.83   41.70
  -2   5   2  769.32   41.70
  -2   5   2  686.83   42.50
  -2  -5   2  744.93   41.90
   2  -5  -2  719.83   42.30
   2  -5  -2  718.53   42.60
  -2  -5   2  699.93   43.80
   2  -5  -2  727.93   42.30
  -2  -5   2  789.22   41.40
   2  -5  -2  699.93   40.50
   2   5  -1    5.80    2.80
  -2   5   1    2.70    2.40
   2   5  -1    3.90    2.20
  -2   5   1   -0.30    2.80
  -2   5   1    2.30    3.00
   2   5  -1    2.10    3.30
   2   5  -1    3.10    2.90
  -2   5   1    2.10    1.30
  -2  -5   1    3.80    2.00
  -2  -5   1    4.30    2.30
   2  -5  -1    4.00    2.60
   2  -5  -1    2.40    2.30
  -2  -5   1    4.70    2.30
   2  -5  -1    5.20    2.90
  -2  -5   1    1.40    3.30
  -2   5   0  710.53   41.60
   2   5   0  740.23   41.80
  -2   5   0  702.63   41.30
  -2   5   0  783.42   41.90
   2   5   0  715.63   41.60
  -2   5   0  677.93   40.10
   2   5   0  749.53   41.90
   2   5   0  719.43   40.60
  -2  -5   0  711.93   42.20
  -2  -5   0  708.53   41.40
   2  -5   0  742.03   42.50
   2  -5   0  748.63   40.90
  -2  -5   0  719.23   40.70
  -2  -5   0  792.62   41.30
   2  -5   0  693.83   41.30
  -2   5  -1   69.99    6.60
   2   5   1   63.49    5.70
   2   5   1   67.89    7.00
  -2   5  -1   67.09    6.60
  -2   5  -1   62.39    5.60
   2   5   1   69.59    6.30
  -2   5  -1   72.59    7.70
   2   5   1   74.19    7.20
   2  -5   1   70.59    8.00
  -2  -5  -1   69.29    6.90
  -2  -5  -1   58.29    6.90
  -2  -5  -1   68.09    7.20
   2  -5   1   68.39    5.70
   2  -5   1   75.99    6.80
  -2  -5  -1   66.39    5.70
  -2   5  -2  317.77   19.50
   2   5   2  317.97   20.80
  -2   5  -2  325.27   20.50
  -2   5  -2  323.27   19.90
   2   5   2  314.07   22.00
   2   5   2  324.07   19.30
   2   5   2  338.37   19.10
  -2   5  -2  335.27   19.70
  -2  -5  -2  311.07   19.70
   2  -5   2  318.77   19.40
   2  -5   2  350.66   22.30
   2  -5   2  307.37   19.60
  -2  -5  -2  310.37   20.40
  -2  -5  -2  337.77   19.30
  -2   5  -3    8.80    4.00
   2   5   3    6.50    2.80
   2   5   3    7.80    2.70
  -2   5  -3    1.50    2.30
   2   5   3    5.10    1.70
   2   5   3    4.20    3.30
  -2   5  -3    3.40    3.50
  -2   5  -3    4.30    2.60
   2  -5   3    4.50    2.10
  -2  -5  -3    8.20    3.60
   2  -5   3    4.30    4.00
   2  -5   3    3.10    2.30
  -2  -5  -3    6.50    2.40
  -2  -5  -3    5.50    3.00
  -2  -5  -3    7.00    2.50
  -2   5  -4   46.40    8.20
   2   5   4   42.40    5.30
   2   5   4   29.20    5.20
   2   5   4   34.40    2.70
  -2   5  -4   46.50    7.40
  -2   5  -4   30.60    4.60
   2   5   4   29.80    5.60
  -2   5  -4   43.30    5.10
   2  -5   4   38.60    5.10
  -2  -5  -4   44.40    5.20
   2  -5   4   43.20    4.30
  -2  -5  -4   41.40    7.20
  -2  -5  -4   36.40    6.30
   2  -5   4   27.90    7.00
  -2   5  -5   -0.70    2.00
   2   5   5    4.40    4.00
  -2   5  -5    0.20    4.60
  -2   5  -5    1.00    2.50
   2   5   5    2.30    4.10
   2   5   5    0.50    2.80
  -2   5  -5   -1.90    5.50
   2  -5   5    0.40    5.10
  -2  -5  -5   -1.40    2.40
   2  -5   5    1.00    1.60
  -2  -5  -5    0.80    3.00
  -2  -5  -5    0.00    4.50
   2  -5   5    2.60    2.90
   2   5   6   28.30    6.10
   2   5   6   23.70    5.30
  -2   5  -6   26.00    4.60
   2   5   6   23.10    6.40
  -2   5  -6   18.50    6.40
  -2   5  -6   36.00    7.50
  -2  -5  -6   21.10    4.80
  -2  -5  -6   14.20    6.10
   2  -5   6   16.30    6.60
  -2  -5  -6   32.50    5.10
   2  -5   6   32.90    5.50
  -2   5  -7  104.39    8.60
  -2   5  -7   99.39   13.70
   2   5   7  113.39   12.40
   2   5   7   76.89   11.00
   2   5   7  121.59   12.30
  -2  -5  -7   88.79   12.50
   2  -5   7  105.29   15.60
  -2  -5  -7   84.09    9.30
  -2  -5  -7   98.59   10.80
  -2   5  -8   55.69   11.10
  -2   5  -8   66.59    7.30
   2   5   8   77.99   13.70
  -2   5  -8   52.09   10.10
   2   5   8   83.29   11.30
   2   5   8   65.89   11.50
   2  -5   8   49.40   10.50
  -2  -5  -8   52.29    9.30
  -2  -5  -8   69.29   11.70
  -2  -5  -8   70.19   10.00
  -2   5  -9    4.40    5.60
   2   5   9    0.50    6.10
   2   5   9   14.00    6.50
  -2   5  -9    9.60   10.30
  -2  -5  -9   11.20    5.60
   2  -5   9   -1.30    9.20
   2   5  10   40.80    9.10
  -2   5 -10   27.30    6.00
  -2  -5 -10   38.80    8.60
  -2  -5 -10   23.60    6.80
   2  -5  10   27.10   11.50
  -2   5 -11   61.79    9.20
  -2  -5 -11   56.49   10.70
   2  -5  11   65.39   15.80
   2   5  12   25.90   13.10
  -2   5 -12   30.60    7.10
  -2  -5 -12   15.80    8.50
   2  -5  12   10.70   15.20
   2   6 -13   57.49   10.30
   2   6 -13  114.49   19.70
   2  -6 -13   80.69   15.30
   2   6 -12   10.00    6.40
   2   6 -12    3.80    8.40
   2  -6 -12   13.90    8.40
  -2  -6  12  -16.80   14.80
   2   6 -11   31.90    9.00
   2   6 -11   31.50    6.50
  -2  -6  11    8.80   14.20
   2  -6 -11   23.60    9.00
   2  -6 -11   25.90    8.50
   2   6 -10   18.10    6.20
   2   6 -10   29.80    5.90
  -2   6  10    5.00    6.60
   2   6 -10   18.60    6.80
  -2   6  10   19.20    9.10
  -2  -6  10   18.70   11.90
   2  -6 -10   19.00    6.60
   2  -6 -10   23.90    7.40
   2   6  -9    0.80    5.00
   2   6  -9    3.40    6.20
  -2   6   9   -5.60    5.30
   2   6  -9    3.50    3.70
  -2   6   9    5.50   12.00
   2  -6  -9    5.20    4.50
  -2  -6   9    4.00    3.20
   2  -6  -9    1.50    6.50
   2   6  -8  212.98   21.00
   2   6  -8  231.38   22.30
   2   6  -8  213.78   19.40
   2   6  -8  204.08   16.50
  -2   6   8  185.48   17.80
   2   6  -8  204.08   14.80
  -2   6   8  200.28   15.70
   2  -6  -8  207.58   17.20
   2  -6  -8  201.28   13.50
  -2  -6   8  228.18   22.30
  -2  -6   8  227.18   14.20
   2  -6  -8  205.88   14.10
   2   6  -7   39.90    6.90
   2   6  -7   31.70    5.60
  -2   6   7   33.50    7.80
  -2   6   7   36.50    7.30
   2   6  -7   38.20   10.50
  -2   6   7   33.30    5.70
   2   6  -7   33.80    6.90
   2   6  -7   35.10    9.50
  -2  -6   7   37.80    5.20
  -2  -6   7   38.90    7.20
  -2  -6   7   20.20    9.40
   2  -6  -7   31.00    6.90
   2  -6  -7   32.20    8.20
   2  -6  -7   30.80    4.60
   2  -6  -7   33.00    5.50
  -2   6   6  462.25   28.40
   2   6  -6  544.15   36.90
   2   6  -6  565.44   31.20
   2   6  -6  495.85   29.30
  -2   6   6  524.65   31.60
   2   6  -6  488.95   30.00
  -2   6   6  513.75   28.10
  -2   6   6  436.66   31.20
   2   6  -6  449.56   32.50
  -2  -6   6  411.46   33.40
   2  -6  -6  524.85   32.00
   2  -6  -6  481.15   31.10
   2  -6  -6  444.46   28.20
   2  -6  -6  477.25   27.70
  -2  -6   6  466.05   28.50
  -2  -6   6  525.65   29.50
  -2   6   5  219.88   16.50
  -2   6   5  196.78   13.00
   2   6  -5  231.28   18.00
   2   6  -5  200.48   14.20
  -2   6   5  192.38   16.10
  -2   6   5  193.18   13.00
   2   6  -5  190.88   14.50
   2  -6  -5  193.58   15.50
  -2  -6   5  219.18   13.80
  -2  -6   5  203.28   18.30
   2  -6  -5  197.38   12.40
  -2  -6   5  214.68   14.00
   2  -6  -5  200.68   13.90
  -2   6   4   25.70    3.90
   2   6  -4   15.20    6.10
  -2   6   4   21.40    3.60
   2   6  -4   26.80    5.10
   2   6  -4   29.20    4.90
  -2   6   4   22.90    5.60
  -2   6   4   21.00    5.90
   2  -6  -4   18.90    4.20
   2  -6  -4   28.20    6.40
  -2  -6   4   14.90    3.50
  -2  -6   4   22.50    3.90
  -2  -6   4   21.00    6.30
   2  -6  -4   18.30    5.40
   2  -6  -4   20.90    3.20
   2   6  -3   26.30    4.40
   2   6  -3   33.80    5.20
  -2   6   3   25.80    5.40
  -2   6   3   23.90    3.30
  -2   6   3   29.20    4.70
  -2   6   3   30.80    5.70
   2   6  -3   27.50    6.30
   2  -6  -3   25.00    3.30
  -2  -6   3   28.00    4.50
  -2  -6   3   16.40    5.80
   2  -6  -3   25.30    5.10
  -2  -6   3   26.60    4.70
   2  -6  -3   27.80    5.90
   2  -6  -3   20.80    4.60
  -2   6   2   35.30    3.80
   2   6  -2   37.00    5.90
  -2   6   2   31.10    5.90
   2   6  -2   22.20    5.70
   2   6  -2   34.80    5.90
  -2   6   2   35.50    5.10
  -2   6   2   44.40    6.70
   2   6  -2   37.20    5.00
  -2  -6   2   42.80    4.70
   2  -6  -2   33.40    5.90
  -2  -6   2   35.70    5.20
  -2  -6   2   40.20    7.80
   2  -6  -2   39.90    6.80
   2  -6  -2   36.60    5.70
   2   6  -1    1.80    3.70
   2   6  -1    3.80    3.20
   2   6  -1    7.90    3.30
   2   6  -1    1.70    2.10
  -2   6   1   -1.60    3.00
  -2   6   1    1.50    3.00
  -2   6   1   -0.40    1.40
  -2   6   1    2.80    3.20
  -2  -6   1    4.00    4.40
   2  -6  -1    3.20    3.00
   2  -6  -1    5.50    3.50
  -2  -6   1    5.50    3.10
  -2  -6   1    5.90    2.80
   2  -6  -1   11.00    3.90
  -2  -6   1    3.50    2.40
   2   6   0    3.30    3.50
  -2   6   0    7.80    2.20
   2   6   0   10.90    3.90
  -2   6   0    8.80    3.90
   2   6   0    5.00    3.20
   2   6   0    6.30    2.30
  -2  -6   0    4.00    3.90
   2  -6   0    6.30    3.00
   2  -6   0    3.40    4.00
  -2  -6   0    5.10    2.60
  -2  -6   0    4.20    2.80
   2  -6   0    8.30    3.20
  -2  -6   0    3.70    3.20
  -2   6  -1    3.80    2.10
  -2   6  -1    9.30    3.40
   2   6   1    3.40    3.50
   2   6   1    4.80    3.10
  -2   6  -1    9.10    4.20
   2   6   1    4.90    2.10
  -2   6  -1    1.50    2.70
   2   6   1    7.80    3.50
  -2  -6  -1    7.10    2.80
   2  -6   1    1.30    3.60
  -2  -6  -1    0.40    2.90
   2  -6   1    6.30    2.30
  -2  -6  -1    4.80    3.20
   2  -6   1    5.90    3.00
  -2  -6  -1    1.90    3.00
  -2   6  -2  191.08   13.90
  -2   6  -2  191.68   14.80
  -2   6  -2  193.68   13.10
   2   6   2  210.18   15.10
   2   6   2  209.58   13.20
   2   6   2  186.58   14.80
  -2   6  -2  209.98   14.00
   2   6   2  194.18   13.00
  -2   6  -2  197.88   15.30
   2  -6   2  206.88   13.60
   2  -6   2  210.88   17.00
  -2  -6  -2  186.28   13.90
   2  -6   2  191.48   13.00
  -2  -6  -2  201.68   14.70
  -2  -6  -2  196.68   14.60
  -2  -6  -2  208.68   13.10
   2   6   3  974.90   53.19
  -2   6  -3  957.20   51.29
   2   6   3  854.51   52.79
  -2   6  -3  918.01   52.89
  -2   6  -3  992.00   53.59
   2   6   3  863.51   50.99
  -2   6  -3  895.51   51.69
   2   6   3  858.81   50.09
  -2   6  -3  904.81   51.49
   2  -6   3  915.31   54.99
  -2  -6  -3  887.11   52.49
  -2  -6  -3  902.21   50.79
   2  -6   3  982.50   51.29
  -2  -6  -3  837.92   50.89
  -2  -6  -3  906.31   52.59
   2  -6   3  955.00   51.09
  -2   6  -4   21.40    6.50
  -2   6  -4   23.70    5.50
  -2   6  -4   21.90    4.00
   2   6   4   15.30    3.80
  -2   6  -4   22.20    4.40
   2   6   4   15.40    5.20
   2   6   4   24.40    6.30
   2   6   4   19.90    2.90
  -2  -6  -4   22.30    4.00
  -2  -6  -4   19.90    3.40
   2  -6   4   17.30    6.80
  -2  -6  -4   14.80    5.50
  -2  -6  -4   14.00    4.50
   2  -6   4   22.20    4.10
   2  -6   4   18.40    3.40
   2   6   5  173.28   15.60
  -2   6  -5  208.38   17.30
  -2   6  -5  206.08   17.40
  -2   6  -5  205.68   13.20
   2   6   5  213.08   16.40
   2   6   5  182.78   13.90
  -2   6  -5  194.98   13.90
  -2  -6  -5  201.98   16.30
   2  -6   5  199.58   14.10
  -2  -6  -5  194.88   13.50
  -2  -6  -5  167.88   15.30
   2  -6   5  194.88   18.90
   2  -6   5  198.48   12.50
   2   6   6  122.29   11.70
  -2   6  -6  138.89   15.80
   2   6   6  133.09   15.90
   2   6   6  124.79   13.30
  -2   6  -6  137.79   11.00
  -2   6  -6  129.49   15.30
   2  -6   6  131.49   16.50
   2  -6   6  127.49   11.40
  -2  -6  -6  141.49   11.00
  -2  -6  -6  129.69   12.50
   2  -6   6  137.89    9.10
  -2  -6  -6  144.39   14.70
  -2   6  -7   34.50    9.10
   2   6   7   55.49    9.50
   2   6   7   63.19   10.60
  -2   6  -7   58.09    7.20
  -2   6  -7   86.59   14.50
   2   6   7   42.30    8.70
   2  -6   7   57.19    8.70
  -2  -6  -7   47.90    7.20
   2  -6   7   46.80   11.50
  -2  -6  -7   56.69    9.40
  -2  -6  -7   58.39   10.10
   2   6   8   -2.40    5.40
  -2   6  -8    2.90    5.80
   2   6   8    9.70    6.40
   2  -6   8    4.50    7.90
  -2  -6  -8   -2.20    5.00
  -2  -6  -8   -6.60    5.30
   2   6   9  110.69   14.90
   2   6   9   97.29   15.60
  -2   6  -9   99.29   10.40
   2   6   9  103.29   14.80
   2  -6   9  121.49   20.20
  -2  -6  -9   98.89   13.00
  -2  -6  -9  109.29   13.40
  -2   6 -10   55.99    8.90
   2   6  10   56.39   10.90
  -2  -6 -10   49.70    9.80
   2  -6  10   72.89   16.00
  -2  -6 -10   40.30   10.60
  -2   6 -11   53.69    8.80
   2   6  11   58.49   13.90
   2  -6  11   53.29   15.20
  -2  -6 -11   70.09   11.60
  -2   6 -12   21.90    8.10
   2   6  12   52.39   14.70
   2  -6  12    4.50   18.30
  -2  -6 -12   20.40    9.50
   2   7 -12   23.50   11.50
   2   7 -12   45.50    9.10
  -2  -7  12   39.90   20.50
   2  -7 -12   35.20   12.40
   2   7 -11    6.20    7.00
   2   7 -11    2.50    8.10
  -2   7  11   13.00   11.70
  -2  -7  11   19.20   17.40
   2  -7 -11   20.70    8.20
   2   7 -10   63.49   11.30
   2   7 -10   59.69    8.90
   2   7 -10   55.29   10.50
  -2   7  10   72.19   13.60
   2  -7 -10   57.09   11.50
   2  -7 -10   52.89    8.30
  -2  -7  10   56.69   16.40
   2   7  -9   53.89    8.80
  -2   7   9   42.70   10.30
   2   7  -9   48.40    7.70
   2   7  -9   32.70    8.00
  -2  -7   9   49.70   14.40
   2  -7  -9   53.19    8.70
   2  -7  -9   54.99    9.80
  -2   7   8    6.30    8.00
   2   7  -8    8.20    6.70
  -2   7   8    3.90    4.90
   2   7  -8   10.70    5.40
   2   7  -8    4.20    5.00
  -2  -7   8    3.50   10.40
   2  -7  -8    9.80    4.30
  -2  -7   8   15.80    4.30
   2  -7  -8   11.80    4.00
  -2   7   7    3.50    4.10
   2   7  -7  -16.90    8.10
  -2   7   7   14.60    6.40
   2   7  -7    0.60    4.50
   2   7  -7   -6.90    4.10
   2   7  -7    4.10    9.20
  -2   7   7    5.10    6.20
   2   7  -7    0.40    3.80
  -2  -7   7    1.20    2.90
   2  -7  -7    3.50    4.30
   2  -7  -7    3.10    3.40
   2  -7  -7    8.80    8.00
   2  -7  -7   -0.60    2.90
  -2  -7   7   12.30    9.10
  -2  -7   7    3.40    4.70
  -2   7   6   16.50    3.50
   2   7  -6   13.60    4.70
   2   7  -6    4.90    7.20
  -2   7   6   21.10    7.60
   2   7  -6   15.60    5.30
   2   7  -6   15.40    4.90
  -2   7   6   11.80    5.90
  -2   7   6   10.00    3.80
   2   7  -6    0.40    8.20
  -2  -7   6   17.60    5.10
   2  -7  -6   12.40    4.30
  -2  -7   6    6.90    3.40
   2  -7  -6   11.70    3.30
   2  -7  -6    4.50    7.30
   2  -7  -6   14.40    5.40
  -2  -7   6    6.60    7.80
  -2   7   5   34.00    4.50
  -2   7   5   36.00    5.50
   2   7  -5   21.20    7.70
   2   7  -5   37.70    6.50
  -2   7   5   34.30    8.00
   2   7  -5   35.20    5.90
   2   7  -5   37.50    6.50
  -2   7   5   38.50    7.90
   2  -7  -5   29.10    5.50
  -2  -7   5   27.10    9.20
  -2  -7   5   34.90    6.10
   2  -7  -5   43.60    8.20
   2  -7  -5   29.00    7.20
  -2  -7   5   36.20    6.20
   2  -7  -5   35.30    4.40
  -2   7   4   45.80    7.90
   2   7  -4   37.10    6.40
   2   7  -4   51.39    8.30
  -2   7   4   53.19    6.30
  -2   7   4   55.39    5.20
   2   7  -4   47.80    8.80
   2   7  -4   58.79    7.60
  -2   7   4   51.59    9.10
   2  -7  -4   51.49    9.00
   2  -7  -4   56.59    8.80
  -2  -7   4   41.30    6.30
  -2  -7   4   45.30    6.80
   2  -7  -4   46.50    4.90
   2  -7  -4   40.40    7.70
  -2  -7   4   50.59    9.80
  -2   7   3  328.77   21.20
  -2   7   3  278.27   20.70
  -2   7   3  289.37   17.20
   2   7  -3  267.47   19.60
   2   7  -3  292.57   19.00
   2   7  -3  285.67   21.50
   2   7  -3  292.77   19.70
  -2   7   3  309.57   18.70
  -2  -7   3  302.47   19.10
  -2  -7   3  303.97   18.40
   2  -7  -3  267.67   19.70
   2  -7  -3  300.47   20.60
   2  -7  -3  250.57   19.60
  -2  -7   3  296.87   23.00
   2   7  -2   78.09    9.00
  -2   7   2   61.59    5.30
   2   7  -2   57.39    6.80
  -2   7   2   52.79    8.80
   2   7  -2   58.09    9.50
   2   7  -2   74.29    8.40
  -2   7   2   52.99    8.60
  -2   7   2   63.29    9.50
   2  -7  -2   65.19    8.30
   2  -7  -2   58.79    7.90
  -2  -7   2   63.99    7.40
  -2  -7   2   61.39   10.70
  -2  -7   2   78.09    6.70
   2  -7  -2   46.20    8.80
   2   7  -1  171.48   13.70
  -2   7   1  172.38   10.90
   2   7  -1  176.38   14.00
  -2   7   1  171.78   13.00
   2   7  -1  181.78   14.20
  -2   7   1  161.28   13.90
  -2   7   1  161.58   14.30
   2   7  -1  157.58   11.70
   2  -7  -1  160.48   12.40
   2  -7  -1  161.38   13.50
   2  -7  -1  168.08   14.50
  -2  -7   1  175.48   12.20
  -2  -7   1  164.08   12.90
  -2  -7   1  169.48   15.40
  -2   7   0  103.59   11.10
  -2   7   0  117.79   11.40
  -2   7   0  108.19    8.30
   2   7   0  116.79    8.90
   2   7   0  120.99   11.20
  -2   7   0  119.09   11.20
   2   7   0  106.99   12.00
   2   7   0  107.99   11.00
   2  -7   0  113.89   10.40
  -2  -7   0  120.49    9.40
   2  -7   0  116.09    9.50
  -2  -7   0  106.89   11.60
   2  -7   0  113.89   12.50
  -2  -7   0  112.49   10.20
  -2  -7   0  114.49    9.60
   2   7   1   46.70    6.80
  -2   7  -1   36.80    6.90
   2   7   1   40.00    7.30
  -2   7  -1   32.10    4.70
   2   7   1   35.40    5.20
  -2   7  -1   31.80    5.90
  -2   7  -1   26.40    5.50
   2   7   1   21.10    6.00
  -2  -7  -1   37.90    6.50
  -2  -7  -1   32.80    6.80
   2  -7   1   34.50    5.50
  -2  -7  -1   24.80    5.10
   2  -7   1   40.80    5.40
   2  -7   1   36.80    7.80
  -2   7  -2   17.70    4.10
   2   7   2   10.50    3.30
  -2   7  -2   15.10    4.40
  -2   7  -2   20.50    6.60
   2   7   2   24.70    5.50
   2   7   2   27.60    6.10
  -2   7  -2   11.10    5.30
   2   7   2   15.40    4.00
  -2   7  -2   17.00    4.80
  -2  -7  -2   24.00    5.40
   2  -7   2   14.10    7.00
   2  -7   2   13.90    4.00
   2  -7   2   19.20    4.00
  -2  -7  -2   20.80    5.20
  -2  -7  -2   11.50    4.30
  -2   7  -3   29.80    6.70
  -2   7  -3   26.40    5.80
  -2   7  -3   19.40    4.00
   2   7   3   20.60    5.60
   2   7   3   23.30    3.70
   2   7   3   29.10    4.60
   2   7   3   28.00    6.80
  -2   7  -3   26.70    7.00
   2  -7   3   31.40    8.70
   2  -7   3   15.80    4.10
  -2  -7  -3   19.80    5.70
  -2  -7  -3   31.50    6.60
   2  -7   3   22.70    4.20
  -2  -7  -3   17.70    4.80
  -2   7  -4  361.36   24.80
  -2   7  -4  387.56   24.60
   2   7   4  352.26   23.90
   2   7   4  376.46   26.60
   2   7   4  450.35   29.30
   2   7   4  391.96   22.40
  -2   7  -4  410.36   24.40
  -2   7  -4  398.66   26.80
  -2   7  -4  401.86   29.60
   2  -7   4  411.06   23.80
  -2  -7  -4  344.87   23.30
  -2  -7  -4  381.36   25.80
   2  -7   4  416.16   29.20
  -2  -7  -4  391.16   23.80
  -2  -7  -4  350.46   31.70
   2  -7   4  442.46   24.70
  -2   7  -5   19.20    4.70
  -2   7  -5   27.20    8.10
  -2   7  -5   21.90    5.10
  -2   7  -5   15.30    4.50
   2   7   5   22.50    7.10
   2   7   5   19.00    4.80
  -2   7  -5   29.50    8.30
   2   7   5   22.50    7.00
  -2  -7  -5   11.80    4.50
   2  -7   5   22.40    4.30
   2  -7   5   23.60    5.00
  -2  -7  -5   17.50    5.70
  -2  -7  -5   19.00    7.30
   2  -7   5   16.60    7.70
  -2   7  -6   13.10    7.80
   2   7   6    2.30    5.70
   2   7   6    9.90    6.80
  -2   7  -6  -11.60    7.60
  -2   7  -6   -3.20    4.10
   2   7   6    2.10    4.10
  -2   7  -6    3.40    3.90
  -2   7  -6   -0.20    4.00
   2  -7   6   -2.10    2.50
  -2  -7  -6    4.50    5.30
  -2  -7  -6   20.90    9.00
  -2  -7  -6    1.90    4.10
   2  -7   6   -5.50    7.20
   2  -7   6    5.00    4.80
   2   7   7  203.98   17.00
   2   7   7  229.68   20.90
  -2   7  -7  214.58   22.40
  -2  -7  -7  214.88   18.20
  -2  -7  -7  208.48   15.90
   2   7   8   -1.80    6.70
   2   7   8   -4.40    6.10
  -2   7  -8    5.50    4.80
   2  -7   8   -0.30   10.20
  -2  -7  -8    6.30    8.20
  -2  -7  -8   -5.40    5.60
   2   7   9   -6.30    7.30
  -2   7  -9    1.90    5.20
   2   7   9   -1.60    8.00
  -2  -7  -9    6.10    7.40
   2  -7   9    5.00   12.60
  -2  -7  -9    3.90    6.50
   2   7  10  -10.60    9.00
   2   7  10    9.20   10.60
  -2   7 -10    5.90    6.00
   2  -7  10   22.80   14.20
  -2  -7 -10   -1.50    8.10
  -2  -7 -10   -2.50   10.00
  -2   7 -11   13.40    8.20
   2   7  11  -14.90   10.60
  -2  -7 -11   33.20   10.60
   2  -7  11   35.20   17.60
   2   8 -11   29.60   10.20
   2   8 -11   30.70   10.10
  -2   8  11   31.50   14.40
  -2  -8  11   26.10   20.30
   2  -8 -11   24.30   12.70
   2   8 -10    5.10    7.70
  -2   8  10    2.70   10.90
   2   8 -10   11.90    7.80
  -2   8  10   -7.90    7.60
  -2  -8  10   18.30   16.10
  -2  -8  10   -0.80    5.10
   2   8  -9   22.10    8.90
   2   8  -9   23.40    7.40
  -2   8   9   32.80    9.90
   2   8  -9   37.60    7.80
   2  -8  -9   27.80   10.30
  -2  -8   9   31.60   14.90
   2   8  -8    5.80    6.20
   2   8  -8   10.80    6.40
  -2   8   8    2.00    5.30
   2   8  -8   18.30    7.60
  -2   8   8   -2.90    7.40
  -2  -8   8    2.30    3.70
   2  -8  -8   17.10    5.10
   2  -8  -8   23.60    8.90
  -2  -8   8   -8.30   11.70
   2   8  -7   90.79   14.30
   2   8  -7  119.89   13.30
  -2   8   7   97.29   14.60
   2  -8  -7  104.79   10.90
  -2  -8   7  111.29   20.60
  -2  -8   7   96.19    9.80
   2  -8  -7  124.79   14.30
   2  -8  -7  105.69    9.10
   2   8  -6  167.58   14.80
   2   8  -6  157.48   14.20
  -2   8   6  148.89   11.40
  -2   8   6  131.29   16.80
   2   8  -6  160.58   13.80
   2   8  -6  109.09   19.90
  -2  -8   6  147.29   12.30
  -2  -8   6  173.68   21.70
   2  -8  -6  159.68   10.80
   2  -8  -6  149.69   13.30
  -2  -8   6  144.19   13.40
   2  -8  -6  155.68   18.60
   2   8  -5   13.50    5.30
   2   8  -5    0.60    8.00
  -2   8   5   27.60    4.60
   2   8  -5   24.50    6.30
  -2   8   5   17.70    3.70
   2   8  -5   21.80    5.60
  -2   8   5    9.70    6.70
  -2   8   5   32.40    9.20
   2  -8  -5   23.70    8.00
  -2  -8   5   19.00    8.90
   2  -8  -5   18.00    6.00
   2  -8  -5   30.80    5.20
   2  -8  -5   25.60    6.20
  -2  -8   5   20.50    5.30
  -2  -8   5   20.30    5.20
  -2   8   4  460.55   27.90
  -2   8   4  480.35   29.40
   2   8  -4  474.05   30.80
  -2   8   4  471.05   32.40
   2   8  -4  540.35   31.40
  -2   8   4  521.95   32.80
   2   8  -4  480.15   30.20
   2   8  -4  470.05   33.30
  -2  -8   4  453.65   29.80
   2  -8  -4  464.65   30.90
   2  -8  -4  490.75   32.20
   2  -8  -4  505.05   31.80
  -2  -8   4  520.55   35.70
  -2  -8   4  519.75   29.80
   2   8  -3   86.79    9.40
   2   8  -3  104.49   11.30
  -2   8   3  102.39   13.20
   2   8  -3  117.29   12.10
  -2   8   3  103.39    9.60
  -2   8   3   92.19    7.60
  -2   8   3   95.99   12.20
   2  -8  -3   92.19   11.40
  -2  -8   3  126.39   15.00
   2  -8  -3   90.99   11.90
   2  -8  -3   96.49   11.00
  -2  -8   3   96.69    9.40
  -2  -8   3  110.39    9.90
   2   8  -2   19.50    6.40
   2   8  -2    6.90    3.30
   2   8  -2    8.00    5.00
  -2   8   2    8.30    4.40
  -2   8   2   11.20    5.60
  -2   8   2    5.50    2.20
   2   8  -2    0.90    4.70
   2  -8  -2    8.60    5.70
   2  -8  -2    2.60    4.50
  -2  -8   2    5.00    6.70
  -2  -8   2    4.40    4.00
   2  -8  -2    0.10    4.30
  -2   8   1  327.57   20.80
   2   8  -1  282.87   20.30
  -2   8   1  264.27   16.80
   2   8  -1  256.87   17.80
  -2   8   1  272.37   20.50
   2   8  -1  279.07   20.50
   2   8  -1  307.37   20.60
  -2   8   1  267.27   19.30
  -2  -8   1  255.37   21.70
  -2  -8   1  261.77   19.20
   2  -8  -1  271.57   19.90
   2  -8  -1  267.87   18.60
   2  -8  -1  286.07   21.60
  -2  -8   1  253.57   22.10
  -2   8   0  188.88   16.60
   2   8   0  222.78   16.20
  -2   8   0  198.08   13.60
  -2   8   0  207.38   17.10
   2   8   0  189.38   17.60
   2   8   0  218.28   14.60
   2   8   0  202.48   16.90
  -2   8   0  226.38   16.60
   2  -8   0  198.08   15.90
   2  -8   0  206.68   18.60
  -2  -8   0  212.98   16.20
   2  -8   0  212.88   15.10
  -2  -8   0  207.68   18.20
   2   8   1  292.37   19.50
   2   8   1  306.97   20.60
   2   8   1  295.87   22.10
  -2   8  -1  300.47   19.30
   2   8   1  316.57   22.90
  -2   8  -1  298.07   21.70
  -2   8  -1  321.67   22.30
  -2   8  -1  367.06   22.20
  -2  -8  -1  295.17   21.40
  -2  -8  -1  297.37   22.10
   2  -8   1  301.27   19.90
   2  -8   1  308.17   24.70
  -2  -8  -1  293.97   22.40
  -2  -8  -1  329.87   20.20
   2  -8   1  331.77   21.10
  -2   8  -2    7.20    4.80
  -2   8  -2   13.30    3.70
   2   8   2   11.10    6.40
   2   8   2    7.90    5.40
  -2   8  -2   -3.40    5.20
  -2   8  -2    3.70    4.70
   2   8   2    5.70    3.70
   2   8   2    6.00    3.00
   2  -8   2   10.50    7.50
   2  -8   2    9.80    4.00
   2  -8   2    5.00    3.90
  -2  -8  -2    1.00    4.90
  -2  -8  -2    5.70    3.90
  -2  -8  -2    5.30    4.40
  -2  -8  -2    9.30    5.30
  -2   8  -3  131.79   15.10
   2   8   3  127.19   10.80
  -2   8  -3  158.98   15.50
   2   8   3  173.58   16.30
  -2   8  -3  134.29   12.80
   2   8   3  130.99   11.00
  -2   8  -3  140.99   13.50
   2   8   3  141.99   14.40
  -2   8  -3  143.89   11.40
   2  -8   3  140.29   17.30
  -2  -8  -3  145.59   11.70
   2  -8   3  142.29   11.40
   2  -8   3  143.99   11.70
  -2  -8  -3  143.59   13.80
  -2  -8  -3  133.29   12.90
  -2  -8  -3  139.89   14.20
   2   8   4  547.85   33.60
  -2   8  -4  580.54   36.70
  -2   8  -4  569.04   35.20
   2   8   4  550.14   32.10
  -2   8  -4  572.64   34.30
   2   8   4  555.34   36.80
  -2   8  -4  549.65   37.10
   2   8   4  581.24   37.10
  -2   8  -4  576.54   34.30
  -2  -8  -4  574.84   33.40
   2  -8   4  596.44   34.10
   2  -8   4  589.14   40.50
  -2  -8  -4  552.44   35.80
   2  -8   4  573.74   33.60
  -2  -8  -4  522.95   33.40
  -2   8  -5   92.69   15.80
   2   8   5   86.59   14.00
   2   8   5   71.89    5.70
  -2   8  -5   91.89    9.70
  -2   8  -5   63.99    9.80
   2   8   5   67.29    8.80
  -2   8  -5   67.69   10.70
   2   8   5   77.89   12.80
   2  -8   5   68.29    8.20
   2  -8   5   64.49   13.80
  -2  -8  -5   76.69    9.30
  -2  -8  -5   78.99   11.70
   2   8   6   25.70    5.90
   2   8   6   18.70    7.60
  -2   8  -6    6.80    4.90
  -2   8  -6    9.40    5.10
  -2   8  -6    9.30    9.80
  -2  -8  -6   17.80    6.80
   2  -8   6   11.20    3.70
   2  -8   6   10.50    9.90
  -2  -8  -6   20.20    5.90
   2   8   7   12.60    6.00
  -2   8  -7    4.80    5.90
   2   8   7   23.90    8.90
  -2   8  -7    4.90    5.30
  -2   8  -7    4.30    5.40
  -2  -8  -7    4.90    5.70
   2  -8   7    0.60   10.70
  -2  -8  -7   17.60    7.00
   2  -8   7    1.00    2.90
   2   8   8   -6.60    7.00
   2   8   8  -10.50    7.50
  -2   8  -8    1.90    6.60
  -2   8  -8    8.20    6.20
  -2  -8  -8   -2.90    7.80
   2  -8   8   14.90   12.20
   2   8   9   -0.40    8.80
  -2   8  -9   -0.40    7.30
   2   8   9    5.40    9.60
  -2   8  -9    3.20    6.60
  -2  -8  -9    2.10   11.20
   2  -8   9   -1.00   12.80
  -2  -8  -9    0.90    8.00
  -2   8 -10    7.40    9.60
   2   8  10   -6.80   10.10
   2   8  10    1.70   11.70
  -2   8 -10   -3.10    7.90
   2  -8  10    2.60   16.10
  -2  -8 -10    4.50    9.80
  -2   9  10    9.40   12.40
   2   9 -10   14.90   10.90
   2   9 -10   -1.10    9.30
  -2  -9  10    1.10   18.30
   2  -9 -10   15.10    9.60
   2   9  -9    8.70    8.20
  -2   9   9    7.20   10.90
   2   9  -9   19.30    9.80
   2  -9  -9    8.50    9.80
  -2  -9   9    9.80    5.20
  -2  -9   9  -17.00   17.10
  -2   9   8   12.10   10.50
  -2   9   8   -3.70    5.90
   2   9  -8   14.50    7.70
   2   9  -8   19.00    8.00
   2  -9  -8   11.80    8.40
  -2  -9   8   19.20   15.20
  -2  -9   8    7.60    4.90
   2   9  -7   -2.80    7.10
  -2   9   7    7.30    5.00
  -2   9   7   -9.50    8.30
   2   9  -7   -3.70    5.30
   2  -9  -7    9.80    6.20
  -2  -9   7   13.00   12.70
   2  -9  -7    1.60    7.50
  -2  -9   7   -4.80    4.40
   2   9  -6   -3.70    6.00
   2   9  -6   -0.20    7.40
  -2   9   6   -7.30    4.30
   2   9  -6    7.60    5.30
  -2   9   6    1.30    4.10
  -2   9   6   -3.50    8.40
  -2  -9   6    3.90   11.80
   2  -9  -6    5.40    6.40
   2  -9  -6    0.10    4.00
  -2  -9   6    1.80    4.50
   2  -9  -6    4.30    6.80
  -2   9   5    2.30    3.20
  -2   9   5    0.80    8.10
   2   9  -5   -7.60    6.60
  -2   9   5    8.90    4.50
   2   9  -5   -2.30    4.80
   2  -9  -5    3.80    6.30
  -2  -9   5    0.60    4.70
   2  -9  -5    4.60    6.10
  -2  -9   5   -8.60    9.50
   2   9  -4   56.79    9.60
   2   9  -4   43.40    8.60
  -2   9   4   45.30    7.30
   2   9  -4   52.79   12.30
   2   9  -4   57.79    8.30
   2  -9  -4   57.39    9.90
  -2  -9   4   57.99    8.90
  -2  -9   4   70.69   13.80
   2   9  -3   -2.40    5.90
  -2   9   3    9.10    7.20
   2   9  -3    6.00    5.90
   2   9  -3   -1.00    3.70
  -2   9   3    0.40    4.70
  -2   9   3    0.80    2.80
   2   9  -3   18.80    8.10
  -2   9   3   11.30    7.00
   2  -9  -3    5.50    6.10
  -2  -9   3    6.50    4.70
  -2  -9   3   -7.00    8.10
  -2  -9   3    7.00    4.70
   2  -9  -3    0.90    5.20
   2   9  -2   -4.20    5.30
  -2   9   2    0.00    2.60
   2   9  -2   -0.40    6.90
   2   9  -2    3.70    3.50
  -2   9   2   -0.80    5.10
  -2   9   2   -8.00    4.90
   2   9  -2   -1.20    6.90
  -2   9   2   -5.80    7.10
  -2  -9   2   18.80    8.90
  -2  -9   2    1.10    4.40
   2  -9  -2    4.40    5.70
  -2  -9   2   -0.70    3.60
   2  -9  -2    1.60    7.00
   2  -9  -2   -9.30    5.40
   2   9  -1  292.77   21.80
  -2   9   1  271.17   22.40
   2   9  -1  282.27   22.70
  -2   9   1  280.37   22.10
  -2   9   1  301.47   20.70
   2   9  -1  276.47   22.10
  -2   9   1  286.97   17.80
   2   9  -1  280.17   18.90
  -2  -9   1  261.77   19.30
   2  -9  -1  288.17   23.70
   2  -9  -1  285.07   20.00
  -2  -9   1  321.77   24.50
  -2  -9   1  287.67   20.30
   2  -9  -1  269.97   20.90
  -2   9   0   62.69    6.90
   2   9   0   68.69   10.40
  -2   9   0   52.69    9.40
   2   9   0   60.49    7.50
   2   9   0   73.39   11.50
  -2   9   0   71.79   12.80
  -2   9   0   49.99    9.30
  -2  -9   0   68.99    9.30
   2  -9   0   95.59   14.40
   2  -9   0   57.29   10.00
  -2  -9   0   59.29    9.30
  -2  -9   0   63.79   11.00
   2  -9   0   43.10    7.50
  -2   9  -1    6.20    5.90
   2   9   1    1.80    6.10
   2   9   1    3.70    3.30
  -2   9  -1    3.10    3.10
   2   9   1   -1.20    7.10
   2   9   1   -3.20    5.10
  -2   9  -1   -9.90    6.40
  -2   9  -1   -9.50    6.00
   2  -9   1   -4.00    4.40
  -2  -9  -1   -2.20    4.80
  -2  -9  -1    0.50    4.80
  -2  -9  -1    5.00    4.40
   2  -9   1   -1.10    4.50
   2  -9   1    7.30    7.90
  -2  -9  -1   -1.60    6.50
   2   9   2    5.10    4.90
  -2   9  -2   10.30    4.00
  -2   9  -2   11.70    8.40
  -2   9  -2   10.40    6.50
  -2   9  -2   -7.10    6.70
   2   9   2   10.20    7.30
   2   9   2   -8.40    9.30
  -2   9  -2   -3.10    7.20
   2   9   2    5.60    3.90
  -2  -9  -2   -0.50    5.10
  -2  -9  -2    4.00    6.20
   2  -9   2    6.70    8.30
  -2  -9  -2    5.80    5.00
  -2  -9  -2   -7.20    5.50
   2  -9   2   10.50    4.60
  -2   9  -3   73.39   17.50
  -2   9  -3   48.60    8.80
   2   9   3   41.90    9.40
  -2   9  -3   41.50    9.40
  -2   9  -3   48.90    7.30
   2   9   3   36.40    6.20
   2  -9   3   49.90    8.00
  -2  -9  -3   49.30    7.30
   2  -9   3   38.10   10.50
  -2  -9  -3   43.50    8.60
  -2   9  -4  192.38   15.40
  -2   9  -4  183.88   19.50
  -2   9  -4  213.98   17.80
   2   9   4  179.18   18.90
   2   9   4  205.98   13.80
   2   9   4  192.98   14.80
  -2   9  -4  195.28   17.10
  -2  -9  -4  201.58   17.80
   2  -9   4  201.68   24.20
   2  -9   4  227.98   15.50
  -2  -9  -4  186.28   15.90
  -2  -9  -4  193.58   15.40
   2   9   5    1.90    2.90
   2   9   5   10.80    4.80
   2   9   5   16.70    8.10
  -2   9  -5    3.40    6.40
  -2   9  -5   27.80   10.60
  -2   9  -5    6.00    5.10
  -2   9  -5   -3.70    7.00
  -2  -9  -5    0.70    6.70
   2  -9   5    0.80   10.80
  -2  -9  -5    4.50    5.90
   2  -9   5   -1.30    4.30
   2   9   6    2.50    8.80
  -2   9  -6   15.30    7.30
  -2   9  -6    6.30    5.50
  -2   9  -6    1.30    6.60
   2   9   6   23.80    6.00
   2  -9   6   18.60   13.00
  -2  -9  -6   10.40    6.90
  -2  -9  -6   13.00    7.40
  -2   9  -7   86.49   11.20
  -2   9  -7   70.79   10.70
  -2   9  -7   72.99   11.10
   2   9   7   38.30   11.40
  -2  -9  -7   55.69   11.60
  -2  -9  -7   58.69   11.70
   2  -9   7   71.69   17.50
   2   9   8    2.20    8.10
   2   9   8    5.90   10.90
  -2   9  -8    5.50    6.60
  -2   9  -8   15.60    8.50
   2  -9   8   -0.40   14.80
  -2  -9  -8   -1.60    8.20
  -2   9  -9   33.60    9.70
  -2   9  -9   46.10   10.90
   2   9   9   17.50   12.80
   2  -9   9   49.90   17.70
  -2  -9  -9   14.10   10.60
   2  10  -9   12.30   11.60
   2  10  -9  -10.30    8.90
  -2  10   9    3.80   13.90
   2 -10  -9   29.60   13.20
  -2 -10   9   21.90   22.40
   2  10  -8  103.29   15.00
  -2  10   8  120.39   21.40
   2  10  -8  115.49   15.60
  -2 -10   8  100.99   24.00
   2 -10  -8   74.29   13.00
   2  10  -7   -2.80    9.20
  -2  10   7    7.30   10.30
   2  10  -7   12.90    6.70
  -2 -10   7    9.30    6.10
   2 -10  -7   -2.90    7.90
   2 -10  -7   17.50    7.90
  -2 -10   7    0.70   15.70
   2  10  -6   28.50    9.30
  -2  10   6   41.50   12.10
   2  10  -6   38.20    8.60
   2 -10  -6   43.70    9.70
  -2 -10   6   52.79   15.90
  -2 -10   6   48.70    8.00
   2 -10  -6   45.00   11.10
   2  10  -5   10.80    8.20
  -2  10   5   13.70    4.20
   2  10  -5   -2.50   10.30
  -2  10   5   18.00    9.90
   2  10  -5    8.90    6.00
  -2  10   5   19.30    5.90
   2 -10  -5   18.60    8.40
  -2 -10   5   10.20    6.50
  -2 -10   5   12.80   13.30
   2 -10  -5   16.70    8.80
   2  10  -4   40.80    9.60
  -2  10   4   32.70    7.40
   2  10  -4   28.10    8.30
  -2  10   4   29.90    9.40
   2  10  -4   51.29   12.00
  -2 -10   4   35.40    7.50
   2 -10  -4   49.80   10.00
  -2 -10   4   49.20   14.50
   2 -10  -4   45.00   10.50
   2  10  -3   33.50    9.40
   2  10  -3   45.80    7.90
  -2  10   3   34.80   10.20
  -2  10   3   46.00    8.50
   2 -10  -3   48.80    9.90
  -2 -10   3   59.79   15.20
   2 -10  -3   40.20   10.50
  -2 -10   3   41.20    7.60
   2  10  -2   27.20    9.10
  -2  10   2   38.50    8.40
   2  10  -2   28.20    8.70
   2  10  -2   23.00    5.40
  -2  10   2   20.30    9.10
  -2 -10   2   26.00    6.80
   2 -10  -2   28.40    9.50
   2 -10  -2   18.60    7.10
  -2 -10   2   30.60   11.70
   2  10  -1  175.48   17.70
   2  10  -1  133.39   16.10
   2  10  -1  133.99   12.50
  -2  10   1  156.18   16.90
  -2 -10   1  165.18   20.20
   2 -10  -1  153.38   19.90
   2  10   0  102.29   10.10
  -2  10   0   92.09   14.40
   2  10   0  106.99   15.00
  -2  10   0   82.29   12.20
  -2  10   0   95.79    9.20
  -2 -10   0  114.39   12.90
   2 -10   0   87.99   12.60
  -2 -10   0  122.69   17.50
   2 -10   0  130.69   18.50
  -2  10  -1   39.20    9.20
  -2  10  -1   23.20    8.80
  -2  10  -1   32.10    8.90
   2  10   1   44.50    8.30
   2  10   1   24.50    5.20
   2  10   1   31.10    9.90
  -2  10  -1   42.70    6.90
  -2 -10  -1   33.90   10.40
   2 -10   1   26.80    6.80
   2 -10   1   35.00   11.80
  -2 -10  -1   31.60    6.90
  -2  10  -2    8.50    7.50
  -2  10  -2   -1.30    9.10
   2  10   2   10.80    8.10
   2  10   2   -0.70    3.80
  -2  10  -2   11.40    8.50
   2  10   2   -4.80    6.00
  -2  10  -2   -3.60    4.00
  -2 -10  -2    6.20    6.50
   2 -10   2   -2.80   10.30
   2 -10   2    1.20    4.70
  -2 -10  -2   12.30    8.20
  -2  10  -3    7.30    6.70
   2  10   3    8.20    5.70
  -2  10  -3   11.20    8.90
   2  10   3    6.60    4.50
  -2  10  -3    4.20    5.20
  -2  10  -3   -2.80   10.20
   2  10   3   10.00    8.30
  -2 -10  -3   15.20    6.90
  -2 -10  -3    8.20    6.30
   2 -10   3    1.60   11.30
  -2 -10  -3   -0.90    7.70
   2 -10   3   11.40    5.30
  -2  10  -4   22.60   12.10
  -2  10  -4   43.70    9.60
  -2  10  -4   39.70    7.50
   2  10   4   38.10   11.20
  -2  10  -4   45.50   10.20
  -2 -10  -4   37.10    8.70
  -2 -10  -4   22.60    7.90
   2 -10   4   63.99    9.40
  -2 -10  -4   39.30    8.50
   2 -10   4   49.40   14.40
  -2  10  -5    5.90    7.80
  -2  10  -5   16.10    6.20
   2  10   5    3.60    5.20
  -2  10  -5   43.70   10.40
   2  10   5    8.50   10.30
   2 -10   5    3.90    5.30
   2 -10   5   15.20   14.50
  -2 -10  -5    7.80    6.70
  -2 -10  -5   19.30    8.20
  -2  10  -6   45.40   10.90
   2  10   6   39.50   11.60
  -2  10  -6   37.20    8.20
   2 -10   6   54.49   17.50
  -2 -10  -6   27.30    9.90
   2  10   7    5.70    8.10
   2  10   7   14.00   11.90
  -2  10  -7   18.80    9.90
   2 -10   7    5.90    5.50
   2 -10   7    5.30   15.20
  -2 -10  -7    2.70    8.20
   2  10   8   83.49   17.00
  -2  10  -8  110.29   17.20
  -2  10  -8   80.99   14.00
   2 -10   8   77.59   24.10
  -2 -10  -8   82.79   13.90
   2  11  -7  -10.50    8.60
   2  11  -7   -2.30   11.30
  -2 -11   7   -1.50    7.40
  -2 -11   7   10.80   20.40
   2 -11  -7  -11.90   10.00
   2  11  -6   -0.10   10.20
  -2  11   6   -3.70   12.20
   2  11  -6    3.70    7.00
   2 -11  -6   27.50   10.50
  -2 -11   6   22.80    7.60
  -2 -11   6    6.20   20.20
  -2  11   5   29.50   12.80
   2  11  -5   18.80   10.30
   2  11  -5   11.10    6.80
  -2 -11   5   21.10   17.00
  -2 -11   5    7.10    7.80
   2 -11  -5   22.30   10.40
   2 -11  -5   19.80   11.70
  -2  11   4   32.80   12.20
   2  11  -4    6.80   10.40
   2  11  -4   17.60    6.60
   2 -11  -4   11.60    8.70
   2 -11  -4    8.40   12.30
  -2 -11   4   31.30   16.00
  -2 -11   4    8.10    6.70
   2  11  -3   22.30    6.60
  -2  11   3   12.70    8.30
  -2  11   3   31.80   11.80
   2  11  -3   30.20   11.10
   2 -11  -3   29.00    9.50
   2 -11  -3   31.30   11.80
  -2 -11   3   16.00    6.80
  -2 -11   3   48.80   15.30
  -2  11   2    3.70    8.90
   2  11  -2    1.50    5.20
  -2  11   2  -17.90    8.80
  -2  11   2   -0.10    3.60
   2  11  -2   -7.50    9.00
  -2 -11   2   -2.70    6.20
   2 -11  -2   -4.60    6.60
   2 -11  -2   -4.10   11.20
  -2 -11   2   25.40   14.10
   2  11  -1    6.50    8.50
   2  11  -1   -7.30    4.70
  -2  11   1  -18.90    8.90
  -2  11   1    5.10    8.50
  -2 -11   1   12.00    7.30
   2 -11  -1    1.30    6.40
  -2 -11   1   11.20   13.10
  -2  11   0   45.10   11.00
   2  11   0   56.59    8.40
   2  11   0  100.69   16.40
   2  11   0   61.49   11.60
  -2  11   0   52.29   10.90
  -2 -11   0   56.59   10.80
   2 -11   0   58.99   15.20
  -2 -11   0   69.19   15.80
   2  11   1    7.70    4.90
   2  11   1   -3.30    9.20
  -2  11  -1   -0.20    4.20
  -2  11  -1    2.50    9.50
   2  11   1    6.00    8.30
   2 -11   1  -11.80   12.20
  -2 -11  -1    7.80    6.70
  -2 -11  -1    7.80   11.30
   2 -11   1    0.60    6.00
   2  11   2   53.39   12.90
  -2  11  -2   20.80   11.80
   2  11   2   22.20    8.90
  -2  11  -2   39.10   11.50
  -2  11  -2   12.80    5.20
  -2 -11  -2   26.40   11.30
   2 -11   2   18.70   13.80
  -2 -11  -2   34.50    8.80
  -2  11  -3   52.79   11.30
   2  11   3   43.70   11.60
  -2  11  -3   41.30    7.30
  -2  11  -3    2.40   13.30
   2 -11   3   63.59   17.00
   2 -11   3   36.50    8.50
  -2 -11  -3   36.60    9.30
  -2 -11  -3   43.70   11.70
  -2  11  -4    1.20    8.90
  -2  11  -4  -10.20    5.80
   2  11   4   28.70   12.60
   2  11   4    7.70    5.70
  -2 -11  -4   -9.40    8.20
   2 -11   4  -14.70   14.20
  -2 -11  -4    1.60    9.20
   2  11   5    9.90    6.40
   2  11   5    5.00   13.00
  -2  11  -5   -8.00    6.80
  -2  11  -5   10.70   10.30
  -2 -11  -5   -3.90    9.50
   2 -11   5   -6.20   15.40
   2 -11   5   -7.70    6.60
   2  11   6   10.90    8.50
   2  11   6   13.30   13.70
  -2  11  -6   20.70    8.60
  -2  11  -6    7.30   10.70
   2 -11   6    7.70   19.00
   2 -11   6   -2.50    6.60
  -2 -11  -6    7.40    9.00
   2  12  -4   11.90   13.40
   2  12  -4    1.70    7.90
  -2  12   4   -2.60   13.50
  -2 -12   4   -3.50    8.00
  -2 -12   4    2.60   20.20
   2 -12  -4  -18.60    9.00
  -2  12   3   -5.30   11.30
   2  12  -3   20.40    7.40
   2  12  -3   19.70   13.40
  -2 -12   3   27.40   10.20
  -2 -12   3   31.50   19.20
   2 -12  -3   23.70   17.60
   2 -12  -3    4.80    9.70
   2  12  -2  -14.70   12.00
   2  12  -2    5.70    6.40
  -2  12   2   10.50   12.10
  -2 -12   2   -2.60   16.30
   2 -12  -2   -9.20    8.40
  -2 -12   2   13.60    7.80
   2 -12  -2    4.40   14.40
  -2  12   1   -3.70    4.60
   2  12  -1   22.80   11.70
  -2  12   1    2.20   11.50
   2  12  -1    5.00    5.90
   2 -12  -1   13.60   15.10
  -2 -12   1    2.90    8.00
  -2 -12   1  -23.90   15.60
   2 -12  -1   -8.00    8.50
  -2  12   0    3.40    5.50
   2  12   0  -11.10   11.30
  -2  12   0  -14.80   11.10
   2 -12   0    1.40   16.10
  -2 -12   0   -5.30   14.80
  -2 -12   0   16.80    7.80
   2 -12   0   -8.30    7.80
  -2  12  -1   82.89   15.20
   2  12   1   75.19   16.30
   2 -12   1   56.79   18.60
  -2 -12  -1   71.09   12.70
  -2 -12  -1   57.99   18.60
   2 -12   1   66.59   10.90
  -2  12  -2    2.70   12.10
   2  12   2    9.90   12.90
   2  12   2   -2.40    6.00
  -2 -12  -2   14.50    8.50
   2 -12   2   11.40    7.50
  -2 -12  -2   14.80   12.80
   2 -12   2    5.90   16.70
   2  12   3   -5.80   12.70
  -2  12  -3    9.10   12.80
   2  12   3   -0.80    6.50
  -2  12  -3    3.70    6.80
  -2 -12  -3    4.20   12.80
   2 -12   3  -11.80   17.80
  -2 -12  -3    8.30    9.40
   2 -12   3   13.50    8.30
   2  12   4   32.80   14.70
  -2  12  -4   25.70   13.10
  -2  12  -4   -1.40    7.40
   2 -12   4  -10.80    7.90
  -2 -12  -4   21.80    9.00
   2 -12   4  -34.80   19.20
   3   0 -14    1.30    6.90
   3   0 -14    7.70    7.70
   3   0 -14    5.50    7.80
   3   0 -13   13.00   12.00
   3   0 -13   -0.90    5.50
   3   0 -13   -2.00    6.20
   3   0 -13   -0.60    6.70
   3   0 -12   59.09    9.60
   3   0 -12   91.49   11.00
   3   0 -12   89.49   13.30
   3   0 -11   -5.40    7.40
   3   0 -11   -1.30    3.70
   3   0 -11   -1.90    3.70
   3   0 -11    6.20    4.10
   3   0 -11   -9.80    7.60
   3   0 -11   -6.60    8.30
   3   0 -10    1.20    3.20
   3   0 -10    3.20    6.30
   3   0 -10   -2.60    6.60
   3   0 -10   -2.40    3.10
   3   0  -9    0.10    3.10
   3   0  -9   -2.90    4.90
   3   0  -9   -3.90    5.20
   3   0  -9    0.40    5.00
   3   0  -8  223.48   16.00
   3   0  -8  247.18   14.70
   3   0  -8  203.48   16.30
   3   0  -8  207.98   13.70
   3   0  -8  179.98   15.80
   3   0  -7   -0.20    3.40
   3   0  -7   -0.30    3.70
   3   0  -7    3.40    3.60
   3   0  -7   -0.20    1.60
   3   0  -6    1.00    2.90
   3   0  -6    3.30    3.20
   3   0  -6    0.30    1.60
   3   0  -6    1.20    2.50
   3   0  -5   -0.50    2.00
   3   0  -5   -2.20    2.30
   3   0  -5   -0.20    1.20
   3   0  -5    3.00    2.50
   3   0  -4 6159.98  315.17
   3   0  -4 5251.17  315.37
   3   0  -4 6266.17  316.17
   3   0  -3   -0.40    0.90
   3   0  -3   -0.60    1.20
   3   0  -2 3004.20  149.69
  -3   0   2 2848.42  149.39
   3   0  -2 2929.91  149.39
  -3   0   2 2559.34  149.99
   3   0  -2 2622.54  149.88
   3   0  -1    0.30    1.00
   3   0  -1    0.70    0.80
  -3   0   1    0.20    1.10
  -3   0   1    0.10    0.70
  -3   0   1   -0.30    0.80
   3   0  -1   -1.00    0.80
  -3   0   0   85.49    5.20
  -3   0   0   97.89    5.80
  -3   0   0   85.79    5.60
   3   0   0   93.99    5.80
   3   0   0   86.29    5.80
   3   0   0   93.49    5.60
  -3   0   0   93.39    5.60
  -3   0  -1    0.00    0.80
  -3   0  -1    0.30    1.20
   3   0   1    0.90    0.90
   3   0   1    0.90    1.40
  -3   0  -1    0.40    1.40
   3   0   1   -0.30    1.80
   3   0   2 2144.29  113.09
  -3   0  -2 2232.08  112.49
   3   0   2 1858.91  111.99
   3   0   2 2142.49  112.59
  -3   0  -3   -0.20    0.80
   3   0   3    0.40    0.90
  -3   0  -3   -0.30    1.30
   3   0   3    0.40    1.80
   3   0   3   -1.30    1.80
  -3   0  -3    0.80    1.50
   3   0   4  403.36   23.40
  -3   0  -4  466.25   24.30
  -3   0  -4  438.86   25.20
   3   0   4  389.96   24.60
  -3   0  -5   -0.10    1.30
   3   0   5   -0.90    2.50
   3   0   5   -1.50    2.20
  -3   0  -5   -0.70    3.10
  -3   0  -5   -1.50    2.30
  -3   0  -6   30.60    4.80
   3   0   6   24.90    4.90
  -3   0  -6   27.60    5.00
  -3   0  -6   25.00    4.50
  -3   0  -6   30.30    6.10
   3   0   6   28.00    5.50
  -3   0  -7    0.00    1.80
   3   0   7   -0.20    2.90
   3   0   7   -4.90    3.50
  -3   0  -7    0.00    2.80
  -3   0  -7   -1.10    4.30
  -3   0  -7   -1.80    4.10
  -3   0  -8  148.49   15.10
   3   0   8  180.38   15.70
   3   0   8  183.78   13.90
  -3   0  -8  165.28   12.80
  -3   0  -8  181.18   15.10
  -3   0  -9    5.80    4.20
  -3   0  -9    0.10    5.60
   3   0   9   -1.70    6.40
  -3   0  -9   -3.30    6.70
   3   0   9    0.60    4.30
  -3   0  -9    1.10    3.50
  -3   0 -10   19.20    6.00
   3   0  10   14.70    8.00
  -3   0 -10    9.40    7.90
  -3   0 -11   -7.80    6.10
   3   0  11   -2.70    8.70
  -3   0 -11   -1.20    4.60
  -3   0 -12   39.40    7.90
  -3   0 -12   41.40    9.00
  -3   0 -13  -10.20    6.40
   3   1 -14   89.59   13.20
   3   1 -14   96.09   11.70
   3  -1 -14   88.39   12.50
   3  -1 -14  124.19   16.90
   3  -1 -14   70.89   11.00
   3   1 -13   33.10    6.90
   3   1 -13   30.50    7.40
   3   1 -13   36.30    7.40
   3   1 -13   15.80   13.70
   3  -1 -13   20.00    6.60
   3  -1 -13   17.20    7.40
   3  -1 -13   23.80   11.70
   3  -1 -13   16.70    6.50
   3  -1 -13   16.60    7.40
   3   1 -12    5.30   10.10
   3   1 -12   27.90    6.10
   3   1 -12   15.20    5.80
   3   1 -12   19.90    5.80
   3  -1 -12   12.40    5.90
   3  -1 -12    7.40    9.20
   3  -1 -12   12.30    9.00
   3  -1 -12   23.30    5.50
   3  -1 -12   23.30    6.50
   3   1 -11   36.00    6.20
   3   1 -11   48.10    7.60
   3   1 -11   47.80   11.20
   3   1 -11   40.90   10.50
   3   1 -11   34.60   10.50
   3   1 -11   47.90    7.10
   3  -1 -11   58.69    9.30
   3  -1 -11   47.30    8.00
   3  -1 -11   57.39   10.50
   3  -1 -11   41.70    9.40
   3  -1 -11   45.80    7.60
   3  -1 -11   31.30   10.70
   3   1 -10  183.88   14.50
   3   1 -10  227.88   14.80
   3   1 -10  213.18   18.80
   3   1 -10  165.58   23.40
   3   1 -10  216.78   14.70
   3  -1 -10  202.98   18.60
   3  -1 -10  181.58   16.80
   3  -1 -10  206.08   14.70
   3  -1 -10  201.68   17.80
   3  -1 -10  203.88   14.70
   3  -1 -10  216.28   15.40
   3   1  -9   63.89    7.00
   3   1  -9   85.89   11.60
   3   1  -9   71.29   11.60
   3   1  -9   65.79    7.50
   3   1  -9   69.19    6.60
   3   1  -9   82.39   10.20
   3  -1  -9   90.69   11.30
   3  -1  -9   62.69    9.80
   3  -1  -9   78.99   10.60
   3  -1  -9   72.19    7.50
   3  -1  -9   66.29    8.10
   3   1  -8   47.10    5.10
   3   1  -8   45.40    5.40
   3   1  -8   49.60    8.20
   3   1  -8   43.30    8.10
   3   1  -8   54.69    9.50
   3  -1  -8   42.40    6.70
   3  -1  -8   53.29    8.60
   3  -1  -8   53.29    8.10
   3  -1  -8   56.69    9.00
   3   1  -7  108.19   10.60
   3   1  -7   97.39   10.40
   3   1  -7  113.49    7.70
   3   1  -7   85.39    7.60
   3  -1  -7  106.89    9.70
   3  -1  -7  119.09    9.70
   3  -1  -7   92.99    8.40
   3   1  -6   58.39    5.30
   3   1  -6   65.39    7.60
   3   1  -6   64.89    7.70
   3   1  -6   54.29    4.90
   3  -1  -6   55.39    6.70
   3  -1  -6   54.19    6.40
   3  -1  -6   59.79    6.00
   3  -1  -6   66.39    6.80
   3   1  -5    2.20    1.40
   3   1  -5    1.70    2.80
   3   1  -5    1.80    2.90
   3   1  -5   -0.70    1.20
   3  -1  -5    0.40    2.30
   3  -1  -5   -1.00    1.30
   3  -1  -5    2.40    1.90
   3  -1  -5    2.90    2.30
  -3   1   4 5927.91  324.27
   3   1  -4 6703.13  325.77
   3  -1  -4 5295.17  323.87
   3  -1  -4 6667.83  324.57
   3  -1  -4 5719.63  323.97
   3   1  -3  779.72   38.90
   3   1  -3  664.63   39.00
   3   1  -3  693.43   38.40
   3   1  -3  722.93   40.20
   3  -1  -3  717.83   39.10
  -3  -1   3  751.52   39.00
   3  -1  -3  686.63   39.00
   3  -1  -3  652.23   38.70
  -3   1   2   73.19    4.70
  -3   1   2   60.69    4.70
   3   1  -2   63.99    3.80
   3   1  -2   72.09    5.80
   3   1  -2   58.79    4.90
   3  -1  -2   52.09    4.40
   3  -1  -2   65.29    3.90
  -3  -1   2   63.79    3.90
  -3  -1   2   65.99    4.60
   3  -1  -2   60.79    5.00
   3   1  -1   46.60    3.70
  -3   1   1   51.49    3.90
  -3   1   1   47.10    3.00
   3   1  -1   44.00    3.00
  -3   1   1   45.70    3.40
  -3  -1   1   41.60    3.60
   3  -1  -1   50.49    3.10
   3  -1  -1   48.90    3.30
   3  -1  -1   50.69    4.00
  -3  -1   1   50.39    3.60
  -3  -1   1   40.40    2.90
   3   1   0    1.90    1.30
   3   1   0    1.50    1.10
  -3   1   0    1.30    1.40
  -3   1   0   -0.70    0.90
  -3   1   0    0.40    0.70
   3   1   0    0.70    1.00
   3   1   0    1.30    1.10
  -3  -1   0    1.10    1.00
   3  -1   0    1.00    0.70
   3  -1   0    1.10    1.60
  -3  -1   0    0.10    1.00
   3  -1   0    0.20    1.10
  -3  -1   0    0.80    1.00
   3   1   1  372.56   21.00
   3   1   1  352.56   20.60
   3   1   1  397.46   21.30
   3   1   1  396.16   21.20
  -3   1  -1  344.37   20.70
  -3   1  -1  357.66   21.30
   3  -1   1  391.66   20.50
  -3  -1  -1  369.26   20.70
   3  -1   1  361.26   20.80
  -3  -1  -1  384.76   21.20
   3  -1   1  383.06   21.60
  -3  -1  -1  420.46   21.30
  -3  -1  -1  360.16   20.90
   3   1   2 2793.62  164.58
  -3   1  -2 3035.30  165.68
   3   1   2 3055.29  165.18
  -3   1  -2 3337.87  165.68
   3   1   2 3181.98  165.68
  -3   1  -2 2876.91  164.98
   3   1   2 3168.18  165.68
  -3  -1  -2 2976.40  164.58
  -3  -1  -2 2991.20  165.38
  -3  -1  -2 3231.88  165.68
   3  -1   2 3260.87  165.98
  -3  -1  -2 2914.01  165.08
   3  -1   2 3265.67  166.08
   3   1   3  103.19    7.80
  -3   1  -3   96.39    7.00
   3   1   3   93.99    6.60
  -3   1  -3  122.99    8.30
   3   1   3  105.39    7.10
  -3   1  -3  118.89    7.90
  -3  -1  -3  114.69    7.90
   3  -1   3  105.19    8.30
  -3  -1  -3  113.39    7.70
  -3  -1  -3   97.89    6.30
   3  -1   3   97.99    8.00
  -3   1  -4  181.58   11.80
   3   1   4  208.28   13.20
   3   1   4  188.18   11.70
   3   1   4  195.08   11.60
  -3   1  -4  175.48   12.80
  -3   1  -4  178.58   12.40
   3  -1   4  185.08   13.00
  -3  -1  -4  189.48   11.10
  -3  -1  -4  213.38   12.70
   3  -1   4  187.78   13.30
  -3  -1  -4  190.68   12.80
  -3  -1  -4  176.88   11.60
   3   1   5   41.70    6.10
  -3   1  -5   41.40    4.70
  -3   1  -5   42.70    5.60
   3   1   5   45.40    4.70
  -3   1  -5   55.79    6.60
   3   1   5   42.70    4.60
  -3  -1  -5   46.50    4.50
   3  -1   5   44.80    7.00
   3  -1   5   39.70    6.00
  -3  -1  -5   44.50    4.10
  -3  -1  -5   49.40    6.00
  -3  -1  -5   49.00    6.20
   3   1   6   70.59    8.80
  -3   1  -6   94.89    9.50
  -3   1  -6   77.59    8.10
  -3   1  -6   84.19    7.30
   3   1   6   99.69    7.60
   3   1   6   91.39    7.00
  -3  -1  -6   89.09    7.00
  -3  -1  -6   87.19    8.60
  -3  -1  -6   83.89    9.40
   3  -1   6   80.49    9.70
   3  -1   6   97.79    9.40
  -3  -1  -6   88.39    6.70
  -3   1  -7   99.59    8.20
  -3   1  -7  103.79   11.00
  -3   1  -7   92.29    9.30
   3   1   7   90.59   10.40
   3   1   7   98.59    8.20
  -3  -1  -7   75.29   10.30
  -3  -1  -7   78.99    7.30
  -3  -1  -7   90.59    7.20
   3  -1   7   84.19    9.80
   3  -1   7   81.49   10.70
  -3  -1  -7   90.59    9.30
  -3   1  -8  149.88   11.90
   3   1   8  140.59   14.70
  -3   1  -8  156.08   15.00
  -3   1  -8  145.39   15.20
  -3  -1  -8  169.78   11.30
  -3  -1  -8  152.08   15.30
  -3  -1  -8  174.88   14.20
   3  -1   8  175.38   16.00
   3  -1   8  166.18   14.10
  -3  -1  -8  154.98   11.10
  -3   1  -9    6.90    3.70
  -3   1  -9   13.60    7.40
  -3   1  -9    3.40    5.50
  -3   1  -9    1.80    5.30
   3   1   9   15.70    6.20
  -3  -1  -9    2.90    3.50
   3  -1   9   13.60    6.60
   3  -1   9    8.10    5.40
  -3  -1  -9    5.50    3.50
  -3  -1  -9    8.00    6.00
  -3  -1  -9   12.50    8.20
  -3   1 -10    5.70    4.70
   3   1  10    3.80    7.40
  -3   1 -10    2.30    6.10
  -3  -1 -10   -0.30    3.90
  -3  -1 -10   15.70    8.10
   3  -1  10    8.10    7.60
   3  -1  10    0.80    6.00
  -3  -1 -10   10.10    3.80
   3   1  11    0.80    8.60
  -3   1 -11   17.30    5.80
  -3   1 -11    9.50    7.70
  -3  -1 -11    1.00    5.00
  -3  -1 -11    5.60    4.50
  -3  -1 -11   15.10    4.60
   3  -1  11    2.30    7.20
   3   1  12   24.60   11.20
  -3   1 -12    7.90    5.80
  -3   1 -12    5.10    9.90
  -3  -1 -12   19.50    6.80
  -3   1 -13   20.40    7.60
  -3  -1 -13   10.40    8.20
   3   2 -14   15.60    8.30
   3   2 -14   10.50    7.00
   3  -2 -14    8.90   14.60
   3  -2 -14   14.80    6.80
   3   2 -13   41.80    7.70
   3   2 -13   47.40   12.50
   3   2 -13   65.69   11.80
   3  -2 -13   45.80    9.50
   3  -2 -13   63.89   15.60
   3  -2 -13   40.80    7.40
   3  -2 -13   39.20    9.50
   3   2 -12    7.30    5.00
   3   2 -12    3.10    4.40
   3   2 -12    5.80    4.80
   3   2 -12   -2.80   10.90
   3  -2 -12   -2.40    8.10
   3  -2 -12    2.80    5.80
   3  -2 -12    6.00    6.10
   3  -2 -12    8.20    9.30
   3  -2 -12    2.50    4.40
   3   2 -11    3.80    3.70
   3   2 -11  -14.50    9.70
   3   2 -11   -1.20    8.70
   3   2 -11    4.90    9.20
   3   2 -11    6.70    4.10
   3   2 -11   16.60    5.00
   3  -2 -11    8.90    4.90
   3  -2 -11   14.20    5.10
   3  -2 -11   24.10   11.80
   3  -2 -11    9.20    4.20
   3  -2 -11   -1.50    9.70
   3   2 -10   20.60    8.70
   3   2 -10   20.90    4.00
   3   2 -10   21.10    7.90
   3   2 -10   16.70    4.30
   3   2 -10   19.20    7.50
   3  -2 -10    5.10    5.70
   3  -2 -10    8.10    5.60
   3  -2 -10   13.20    3.90
   3  -2 -10   14.60    5.50
   3  -2 -10   14.30    7.70
   3   2  -9   38.70    5.70
   3   2  -9   43.60    9.00
   3   2  -9   57.39    9.20
   3   2  -9   48.90    6.00
   3  -2  -9   47.80    8.60
   3  -2  -9   37.60    7.90
   3  -2  -9   40.90    7.30
   3  -2  -9   54.49    8.50
   3  -2  -9   38.30    5.80
   3   2  -8   -0.10    2.40
   3   2  -8    0.50    4.80
   3   2  -8    1.00    5.30
   3   2  -8    0.70    2.10
   3  -2  -8    0.20    3.00
   3  -2  -8    4.60    5.10
   3  -2  -8    1.50    3.80
   3  -2  -8    3.00    2.40
   3  -2  -8    2.60    3.70
   3   2  -7  229.38   13.80
   3   2  -7  223.18   17.10
   3   2  -7  223.88   16.60
   3   2  -7  227.68   13.90
   3  -2  -7  234.88   15.90
   3  -2  -7  210.58   15.20
   3  -2  -7  216.88   14.80
   3  -2  -7  201.58   14.90
  -3  -2   7  210.48   16.90
   3  -2  -7  218.48   13.90
  -3   2   6  149.99   11.00
   3   2  -6  143.29    9.30
   3   2  -6  147.99    9.50
   3   2  -6  145.69   12.40
   3   2  -6  122.69   12.10
   3  -2  -6  139.29   11.00
   3  -2  -6  143.99   10.10
   3  -2  -6  131.49   10.50
  -3  -2   6  114.49   11.70
  -3  -2   6  148.89    9.50
   3  -2  -6  142.39    9.40
  -3   2   5  120.19    9.40
   3   2  -5  123.29    8.20
   3   2  -5  138.29   11.10
   3   2  -5  125.59    8.10
   3  -2  -5  130.99    9.50
   3  -2  -5  119.29    9.40
   3  -2  -5  125.69    8.60
   3  -2  -5  127.39    8.40
  -3  -2   5   98.39   10.40
  -3  -2   5  125.29    8.30
   3   2  -4   18.10    4.20
  -3   2   4   11.10    2.80
   3   2  -4   15.00    2.60
   3   2  -4   14.00    2.70
   3   2  -4   12.40    2.00
   3  -2  -4   16.70    2.70
  -3  -2   4    9.10    1.90
   3  -2  -4   10.00    2.10
  -3  -2   4    7.50    3.10
   3  -2  -4    6.90    2.10
  -3  -2   4   16.50    2.60
   3   2  -3  550.44   29.70
   3   2  -3  499.15   28.20
  -3   2   3  509.05   28.00
   3   2  -3  531.85   28.00
  -3   2   3  484.25   28.40
   3   2  -3  483.15   27.40
  -3  -2   3  491.55   29.60
   3  -2  -3  522.05   27.20
   3  -2  -3  469.35   28.40
   3  -2  -3  508.35   27.90
  -3  -2   3  504.75   27.90
   3  -2  -3  422.16   28.00
  -3  -2   3  509.95   27.50
   3   2  -2 2133.49  116.59
  -3   2   2 2148.89  117.29
  -3   2   2 2199.98  117.09
   3   2  -2 2207.38  116.99
   3   2  -2 2344.57  118.39
   3   2  -2 2106.59  117.09
  -3  -2   2 2201.78  116.99
   3  -2  -2 2174.98  117.09
   3  -2  -2 2129.49  117.19
  -3  -2   2 2253.27  117.29
  -3  -2   2 2318.27  118.39
   3  -2  -2 1929.61  117.29
  -3  -2   2 2143.39  116.49
  -3   2   1  887.71   48.30
   3   2  -1  941.51   48.00
   3   2  -1  935.21   49.10
   3   2  -1  857.01   48.10
   3  -2  -1  802.82   48.20
   3  -2  -1  897.61   48.00
  -3  -2   1  914.41   48.20
   3  -2  -1  872.71   48.30
  -3  -2   1  831.22   47.70
   3   2   0   24.90    2.60
  -3   2   0   22.40    2.60
   3   2   0   19.60    2.70
  -3   2   0   22.00    3.30
   3   2   0   19.00    2.80
  -3   2   0   22.90    2.40
   3   2   0   20.90    3.00
   3  -2   0   22.40    2.70
  -3  -2   0   21.50    2.70
   3  -2   0   20.40    3.40
   3  -2   0   19.20    2.10
  -3  -2   0   19.20    2.40
  -3  -2   0   22.20    2.70
  -3   2  -1  930.31   48.90
  -3   2  -1  988.70   48.70
   3   2   1  879.51   48.20
   3   2   1  944.51   48.70
   3   2   1  936.21   48.70
   3   2   1  873.11   48.50
  -3   2  -1  794.82   48.00
   3  -2   1  922.81   49.20
  -3  -2  -1  897.61   48.40
  -3  -2  -1  794.42   48.40
   3  -2   1  834.42   48.00
   3  -2   1  838.52   47.90
   3   2   2  199.88   13.20
   3   2   2  197.78   12.10
  -3   2  -2  216.78   13.60
   3   2   2  213.08   13.20
  -3   2  -2  213.58   13.70
   3   2   2  214.78   13.50
   3   2   2  215.48   11.90
  -3   2  -2  192.18   12.50
   3  -2   2  208.98   12.80
   3  -2   2  236.98   14.00
  -3  -2  -2  254.87   13.40
  -3  -2  -2  240.38   13.60
   3  -2   2  212.58   14.10
  -3  -2  -2  223.18   13.10
   3   2   3  874.51   49.30
  -3   2  -3  818.02   48.30
   3   2   3  892.31   48.90
   3   2   3  882.31   49.00
  -3   2  -3 1003.60   49.70
  -3  -2  -3  939.81   49.50
  -3  -2  -3  916.21   48.90
   3  -2   3  817.92   48.50
  -3  -2  -3  809.92   48.60
   3  -2   3  874.21   49.80
  -3   2  -4  214.28   13.80
   3   2   4  197.28   12.90
   3   2   4  198.78   13.60
   3   2   4  189.38   13.30
  -3   2  -4  217.18   14.00
  -3   2  -4  195.88   12.40
   3  -2   4  224.38   14.60
  -3  -2  -4  207.78   13.00
  -3  -2  -4  168.68   12.50
  -3  -2  -4  208.08   13.70
   3  -2   4  191.68   14.30
   3   2   5  932.91   52.89
  -3   2  -5 1095.49   54.39
   3   2   5  909.31   53.89
  -3   2  -5  886.31   52.59
  -3  -2  -5  977.20   53.39
  -3  -2  -5  955.30   52.89
   3  -2   5  930.01   54.89
   3  -2   5  939.31   54.99
   3   2   6   18.80    5.20
  -3   2  -6   25.30    5.30
  -3   2  -6   29.60    6.00
   3   2   6   32.10    5.00
  -3  -2  -6   36.50    6.60
  -3  -2  -6   27.20    4.70
  -3  -2  -6   27.30    2.50
   3  -2   6   21.60    5.60
  -3  -2  -6   27.60    5.10
   3  -2   6   21.00    5.70
   3   2   7   14.60    4.90
  -3   2  -7   13.90    4.60
  -3   2  -7   12.90    3.60
  -3   2  -7   19.60    5.40
   3   2   7   20.50    3.80
  -3  -2  -7   15.70    4.20
  -3  -2  -7   23.50    6.10
  -3  -2  -7   15.10    2.30
   3  -2   7   27.10    6.80
  -3  -2  -7   16.70    3.80
   3  -2   7   27.10    7.00
  -3   2  -8   22.50    6.10
  -3   2  -8   20.30    4.50
   3   2   8   13.10    6.40
  -3  -2  -8   26.20    4.40
  -3  -2  -8   25.90    5.80
  -3  -2  -8   18.20    3.40
   3  -2   8   24.40    8.00
   3  -2   8   16.80    6.60
  -3   2  -9   18.40    4.40
  -3   2  -9   14.70    7.10
   3   2   9   11.30    7.30
  -3   2  -9    8.10    6.30
  -3  -2  -9    4.40    3.50
  -3  -2  -9    7.20    2.70
   3  -2   9   11.20    7.00
  -3  -2  -9   16.20    6.70
  -3  -2  -9   18.30    8.60
   3   2  10   53.89    9.70
  -3   2 -10   47.90    9.40
  -3  -2 -10   36.20    5.20
   3  -2  10   47.60    9.80
  -3  -2 -10   43.10    6.50
  -3  -2 -10   21.60    7.80
   3   2  11   -4.40    8.70
  -3   2 -11    8.10    9.10
  -3   2 -11   -4.20    3.90
  -3  -2 -11   -1.10    4.60
  -3  -2 -11   -2.40    2.90
   3  -2  11   10.70    8.50
  -3   2 -12   37.50    7.50
  -3   2 -12   40.00   12.20
   3   2  12   38.90   13.40
  -3  -2 -12   42.80    7.50
   3  -2  12   40.90   11.40
   3   2  13   10.50   14.30
  -3   2 -13   20.50    8.40
  -3  -2 -13   -4.30    7.50
  -3  -2 -13    4.50    7.30
   3   3 -14    1.80    7.10
   3  -3 -14   21.30   10.40
   3   3 -13   19.10    6.50
   3   3 -13   18.80    6.10
   3  -3 -13   15.00    5.40
   3   3 -12  188.98   15.60
   3   3 -12  202.48   14.90
   3   3 -12  207.78   15.40
   3  -3 -12  194.78   14.30
   3  -3 -12  215.38   20.10
   3  -3 -12  207.68   18.10
   3  -3 -12  169.68   17.40
   3   3 -11   62.79    8.10
   3   3 -11   48.80   12.20
   3  -3 -11   65.89   11.20
   3  -3 -11   43.40    8.90
   3  -3 -11   50.19    7.30
   3  -3 -11   71.49   11.10
   3   3 -10   59.69    6.90
   3   3 -10   39.80   10.50
   3   3 -10   45.70    6.60
   3   3 -10   46.30   11.10
   3  -3 -10   37.90    7.40
   3  -3 -10   42.70    9.50
   3  -3 -10   38.20    7.10
   3  -3 -10   44.60    6.30
   3  -3 -10   49.70    7.70
   3   3  -9   47.10    9.50
   3   3  -9   24.20    4.30
   3   3  -9   40.50    9.50
   3   3  -9   36.50    5.70
   3  -3  -9   32.80    6.20
   3  -3  -9   41.20    6.20
   3  -3  -9   30.00    6.20
  -3  -3   9   35.20    8.40
   3  -3  -9   22.20    8.00
   3  -3  -9   25.50    4.80
   3   3  -8  552.74   32.10
   3   3  -8  549.65   35.60
   3   3  -8  603.54   36.60
  -3   3   8  511.05   34.20
   3   3  -8  533.65   31.70
   3  -3  -8  574.64   33.10
   3  -3  -8  569.04   31.70
   3  -3  -8  558.34   32.40
   3  -3  -8  584.44   34.00
   3  -3  -8  485.55   33.80
  -3  -3   8  605.34   37.10
  -3   3   7  165.28   12.30
   3   3  -7  160.88   14.80
  -3   3   7  156.88   13.00
   3   3  -7  158.88   10.70
   3   3  -7  150.88   10.60
  -3  -3   7  172.78   11.00
  -3  -3   7  164.98   14.90
   3  -3  -7  154.18   10.50
   3  -3  -7  159.48   11.10
   3  -3  -7  157.48   12.90
   3  -3  -7  148.19   12.30
  -3   3   6   13.50    3.90
   3   3  -6   21.80    3.50
   3   3  -6   14.90    5.70
  -3   3   6   15.10    3.40
   3   3  -6   11.60    2.50
   3  -3  -6   16.00    2.90
   3  -3  -6   15.50    4.10
   3  -3  -6   16.80    4.40
  -3  -3   6   19.70    3.20
   3  -3  -6   19.50    3.30
  -3  -3   6   20.50    5.50
   3   3  -5   11.70    2.30
   3   3  -5   10.50    2.70
  -3   3   5   17.50    4.00
  -3   3   5   14.70    3.00
   3   3  -5   18.70    3.00
   3   3  -5   19.30    4.80
   3  -3  -5   13.10    3.80
  -3  -3   5   22.10    5.40
   3  -3  -5   14.90    3.60
  -3  -3   5   19.60    3.10
   3  -3  -5   20.30    3.20
   3  -3  -5   17.10    2.50
  -3  -3   5   21.70    3.30
   3   3  -4   39.00    6.10
   3   3  -4   25.30    3.00
  -3   3   4   33.80    5.00
   3   3  -4   33.60    3.60
   3   3  -4   21.00    3.80
  -3   3   4   31.70    3.40
  -3   3   4   18.40    3.40
  -3  -3   4   24.10    3.30
   3  -3  -4   31.20    4.80
  -3  -3   4   26.30    5.20
  -3  -3   4   33.40    3.60
   3  -3  -4   24.70    3.50
   3   3  -3  750.12   43.50
   3   3  -3  765.12   45.10
   3   3  -3  799.02   43.30
  -3   3   3  797.02   43.20
  -3   3   3  804.82   44.00
  -3   3   3  767.82   43.90
   3   3  -3  863.91   43.00
  -3  -3   3  784.92   43.20
   3  -3  -3  729.03   43.90
  -3  -3   3  812.32   42.80
   3  -3  -3  793.32   43.20
   3  -3  -3  728.53   43.70
  -3  -3   3  758.62   45.20
  -3   3   2  827.12   43.70
   3   3  -2  732.43   43.60
  -3   3   2  810.72   44.20
  -3   3   2  786.82   44.10
   3   3  -2  813.22   43.70
   3   3  -2  864.61   45.30
   3   3  -2  792.12   43.40
   3  -3  -2  716.13   43.70
  -3  -3   2  792.22   43.00
  -3  -3   2  764.52   45.10
   3  -3  -2  786.62   43.70
  -3  -3   2  792.12   43.80
  -3   3   1 1221.88   63.19
   3   3  -1 1170.68   62.99
   3   3  -1 1119.09   62.79
   3   3  -1 1215.78   63.89
  -3   3   1 1133.29   62.99
   3   3  -1 1231.58   62.89
  -3   3   1 1173.68   61.99
  -3   3   1 1059.39   61.69
  -3   3   1 1124.39   62.99
  -3  -3   1 1149.98   62.79
   3  -3  -1 1096.49   63.09
  -3  -3   1 1122.49   62.49
  -3  -3   1 1161.28   63.89
  -3  -3   1 1120.79   62.89
   3  -3  -1 1219.38   62.79
   3  -3  -1 1106.59   63.09
   3   3   0  950.50   52.49
   3   3   0  976.00   52.39
  -3   3   0  962.30   52.59
   3   3   0  939.61   52.59
  -3   3   0  943.31   52.09
  -3   3   0 1006.70   51.89
  -3   3   0  896.31   52.09
  -3  -3   0  970.00   52.09
   3  -3   0  899.71   51.79
  -3  -3   0 1011.60   52.29
  -3  -3   0  948.31   52.69
   3  -3   0  966.10   52.89
  -3  -3   0  921.71   52.29
   3  -3   0  922.81   52.19
  -3   3  -1   33.50    4.00
   3   3   1   34.80    3.50
   3   3   1   34.20    3.50
   3   3   1   27.60    3.90
  -3   3  -1   29.70    3.30
  -3   3  -1   29.00    3.30
  -3   3  -1   23.70    4.30
   3   3   1   29.50    4.10
  -3  -3  -1   30.80    3.40
   3  -3   1   27.20    3.00
  -3  -3  -1   32.20    4.20
   3  -3   1   27.60    4.40
   3  -3   1   21.30    3.40
  -3   3  -2  818.22   47.60
   3   3   2  862.41   48.50
  -3   3  -2  968.60   49.20
  -3   3  -2  858.11   47.30
  -3   3  -2  912.61   48.60
   3   3   2  824.72   48.10
   3   3   2  875.81   48.70
   3   3   2  757.02   47.00
  -3  -3  -2  872.01   48.40
   3  -3   2  858.31   47.30
  -3  -3  -2  921.81   48.70
   3  -3   2  875.21   49.60
   3  -3   2  887.81   47.80
  -3  -3  -2  892.81   48.00
   3   3   3   10.60    3.40
   3   3   3   10.40    2.50
  -3   3  -3    7.10    2.90
  -3   3  -3   10.40    2.10
  -3   3  -3   12.30    3.40
   3   3   3    7.10    2.70
  -3  -3  -3    8.90    2.40
  -3  -3  -3   13.50    2.70
   3  -3   3   12.40    4.10
   3  -3   3   10.50    2.30
  -3  -3  -3   14.30    3.30
   3   3   4 1055.29   60.49
   3   3   4 1122.59   60.09
   3   3   4 1018.50   59.89
  -3   3  -4 1121.39   60.69
  -3   3  -4 1037.10   59.09
  -3   3  -4 1019.60   60.59
  -3  -3  -4 1052.79   59.79
  -3  -3  -4 1117.59   59.59
   3  -3   4 1075.09   61.69
  -3  -3  -4 1096.99   60.49
   3  -3   4 1134.29   59.69
  -3   3  -5  260.37   18.70
   3   3   5  264.37   18.40
  -3   3  -5  264.27   16.80
   3   3   5  269.57   18.00
   3   3   5  270.97   17.90
  -3  -3  -5  272.67   17.40
  -3  -3  -5  304.27   18.90
   3  -3   5  307.87   20.40
  -3  -3  -5  282.77   17.70
  -3   3  -6  114.19    8.50
  -3   3  -6  117.29   11.20
  -3   3  -6  104.39   10.90
   3   3   6  116.69    9.60
   3   3   6  102.49   10.40
   3   3   6  101.39   10.50
  -3  -3  -6  117.99    9.60
  -3  -3  -6  102.29   10.70
  -3  -3  -6  102.09    9.40
   3  -3   6  128.99   12.60
  -3   3  -7  233.88   16.50
   3   3   7  212.98   14.60
  -3   3  -7  182.58   16.30
   3   3   7  173.88   15.50
  -3   3  -7  198.38   13.30
  -3  -3  -7  186.98   15.80
  -3  -3  -7  167.08   14.10
   3  -3   7  237.58   18.50
  -3  -3  -7  175.98   13.80
  -3   3  -8  933.21   53.49
   3   3   8  959.60   53.99
  -3   3  -8  872.11   55.99
  -3   3  -8  921.51   55.69
   3   3   8  975.70   56.19
  -3  -3  -8  953.60   53.99
  -3  -3  -8  945.41   54.49
  -3  -3  -8  930.71   56.29
   3  -3   8 1045.00   58.19
  -3   3  -9    1.70    7.10
  -3   3  -9    2.40    6.50
  -3   3  -9   -2.10    2.90
  -3  -3  -9    0.30    7.70
  -3  -3  -9    8.20    5.90
   3  -3   9   -2.00    6.80
  -3  -3  -9    6.40    4.30
  -3   3 -10   58.69   11.10
  -3   3 -10   45.10    7.40
   3   3  10   31.70    9.40
   3  -3  10   64.49   12.10
  -3  -3 -10   29.80    8.60
  -3  -3 -10   53.09    9.20
  -3   3 -11   -5.00    4.00
   3   3  11   -6.30    8.60
  -3   3 -11    4.30   10.60
  -3  -3 -11   -0.90    5.10
   3   3  12   12.80   11.30
  -3   3 -12    1.40    5.40
  -3  -3 -12    1.60    6.40
   3  -3  12   20.90   15.70
   3   3  13   10.90   14.00
  -3   3 -13   22.10    7.40
   3  -3  13  -17.80   13.50
  -3  -3 -13   21.10    8.40
   3   4 -14   21.10   10.40
   3   4 -14   19.90    8.10
   3  -4 -14   22.40   11.50
   3   4 -13   23.50    6.90
   3  -4 -13   42.00   10.80
   3   4 -12   44.20    8.90
   3   4 -12   59.79    8.10
   3   4 -12   52.29    7.70
   3  -4 -12   53.79    7.30
   3  -4 -12   70.09   11.40
   3  -4 -12   56.29   10.40
   3  -4 -11    8.20    6.30
   3  -4 -11    3.30    3.60
   3  -4 -11   13.10    6.00
   3  -4 -11   -1.00    6.20
   3   4 -10   62.79    7.40
   3   4 -10   38.70   11.00
   3   4 -10   58.09   23.90
   3   4 -10   43.20    7.10
   3  -4 -10   76.39   10.90
   3  -4 -10   62.99    9.70
  -3  -4  10   63.99   12.50
   3  -4 -10   55.09    6.40
   3  -4 -10   58.39    8.70
   3  -4 -10   31.10   10.10
   3   4  -9   25.80    4.40
   3   4  -9   26.50    4.90
   3   4  -9   31.40   10.00
  -3   4   9   38.80    8.60
   3   4  -9   42.20   10.20
   3  -4  -9   22.90    8.20
   3  -4  -9   27.70    5.10
   3  -4  -9   41.80    7.40
   3  -4  -9   29.20    5.70
  -3  -4   9   34.30    9.30
   3  -4  -9   33.60    5.60
   3   4  -8  240.88   21.40
   3   4  -8  265.17   16.70
  -3   4   8  267.27   19.90
   3   4  -8  234.68   16.60
  -3   4   8  293.27   18.60
   3   4  -8  314.57   24.40
  -3  -4   8  250.67   22.20
   3  -4  -8  266.97   19.70
  -3  -4   8  291.27   16.90
   3  -4  -8  277.77   17.80
   3  -4  -8  239.78   18.90
   3  -4  -8  278.47   17.00
   3  -4  -8  245.68   16.10
   3   4  -7  807.82   50.89
   3   4  -7  846.32   47.20
   3   4  -7  866.01   48.90
   3   4  -7  809.82   47.00
   3   4  -7  861.41   50.79
  -3   4   7  813.92   49.50
  -3   4   7  826.12   47.80
  -3  -4   7  845.92   51.99
   3  -4  -7  881.01   46.90
   3  -4  -7  827.52   46.70
   3  -4  -7  852.71   49.30
   3  -4  -7  883.11   49.50
  -3  -4   7  846.32   47.20
   3   4  -6  131.09   10.20
  -3   4   6  113.29    9.30
   3   4  -6  120.29    8.90
  -3   4   6  124.39   11.10
   3   4  -6  126.09    8.80
   3   4  -6  134.59   13.30
   3  -4  -6  116.79   10.80
  -3  -4   6  117.09   13.10
   3  -4  -6  132.99    9.10
  -3  -4   6  134.79    9.50
   3  -4  -6  121.59    8.40
  -3  -4   6  131.09    8.90
   3  -4  -6  102.39   10.70
   3   4  -5   18.60    5.20
   3   4  -5   18.10    4.00
   3   4  -5   23.50    3.40
   3   4  -5   25.20    4.00
  -3   4   5   15.80    4.00
  -3   4   5   14.60    4.50
  -3   4   5   23.50    3.70
  -3   4   5   20.30    3.10
   3  -4  -5   20.10    2.80
   3  -4  -5   19.60    4.90
  -3  -4   5   17.50    5.80
  -3  -4   5   19.80    3.30
  -3  -4   5   23.30    3.80
   3  -4  -5   21.90    4.40
   3  -4  -5   27.00    4.00
   3   4  -4 1169.18   65.19
  -3   4   4 1140.79   63.69
   3   4  -4 1131.09   63.09
  -3   4   4 1118.19   62.29
  -3   4   4 1129.39   63.79
   3   4  -4 1142.59   62.29
  -3   4   4 1119.29   61.49
   3   4  -4 1133.79   62.49
  -3  -4   4 1164.08   62.49
  -3  -4   4 1099.49   62.09
   3  -4  -4 1155.68   61.19
  -3  -4   4 1168.78   65.69
   3  -4  -4 1177.78   62.49
   3  -4  -4 1007.80   63.39
   3  -4  -4 1195.88   63.69
   3   4  -3  481.75   27.40
  -3   4   3  485.85   27.50
   3   4  -3  492.75   27.80
   3   4  -3  452.25   27.70
  -3   4   3  467.25   28.50
  -3   4   3  507.65   28.50
   3   4  -3  495.25   29.60
   3  -4  -3  487.65   28.70
   3  -4  -3  486.35   28.30
  -3  -4   3  439.46   29.70
  -3  -4   3  459.95   27.50
  -3  -4   3  494.95   27.00
   3  -4  -3  484.95   27.70
  -3   4   2  816.12   45.10
   3   4  -2  784.12   44.60
   3   4  -2  835.12   44.80
   3   4  -2  885.01   46.40
   3   4  -2  762.32   44.40
  -3   4   2  800.92   45.20
  -3   4   2  818.12   44.50
  -3  -4   2  795.42   44.60
   3  -4  -2  725.33   44.60
   3  -4  -2  765.62   45.20
  -3  -4   2  797.22   43.90
   3  -4  -2  798.02   44.90
  -3  -4   2  816.52   44.80
  -3  -4   2  791.52   46.40
  -3   4   1   81.59    7.40
   3   4  -1   99.09    7.40
   3   4  -1  103.59    7.70
  -3   4   1   92.59    7.50
   3   4  -1   89.59    8.10
  -3   4   1   89.89    7.50
  -3   4   1   92.99    5.80
   3   4  -1   89.09    6.80
  -3  -4   1   95.29    6.80
  -3  -4   1   96.99    7.00
  -3  -4   1   89.49    7.20
  -3  -4   1   88.69    8.50
   3  -4  -1   87.59    7.00
   3  -4  -1   95.69    7.60
   3  -4  -1   99.19    8.10
  -3   4   0    3.20    2.20
   3   4   0    1.60    2.20
   3   4   0    5.50    2.40
  -3   4   0    3.60    2.00
  -3   4   0    7.00    2.80
  -3   4   0    6.60    2.10
   3   4   0    4.00    1.80
  -3   4   0    3.40    1.20
   3   4   0    3.40    2.50
  -3  -4   0    4.00    1.90
   3  -4   0    5.80    2.20
  -3  -4   0    3.10    2.00
  -3  -4   0   10.20    2.40
   3  -4   0    3.60    2.80
  -3  -4   0    6.70    2.90
   3  -4   0    3.40    1.70
   3   4   1  163.88   11.60
   3   4   1  178.48   11.90
   3   4   1  153.68   10.70
  -3   4  -1  158.78   11.00
  -3   4  -1  177.28   12.10
   3   4   1  160.58   10.90
  -3   4  -1  165.58   11.20
  -3   4  -1  188.48   11.10
   3  -4   1  173.58   12.70
   3  -4   1  167.58   10.50
  -3  -4  -1  154.48   11.10
  -3  -4  -1  157.78   11.40
  -3  -4  -1  168.08   11.40
  -3  -4  -1  173.18   10.80
   3  -4   1  168.08   11.00
   3   4   2   27.00    4.60
   3   4   2   24.10    3.30
  -3   4  -2   33.60    5.70
  -3   4  -2   27.90    3.60
   3   4   2   21.30    3.70
   3   4   2   25.80    3.80
  -3   4  -2   33.00    5.20
  -3   4  -2   22.90    3.50
  -3  -4  -2   30.20    3.70
   3  -4   2   24.00    3.60
   3  -4   2   22.00    4.60
   3  -4   2   25.10    3.50
  -3  -4  -2   28.10    4.50
  -3  -4  -2   29.30    5.00
   3   4   3   30.00    4.80
  -3   4  -3   24.70    3.70
  -3   4  -3   22.00    4.60
  -3   4  -3   26.90    4.80
  -3   4  -3   29.10    3.50
   3   4   3   26.10    2.20
   3   4   3   23.50    4.10
   3   4   3   26.40    5.00
   3  -4   3   23.10    5.90
   3  -4   3   31.70    4.10
   3  -4   3   27.70    3.20
  -3  -4  -3   25.80    4.50
  -3  -4  -3   28.80    4.10
  -3  -4  -3   25.20    4.60
   3   4   4  820.02   46.70
   3   4   4  788.32   47.60
  -3   4  -4  790.92   46.00
  -3   4  -4  825.82   48.00
   3   4   4  763.52   48.40
   3  -4   4  807.72   49.10
   3  -4   4  914.71   45.00
  -3  -4  -4  851.81   47.70
  -3  -4  -4  807.22   47.00
  -3  -4  -4  882.41   46.40
   3  -4   4  824.42   46.40
  -3   4  -5  252.77   16.50
  -3   4  -5  271.47   18.80
   3   4   5  249.58   18.40
   3   4   5  291.97   18.40
  -3   4  -5  276.47   19.10
   3   4   5  263.37   17.70
  -3  -4  -5  257.97   18.50
  -3  -4  -5  268.67   17.90
   3  -4   5  290.67   17.40
   3  -4   5  245.18   20.00
  -3   4  -6   -5.90    4.80
  -3   4  -6    3.60    2.60
  -3   4  -6    4.80    4.80
   3   4   6   -2.10    3.30
   3   4   6    4.60    4.00
  -3  -4  -6   -0.30    4.30
   3  -4   6    6.90    5.20
  -3  -4  -6   -3.30    3.30
  -3  -4  -6    3.00    2.80
  -3   4  -7   12.00    6.40
   3   4   7   10.50    4.60
  -3   4  -7   16.90    6.50
  -3   4  -7   15.30    3.60
   3   4   7   11.30    4.90
   3   4   7   18.20    6.00
  -3  -4  -7    3.80    4.10
   3  -4   7   11.90    7.00
  -3  -4  -7    8.00    4.30
  -3  -4  -7    6.90    6.70
   3   4   8  271.27   19.10
   3   4   8  292.37   20.90
  -3   4  -8  272.07   17.50
  -3  -4  -8  247.08   18.70
   3  -4   8  207.08   21.90
  -3  -4  -8  261.57   21.20
  -3  -4  -8  283.47   18.90
  -3   4  -9   27.10    8.80
  -3   4  -9   36.00    6.10
   3   4   9   43.10    9.00
   3   4   9   39.60    7.20
  -3  -4  -9   37.20    7.00
  -3  -4  -9   36.50    7.50
   3  -4   9   27.30    9.80
   3   4  10   36.20    9.00
  -3   4 -10   46.20    7.50
  -3   4 -10   22.90   10.90
   3  -4  10   25.50   10.80
  -3  -4 -10   37.50    7.20
  -3  -4 -10   35.40    8.90
  -3   4 -11   48.70    8.50
   3   4  11   41.10   10.50
  -3  -4 -11   48.00    8.50
   3  -4  11   22.00   12.90
   3   4  12   53.59   14.40
  -3   4 -12   50.59    8.90
   3  -4  12   63.09   15.90
  -3  -4 -12   50.09    9.70
   3   4  13  -23.40   14.40
  -3   4 -13    2.20    7.20
   3  -4  13  -11.10   16.50
   3   5 -13    0.80    6.20
   3   5 -13    7.10    8.80
   3  -5 -13   10.20   10.80
   3   5 -12  121.59   12.20
   3   5 -12  105.79   15.60
   3  -5 -12   90.39   16.40
   3  -5 -12  116.19   16.90
   3   5 -11    2.00    4.30
   3   5 -11    6.10    5.10
   3   5 -11   -5.60    5.90
  -3  -5  11    9.50   11.70
   3  -5 -11   14.70    7.50
   3  -5 -11   -1.90    4.40
   3  -5 -11   -1.80    6.50
   3   5 -10    2.60    5.30
   3   5 -10    8.10    3.90
   3   5 -10    8.30    5.20
   3  -5 -10    5.30    4.80
   3  -5 -10    5.10    3.40
  -3  -5  10   -2.70   12.00
   3  -5 -10   12.70    5.30
   3  -5 -10    6.40    6.00
   3   5  -9    6.70    4.70
   3   5  -9   24.70   10.10
  -3   5   9    1.60    6.30
  -3   5   9   16.30    5.70
   3   5  -9   14.60    9.50
   3   5  -9   12.90    4.10
   3  -5  -9    9.70    4.80
   3  -5  -9   12.10    3.40
   3  -5  -9   11.60    6.90
   3  -5  -9   -2.80    9.30
  -3  -5   9    9.80    8.40
   3   5  -8  174.78   12.60
  -3   5   8  167.78   16.30
   3   5  -8  174.98   14.60
   3   5  -8  175.78   18.40
  -3   5   8  191.58   14.20
   3   5  -8  168.38   18.70
   3   5  -8  183.28   13.10
   3  -5  -8  192.28   15.70
   3  -5  -8  188.78   12.20
   3  -5  -8  174.88   16.40
  -3  -5   8  189.08   19.00
   3  -5  -8  174.28   12.10
  -3  -5   8  184.08   12.50
   3   5  -7    1.50    6.70
   3   5  -7    0.70    3.30
   3   5  -7   -5.60    5.60
   3   5  -7    4.50    3.20
  -3   5   7   -1.10    3.10
   3   5  -7   -0.50    2.50
  -3   5   7    0.80    4.40
  -3  -5   7    3.20    3.20
   3  -5  -7   -1.70    4.80
   3  -5  -7   -2.80    2.70
  -3  -5   7    2.70    2.50
   3  -5  -7   -1.70    2.40
  -3  -5   7    8.70    6.10
   3  -5  -7    3.90    4.00
   3   5  -6   22.90    4.20
   3   5  -6   28.30    4.40
   3   5  -6   13.30    4.30
  -3   5   6   23.70    4.10
  -3   5   6   18.40    3.40
   3   5  -6   22.80    6.50
  -3   5   6   10.50    4.90
  -3   5   6   26.90    6.20
   3  -5  -6   21.50    3.60
  -3  -5   6   20.20    3.60
   3  -5  -6   18.10    3.90
   3  -5  -6   21.60    5.50
   3  -5  -6   25.10    6.00
  -3  -5   6   15.20    6.70
  -3  -5   6   17.80    4.00
   3   5  -5   33.10    4.60
  -3   5   5   32.70    5.50
  -3   5   5   32.20    5.50
  -3   5   5   41.80    7.30
   3   5  -5   26.60    7.20
   3   5  -5   43.00    5.80
  -3   5   5   23.40    4.10
   3   5  -5   26.50    4.50
  -3  -5   5   33.40    4.50
   3  -5  -5   20.00    5.20
  -3  -5   5   26.70    4.20
   3  -5  -5   31.40    3.20
   3  -5  -5   34.60    6.00
   3  -5  -5   31.30    4.80
  -3  -5   5   47.90    8.90
  -3   5   4   87.39    7.50
   3   5  -4  116.19    8.80
   3   5  -4  109.59   11.00
   3   5  -4   85.19    8.10
  -3   5   4  115.39   10.00
   3   5  -4  105.19    8.10
  -3  -5   4  111.39    8.10
   3  -5  -4   79.49    9.10
   3  -5  -4  119.89    9.80
   3  -5  -4   91.89    8.30
  -3  -5   4   96.79   11.20
   3   5  -3  115.19    8.70
   3   5  -3  106.19    8.70
  -3   5   3  128.59   10.10
   3   5  -3  114.29    9.00
  -3   5   3  118.09    8.60
  -3   5   3  106.29    9.70
  -3  -5   3  115.49   11.80
   3  -5  -3  111.99    9.70
  -3  -5   3  115.59    8.00
  -3  -5   3  103.99    8.40
   3  -5  -3  102.89    9.10
   3  -5  -3  114.09    9.70
   3   5  -2  253.67   16.70
   3   5  -2  235.68   14.90
   3   5  -2  215.58   14.40
  -3   5   2  216.58   15.40
  -3   5   2  235.28   14.70
  -3   5   2  227.48   12.90
   3   5  -2  239.68   15.10
  -3   5   2  217.48   15.30
  -3  -5   2  216.78   16.70
   3  -5  -2  211.28   15.20
  -3  -5   2  235.78   14.80
   3  -5  -2  212.58   15.10
   3  -5  -2  224.28   15.30
  -3  -5   2  225.88   13.90
  -3  -5   2  221.08   14.70
  -3   5   1  814.22   45.90
  -3   5   1  702.53   44.60
   3   5  -1  857.71   46.90
   3   5  -1  819.22   46.20
   3   5  -1  838.22   46.10
  -3   5   1  790.12   46.30
   3   5  -1  781.52   45.40
  -3   5   1  825.62   46.10
  -3  -5   1  853.91   45.70
  -3  -5   1  757.42   47.00
   3  -5  -1  772.32   46.10
  -3  -5   1  885.01   45.50
  -3  -5   1  818.02   45.90
   3  -5  -1  803.72   45.60
   3  -5  -1  865.81   46.90
   3   5   0  765.12   44.40
   3   5   0  834.02   45.40
   3   5   0  779.92   45.30
  -3   5   0  770.12   45.20
  -3   5   0  824.02   45.00
  -3   5   0  794.42   44.40
  -3   5   0  784.92   45.30
   3   5   0  825.12   45.50
  -3   5   0  771.72   43.70
   3  -5   0  792.32   46.20
  -3  -5   0  773.02   45.70
  -3  -5   0  828.32   44.60
   3  -5   0  827.42   44.50
  -3  -5   0  773.82   45.00
   3  -5   0  694.43   44.70
  -3  -5   0  880.01   45.00
   3   5   1 1554.04   86.99
  -3   5  -1 1547.45   85.59
   3   5   1 1534.25   86.09
  -3   5  -1 1761.32   87.49
  -3   5  -1 1547.45   86.49
   3   5   1 1514.05   85.89
  -3   5  -1 1644.74   86.19
  -3   5  -1 1556.54   86.29
  -3  -5  -1 1520.45   86.59
   3  -5   1 1409.16   85.99
   3  -5   1 1580.24   88.19
  -3  -5  -1 1610.04   85.99
  -3  -5  -1 1715.83   86.89
  -3  -5  -1 1552.84   86.79
   3   5   2  234.78   15.80
   3   5   2  212.18   13.90
  -3   5  -2  236.68   14.90
  -3   5  -2  254.67   16.30
  -3   5  -2  229.98   14.40
  -3   5  -2  232.28   15.40
   3   5   2  225.38   14.50
   3   5   2  226.18   15.60
  -3  -5  -2  207.48   14.40
   3  -5   2  249.68   14.50
  -3  -5  -2  234.58   14.40
   3  -5   2  195.48   16.30
   3  -5   2  233.28   14.20
  -3  -5  -2  208.78   15.20
   3   5   3  160.68   12.50
   3   5   3  138.09   10.70
  -3   5  -3  148.09   12.70
   3   5   3  142.99   12.30
  -3   5  -3  147.49   10.90
  -3   5  -3  156.08   10.40
   3   5   3  167.78    9.40
  -3   5  -3  144.89   12.30
   3  -5   3  163.08   10.80
   3  -5   3  156.38   13.90
  -3  -5  -3  146.49   10.70
   3  -5   3  172.68   10.40
  -3  -5  -3  150.48   12.20
  -3  -5  -3  143.69   11.70
   3   5   4  508.75   30.30
  -3   5  -4  523.95   30.70
  -3   5  -4  516.55   31.00
   3   5   4  447.06   28.90
  -3   5  -4  460.15   27.70
  -3   5  -4  474.85   28.70
   3   5   4  458.55   30.30
   3  -5   4  477.85   32.20
  -3  -5  -4  510.35   28.70
   3  -5   4  555.84   27.80
  -3  -5  -4  437.66   29.50
   3  -5   4  504.65   28.90
  -3  -5  -4  499.35   30.40
   3   5   5  136.09   12.90
  -3   5  -5  157.78   13.90
   3   5   5  133.29   11.50
  -3   5  -5  156.68   13.50
   3   5   5  154.38   12.70
  -3   5  -5  149.79   10.90
  -3  -5  -5  136.19   11.90
   3  -5   5  152.28   11.30
  -3  -5  -5  148.89   10.90
   3  -5   5  135.99   14.90
  -3  -5  -5  145.79   13.20
   3   5   6    5.10    4.10
   3   5   6   -1.90    3.90
  -3   5  -6    9.20    5.50
   3   5   6    3.20    4.80
  -3   5  -6    4.40    5.30
  -3   5  -6    3.30    2.90
   3  -5   6    1.30    3.80
  -3  -5  -6   -0.70    3.20
  -3  -5  -6   -1.30    5.20
   3  -5   6   -5.70    4.70
  -3  -5  -6    3.50    3.70
   3   5   7   20.60    6.40
   3   5   7    7.50    5.00
   3   5   7   10.60    5.20
  -3   5  -7   15.50    7.20
  -3   5  -7   14.20    6.50
  -3   5  -7    9.60    3.30
  -3  -5  -7    9.30    4.60
   3  -5   7   14.60    8.00
  -3  -5  -7    6.00    5.90
  -3  -5  -7    3.50    4.50
   3   5   8  306.57   24.50
  -3   5  -8  312.87   25.90
   3   5   8  393.26   24.80
  -3   5  -8  342.07   26.70
  -3   5  -8  323.77   21.50
  -3  -5  -8  332.37   22.70
   3  -5   8  376.56   28.90
  -3  -5  -8  318.47   25.10
  -3  -5  -8  343.57   23.30
   3   5   9   41.80    7.60
   3   5   9   41.10    9.10
  -3   5  -9   39.40    6.40
  -3   5  -9    9.70   10.90
  -3  -5  -9   31.30    7.40
  -3  -5  -9   20.30    7.20
   3  -5   9   22.70    9.60
  -3   5 -10   54.39    7.90
   3   5  10   40.40   10.20
  -3  -5 -10   60.29   10.40
  -3  -5 -10   48.40    8.10
   3  -5  10   46.60   12.30
   3   5  11    1.50   10.10
  -3   5 -11    9.40    5.30
  -3  -5 -11   -8.00    7.20
   3  -5  11   -2.00   13.00
  -3   5 -12    7.80    7.10
   3   5  12   -4.30   12.40
   3  -5  12   11.80   15.10
  -3  -5 -12    0.80    8.50
   3   6 -13   -2.00    9.20
   3   6 -13    5.90    7.00
   3  -6 -13   14.60   10.40
   3   6 -12   -0.40    5.70
   3   6 -12    1.00    8.80
   3   6 -11    0.80    7.40
   3   6 -11    5.30    5.30
   3   6 -11    1.10    6.70
   3  -6 -11    8.60    7.20
   3  -6 -11    4.50    7.70
  -3  -6  11    5.00   13.30
   3   6 -10   18.20    6.00
   3   6 -10   19.40    5.30
  -3   6  10   26.70   10.10
   3   6 -10   15.50    6.60
   3  -6 -10   14.00    6.00
   3  -6 -10    8.00    7.00
  -3  -6  10    5.30   11.60
  -3   6   9  119.89   21.60
  -3   6   9  139.89   12.40
   3   6  -9  105.39   12.80
   3   6  -9  108.49   10.30
   3   6  -9   96.39   11.30
   3  -6  -9   98.39    8.80
   3  -6  -9  109.99   10.10
   3  -6  -9   97.29    9.90
  -3  -6   9  118.39    9.80
   3  -6  -9  101.19   13.70
   3   6  -8   26.00    6.00
   3   6  -8   11.30    9.70
   3   6  -8   35.00    6.00
   3   6  -8   26.40    5.60
   3   6  -8   47.80   11.60
  -3   6   8   31.80    5.90
  -3   6   8   18.30    7.20
  -3  -6   8   31.90   10.50
  -3  -6   8   18.80    5.60
   3  -6  -8   28.90    9.20
   3  -6  -8   29.70    4.80
   3  -6  -8   29.50    4.50
   3  -6  -8   37.00    7.70
  -3  -6   8   39.50    5.70
  -3   6   7  205.98   14.90
   3   6  -7  222.28   15.40
   3   6  -7  191.38   20.70
   3   6  -7  240.48   16.70
   3   6  -7  227.78   20.60
   3   6  -7  219.98   15.80
  -3   6   7  203.48   17.90
  -3  -6   7  255.07   17.50
   3  -6  -7  194.18   14.50
   3  -6  -7  241.48   18.20
   3  -6  -7  232.08   13.80
   3  -6  -7  232.48   18.70
  -3  -6   7  206.78   21.60
  -3  -6   7  228.68   14.90
   3   6  -6   -0.80    7.30
   3   6  -6    3.30    3.30
  -3   6   6    0.20    5.30
   3   6  -6    2.70    3.40
   3   6  -6    5.30    3.20
  -3   6   6    5.80    2.60
  -3   6   6    0.60    2.60
  -3   6   6    0.10    4.50
   3  -6  -6    5.30    5.80
   3  -6  -6    1.10    3.30
   3  -6  -6   -1.40    1.90
   3  -6  -6    4.30    3.50
  -3  -6   6   -4.20    6.40
  -3  -6   6   -0.60    3.20
  -3  -6   6    0.80    2.60
   3   6  -5   11.50    5.50
   3   6  -5   16.10    4.30
   3   6  -5   13.20    3.90
  -3   6   5   12.70    5.30
   3   6  -5    9.20    3.40
  -3   6   5   12.30    5.40
  -3   6   5    4.90    2.60
   3  -6  -5   11.00    2.20
  -3  -6   5    9.80    3.30
   3  -6  -5   10.10    5.10
   3  -6  -5    9.10    3.60
  -3  -6   5    8.50    5.90
  -3  -6   5    6.30    3.10
   3  -6  -5   14.60    4.80
  -3   6   4   37.40    5.40
   3   6  -4   40.40    5.80
  -3   6   4   51.39    8.10
   3   6  -4   32.10    5.50
   3   6  -4   38.80    7.00
  -3   6   4   33.10    6.50
   3   6  -4   37.50    5.80
   3  -6  -4   39.40    7.00
  -3  -6   4   36.20    8.00
   3  -6  -4   38.40    6.70
   3  -6  -4   40.90    6.60
  -3  -6   4   35.10    5.30
  -3  -6   4   39.10    5.70
  -3   6   3   16.90    4.60
  -3   6   3   20.90    3.80
  -3   6   3   11.50    2.40
   3   6  -3   16.00    4.30
  -3   6   3   21.70    5.40
   3   6  -3   16.60    4.00
   3   6  -3   19.10    5.70
   3   6  -3   16.40    4.00
   3  -6  -3   16.20    4.40
   3  -6  -3   11.00    3.80
  -3  -6   3   12.30    3.10
   3  -6  -3   21.40    4.90
  -3  -6   3   16.80    5.80
  -3  -6   3   16.70    3.20
   3   6  -2  644.84   36.80
  -3   6   2  621.44   34.20
   3   6  -2  616.14   35.90
   3   6  -2  611.94   36.50
   3   6  -2  638.34   37.80
  -3   6   2  623.64   36.10
  -3   6   2  643.74   36.90
  -3   6   2  627.24   37.20
  -3  -6   2  590.24   38.30
   3  -6  -2  592.64   36.90
  -3  -6   2  631.74   36.30
  -3  -6   2  605.14   35.30
   3  -6  -2  645.94   36.30
   3  -6  -2  606.64   36.90
   3   6  -1  446.06   27.20
  -3   6   1  481.15   29.20
   3   6  -1  473.25   28.50
   3   6  -1  450.75   28.30
  -3   6   1  459.05   28.70
  -3   6   1  465.05   28.30
  -3   6   1  464.15   26.10
   3   6  -1  476.15   29.00
  -3  -6   1  459.25   29.60
   3  -6  -1  465.05   29.20
  -3  -6   1  473.15   27.30
   3  -6  -1  475.25   28.50
   3  -6  -1  457.75   27.50
  -3  -6   1  463.85   28.00
  -3   6   0  430.56   25.80
   3   6   0  431.76   25.80
  -3   6   0  408.16   23.70
  -3   6   0  366.26   26.20
   3   6   0  411.06   24.50
  -3   6   0  398.46   25.70
   3   6   0  412.46   25.80
   3   6   0  425.96   26.00
  -3  -6   0  433.86   25.10
  -3  -6   0  393.26   26.30
  -3  -6   0  412.56   25.40
   3  -6   0  406.06   25.40
   3  -6   0  416.26   24.70
   3  -6   0  423.66   27.10
  -3  -6   0  432.76   24.80
   3   6   1    2.30    2.90
  -3   6  -1    1.20    3.00
  -3   6  -1   -3.80    2.50
   3   6   1    1.60    2.20
   3   6   1    1.90    3.70
  -3   6  -1   -1.50    4.00
   3   6   1   -1.10    2.60
  -3   6  -1    4.40    3.30
  -3   6  -1    1.50    1.90
  -3  -6  -1    5.90    3.40
   3  -6   1   -2.10    2.70
  -3  -6  -1   -2.00    2.80
  -3  -6  -1    0.40    3.50
   3  -6   1    0.70    2.00
   3  -6   1   -1.50    3.80
  -3  -6  -1    3.40    2.50
   3   6   2  129.99   12.40
   3   6   2  152.28   10.90
  -3   6  -2  174.78   12.40
  -3   6  -2  158.38   11.80
   3   6   2  163.48   12.60
   3   6   2  148.99   10.60
  -3   6  -2  142.39   11.20
  -3   6  -2  155.58   13.00
  -3   6  -2  153.28   10.70
   3  -6   2  153.68   10.80
   3  -6   2  175.68   11.40
   3  -6   2  167.48   14.40
  -3  -6  -2  150.28   10.90
  -3  -6  -2  143.39   12.20
  -3  -6  -2  137.99   11.60
  -3  -6  -2  141.79   11.90
   3   6   3    2.30    2.70
  -3   6  -3   12.20    5.20
  -3   6  -3    7.50    3.60
   3   6   3   15.50    5.10
   3   6   3    8.10    4.40
   3   6   3    9.40    2.40
  -3   6  -3   10.70    3.50
  -3   6  -3   10.90    5.00
   3  -6   3   -0.60    4.90
   3  -6   3   13.80    3.50
  -3  -6  -3    3.10    2.70
  -3  -6  -3    8.40    3.70
   3  -6   3   10.40    3.00
  -3  -6  -3   11.30    4.70
   3   6   4   16.90    2.10
   3   6   4   12.10    3.90
  -3   6  -4   17.10    6.10
   3   6   4   17.00    5.70
  -3   6  -4    9.60    3.50
  -3   6  -4   15.20    4.00
  -3   6  -4    5.40    5.60
   3   6   4   18.00    5.40
   3  -6   4   19.20    4.70
  -3  -6  -4   12.70    4.40
   3  -6   4   10.70    6.50
  -3  -6  -4   13.40    3.60
  -3  -6  -4    9.40    6.00
   3  -6   4   15.40    3.00
  -3   6  -5   -0.60    6.20
  -3   6  -5    9.90    6.00
   3   6   5    6.30    3.70
  -3   6  -5   10.80    4.00
   3   6   5   10.50    5.60
   3   6   5   14.10    5.90
  -3  -6  -5   11.80    5.20
   3  -6   5    9.40    2.70
  -3  -6  -5   10.10    6.50
  -3  -6  -5   12.30    3.80
   3  -6   5   18.70    7.20
  -3   6  -6   -1.70    6.30
   3   6   6    6.10    4.30
   3   6   6    9.60    5.40
  -3   6  -6    4.70    3.10
  -3  -6  -6   -0.30    6.40
  -3  -6  -6    4.20    3.90
  -3  -6  -6    9.50    4.70
   3  -6   6    6.10    7.40
   3  -6   6   14.00    4.80
  -3   6  -7   -1.50    7.50
   3   6   7    4.70    5.30
   3   6   7    8.60    6.60
   3   6   7    6.80    6.70
  -3   6  -7   22.60    8.10
  -3   6  -7    5.20    3.70
  -3  -6  -7   -2.50    8.50
   3  -6   7   10.20    5.70
  -3  -6  -7   10.30    5.20
   3  -6   7   -1.70    7.60
  -3  -6  -7   11.60    5.10
   3   6   8   16.60    8.10
  -3   6  -8   18.60    4.90
   3   6   8   21.90    7.60
   3   6   8   16.30    6.80
   3  -6   8   16.70   11.40
  -3  -6  -8   11.90    7.30
   3   6   9   71.49   12.40
   3   6   9   89.39   15.30
  -3   6  -9   93.39    9.70
   3  -6   9  126.99   19.80
  -3  -6  -9   85.69   13.70
  -3  -6  -9   97.89   12.90
  -3   6 -10   -7.20    4.30
   3  -6  10   25.40   12.40
  -3  -6 -10    4.70    6.80
  -3   6 -11   79.79   11.40
   3   6  11   55.29   13.30
   3  -6  11   79.59   19.00
  -3  -6 -11   64.09   11.40
   3   6  12   43.90   14.60
  -3   6 -12   22.20    7.70
   3  -6  12   14.20   17.20
  -3  -6 -12   28.20   10.60
   3   7 -12   -2.00    7.70
   3   7 -12  -19.20    9.10
   3  -7 -12   16.70   11.40
   3   7 -11   11.60    8.00
  -3   7  11   10.10   11.60
   3   7 -11    0.00    6.70
   3  -7 -11    6.30    7.50
  -3  -7  11   -5.60   16.00
  -3   7  10   35.00   11.30
   3   7 -10   32.80    8.60
   3   7 -10   43.30    8.20
   3   7 -10   26.30    7.80
   3  -7 -10   36.40    6.80
   3  -7 -10   34.30   10.50
  -3  -7  10   44.90   16.00
   3   7  -9    6.10    6.40
   3   7  -9   16.20    6.30
  -3   7   9   10.50    9.20
   3   7  -9   26.40    6.30
  -3   7   9   11.00    5.50
   3  -7  -9   23.70    5.10
  -3  -7   9   26.70   12.90
   3  -7  -9   26.50    5.20
   3  -7  -9   21.80    7.70
  -3   7   8   -0.60    4.10
   3   7  -8   -0.30    5.50
   3   7  -8   -1.60    5.50
   3   7  -8    4.60    5.40
   3  -7  -8   -5.30    3.10
  -3  -7   8    3.40    5.90
  -3  -7   8   -0.20    3.40
   3  -7  -8   -1.80    3.80
  -3   7   7    5.60    3.90
  -3   7   7    7.20    6.00
   3   7  -7    1.90    9.70
   3   7  -7    9.50    4.80
   3   7  -7   -2.40    4.50
   3   7  -7    7.50    4.80
   3   7  -7  -15.50    9.20
  -3   7   7   -4.40    6.60
  -3  -7   7    8.10    9.20
   3  -7  -7    1.40    4.70
  -3  -7   7    6.10    4.50
   3  -7  -7    9.00    7.90
   3  -7  -7    7.80    2.90
   3  -7  -7    5.50    3.90
  -3  -7   7    3.90    3.20
   3   7  -6    1.30    4.20
   3   7  -6   -3.90    4.10
  -3   7   6    7.10    6.00
  -3   7   6   -7.80    4.70
   3   7  -6   -4.50    8.10
   3   7  -6    2.70    3.80
  -3   7   6   -0.20    3.20
   3  -7  -6   -0.40    3.90
   3  -7  -6    1.00    4.20
   3  -7  -6   -3.90    5.70
  -3  -7   6   -3.40    3.70
  -3  -7   6    1.00    3.10
  -3  -7   6   -5.00    6.30
   3   7  -5   24.00    8.80
   3   7  -5   44.50    7.60
  -3   7   5   35.70    7.90
  -3   7   5   43.70    6.20
  -3   7   5   47.20    9.40
   3   7  -5   40.50    6.60
   3   7  -5   47.40    8.30
   3  -7  -5   43.80    7.10
   3  -7  -5   40.70    4.30
   3  -7  -5   62.99   10.00
   3  -7  -5   35.90    7.50
  -3  -7   5   36.70    6.40
  -3  -7   5   52.29   11.30
  -3  -7   5   37.00    6.50
   3   7  -4  212.48   15.70
   3   7  -4  204.98   18.10
   3   7  -4  201.48   15.30
  -3   7   4  182.88   16.60
   3   7  -4  219.18   15.10
  -3   7   4  189.58   14.20
  -3   7   4  228.58   17.60
   3  -7  -4  205.98   16.50
  -3  -7   4  223.48   20.30
   3  -7  -4  207.18   16.30
  -3  -7   4  219.08   14.90
   3  -7  -4  200.78   15.60
  -3  -7   4  223.58   14.30
   3   7  -3   63.39    7.90
  -3   7   3   73.39    9.70
   3   7  -3   61.59   10.90
   3   7  -3   55.69    6.90
  -3   7   3   54.99    4.90
  -3   7   3   50.79    8.80
   3   7  -3   64.49    8.60
  -3  -7   3   66.29    6.70
   3  -7  -3   54.89    8.20
   3  -7  -3   49.70    8.20
  -3  -7   3   66.79   10.80
  -3  -7   3   62.49    7.50
   3  -7  -3   60.89    8.90
  -3   7   2   15.50    2.60
   3   7  -2   14.10    4.70
  -3   7   2   12.40    4.40
   3   7  -2   14.50    5.00
   3   7  -2    8.40    3.20
   3   7  -2    6.50    5.40
  -3   7   2   13.70    4.90
  -3   7   2    7.10    4.80
   3  -7  -2   13.80    4.70
   3  -7  -2   14.40    4.70
  -3  -7   2   11.80    6.20
   3  -7  -2   11.70    5.30
  -3  -7   2   10.60    3.30
  -3  -7   2   14.90    3.70
  -3   7   1   52.59    7.90
  -3   7   1   55.59    8.40
   3   7  -1   51.89    8.10
  -3   7   1   48.80    4.70
   3   7  -1   44.30    6.10
  -3   7   1   55.59    8.30
   3   7  -1   52.29    8.70
   3   7  -1   57.19    8.50
  -3  -7   1   42.90    6.70
  -3  -7   1   64.19    6.60
   3  -7  -1   57.79    8.90
  -3  -7   1   53.59    9.70
  -3  -7   1   57.79    7.40
   3  -7  -1   49.90    6.80
   3  -7  -1   57.29    7.70
   3   7   0   13.00    5.10
  -3   7   0   23.40    5.00
  -3   7   0    8.40    4.40
   3   7   0   12.80    3.30
  -3   7   0   11.60    2.70
   3   7   0   16.40    5.20
  -3   7   0   10.30    4.70
   3  -7   0   11.20    5.90
  -3  -7   0   10.20    3.60
  -3  -7   0   10.20    5.30
  -3  -7   0   17.10    4.30
   3  -7   0   12.20    4.30
  -3  -7   0   13.90    4.00
   3  -7   0    7.00    3.80
   3   7   1 1040.30   62.49
  -3   7  -1 1066.49   62.29
  -3   7  -1 1126.29   61.69
   3   7   1 1067.09   61.39
   3   7   1 1056.29   60.89
  -3   7  -1 1055.89   60.39
  -3   7  -1 1137.59   62.79
   3   7   1 1123.69   62.89
  -3   7  -1 1147.79   61.69
  -3  -7  -1 1123.99   61.89
  -3  -7  -1 1117.59   61.09
   3  -7   1 1089.09   60.79
  -3  -7  -1 1087.99   62.59
   3  -7   1 1139.09   64.69
  -3  -7  -1 1018.50   61.99
   3  -7   1 1061.29   61.49
  -3   7  -2  158.68   11.90
  -3   7  -2  141.29   12.80
  -3   7  -2  131.19   11.90
  -3   7  -2  139.99   13.60
   3   7   2  132.19   12.90
   3   7   2  136.09   10.50
   3   7   2  139.09   10.60
  -3   7  -2  148.09   10.50
   3   7   2  143.89   13.60
  -3  -7  -2  115.29   11.80
  -3  -7  -2  134.99   10.70
  -3  -7  -2  124.09   12.20
   3  -7   2  128.99   14.70
   3  -7   2  143.29   11.10
   3  -7   2  131.49   10.60
  -3  -7  -2  157.28   12.70
   3   7   3    5.90    5.30
  -3   7  -3   10.30    5.60
   3   7   3    2.20    4.80
  -3   7  -3   -3.20    3.90
  -3   7  -3    2.30    5.00
   3   7   3   -2.40    2.40
  -3   7  -3    3.50    4.10
  -3   7  -3   -3.40    3.20
   3   7   3    2.10    3.00
   3  -7   3    1.10    2.70
  -3  -7  -3    1.10    2.90
  -3  -7  -3   -8.70    4.80
  -3  -7  -3   -1.50    3.10
   3  -7   3   -1.10    3.60
  -3  -7  -3   -1.10    3.60
   3  -7   3   -5.90    5.60
   3   7   4    4.00    3.60
  -3   7  -4    9.90    4.20
  -3   7  -4    0.50    4.20
  -3   7  -4    7.00    3.30
   3   7   4   12.90    5.90
   3   7   4   -1.50    4.90
   3   7   4    6.00    2.00
  -3   7  -4    5.10    6.20
  -3   7  -4   10.10    6.40
  -3  -7  -4    3.30    4.70
   3  -7   4   10.00    4.40
   3  -7   4   13.30    7.80
   3  -7   4    5.80    2.80
  -3  -7  -4   -0.10    5.50
  -3  -7  -4    5.60    3.70
   3   7   5   72.09   10.10
  -3   7  -5   68.79    7.70
  -3   7  -5   63.89   10.40
  -3   7  -5   59.29    8.00
   3   7   5   51.49    7.80
   3   7   5   47.50    8.80
  -3   7  -5   76.49   13.10
   3  -7   5   66.79   13.00
  -3  -7  -5   56.29    8.10
  -3  -7  -5   39.20    7.60
   3  -7   5   53.89    6.30
  -3  -7  -5   50.79    9.50
   3  -7   5   56.39    8.60
  -3   7  -6    0.40    3.60
   3   7   6    8.70    4.50
   3   7   6    4.80    6.20
   3   7   6    5.60    6.50
  -3   7  -6   -2.40    8.10
  -3   7  -6    2.50    4.60
  -3   7  -6   -0.50    8.60
   3  -7   6    0.70    2.70
  -3  -7  -6   -6.10    4.40
   3  -7   6    2.70    5.20
  -3  -7  -6    3.60    8.60
  -3  -7  -6    5.10    4.70
   3  -7   6    3.20    8.30
   3   7   7  171.68   25.30
  -3   7  -7  152.08   12.90
  -3   7  -7  129.89   20.60
   3   7   7  152.58   14.80
   3   7   7  127.59   16.30
   3  -7   7  121.19   20.00
  -3  -7  -7  154.28   13.40
  -3  -7  -7  151.38   15.60
   3   7   8   44.30   11.30
  -3   7  -8   62.09    9.70
   3   7   8   65.59   10.90
  -3  -7  -8   53.49    9.70
   3  -7   8   50.89   14.10
  -3  -7  -8   55.39    9.40
   3   7   9   37.40    9.60
   3   7   9   43.10   11.10
  -3   7  -9   39.40    7.20
  -3  -7  -9   27.30    8.10
   3  -7   9   44.30   16.40
  -3  -7  -9   39.00    9.60
  -3   7 -10   -7.70    6.30
   3   7  10   -1.60   15.10
  -3  -7 -10    3.40    7.50
   3  -7  10   33.10   16.30
   3   7  11   19.50   12.50
  -3   7 -11   20.80    7.90
   3  -7  11  -11.80   17.20
  -3  -7 -11    5.90    9.60
  -3   8  11  110.19   18.20
   3   8 -11   79.49   12.90
   3   8 -11   82.59   12.90
  -3  -8  11   78.19   22.90
   3  -8 -11  134.29   20.10
   3   8 -10   -1.40    6.90
   3   8 -10   10.10    8.20
  -3   8  10    7.30   10.90
  -3  -8  10    7.50    5.30
   3  -8 -10   21.20    7.60
  -3  -8  10    0.00   14.60
  -3   8   9    7.00   10.70
   3   8  -9   -2.70    7.80
   3   8  -9   -2.40    6.50
   3   8  -9    7.20    6.90
  -3  -8   9    7.10    4.40
   3  -8  -9    4.90    6.20
  -3  -8   9    0.20   13.00
   3   8  -8    9.10    6.40
   3   8  -8    2.70    5.30
   3   8  -8    2.30    7.00
  -3   8   8    7.80    8.70
   3  -8  -8   10.40    5.50
   3  -8  -8    5.80    5.70
  -3  -8   8  -17.10   11.90
  -3  -8   8    5.80    4.40
   3   8  -7    2.80    6.00
  -3   8   7    5.60    6.70
  -3   8   7    9.20    4.00
   3  -8  -7    7.20    6.30
  -3  -8   7   12.50   10.30
   3  -8  -7    8.20    5.00
   3   8  -6   38.30    7.60
   3   8  -6   19.70    5.40
   3   8  -6   13.50    6.10
  -3   8   6   20.70    5.00
  -3   8   6   21.30    8.40
  -3  -8   6    9.70    5.20
   3  -8  -6   21.30   10.80
  -3  -8   6   36.30   12.00
   3  -8  -6   30.80    6.70
  -3  -8   6   26.80    5.10
  -3   8   5   -3.60    6.20
  -3   8   5   -0.10    3.70
   3   8  -5   -5.20    4.50
   3   8  -5    0.30    6.10
   3   8  -5    2.10    3.90
  -3   8   5    5.80    6.30
   3   8  -5    9.60    8.00
   3  -8  -5   16.30    6.50
  -3  -8   5    0.50    4.40
  -3  -8   5    2.70    4.20
   3  -8  -5   -4.10    4.70
   3  -8  -5    5.10    5.40
  -3  -8   5    4.50    8.80
   3   8  -4    1.70    6.90
  -3   8   4    0.20    6.10
  -3   8   4    1.70    5.10
   3   8  -4    3.60    4.30
   3   8  -4   -9.00    4.50
   3   8  -4    1.80    3.70
  -3   8   4    5.00    3.70
   3  -8  -4    5.40    4.80
  -3  -8   4    0.80    3.90
  -3  -8   4   -2.30    3.60
   3  -8  -4   10.40    6.10
  -3  -8   4   -0.10    7.80
   3  -8  -4    1.10    4.90
  -3   8   3   43.30    7.70
   3   8  -3   38.70    7.30
  -3   8   3   32.90    7.60
  -3   8   3   26.00    5.20
   3   8  -3   16.70    6.00
   3   8  -3   19.20    4.60
   3   8  -3   15.20    8.10
  -3   8   3   24.10    3.90
   3  -8  -3   23.10    6.40
  -3  -8   3   22.60    9.00
  -3  -8   3   23.70    5.50
  -3  -8   3   29.60    6.20
   3  -8  -3   26.50    6.30
  -3   8   2  297.37   22.10
   3   8  -2  307.17   21.40
  -3   8   2  283.97   20.40
   3   8  -2  302.07   19.60
   3   8  -2  310.87   22.60
  -3   8   2  293.17   17.70
   3   8  -2  322.17   21.90
   3  -8  -2  295.17   21.50
  -3  -8   2  293.87   23.10
   3  -8  -2  291.97   22.20
  -3  -8   2  302.67   20.50
  -3  -8   2  315.77   24.50
   3  -8  -2  290.47   20.30
  -3   8   1   61.59   10.10
   3   8  -1   51.99    9.50
   3   8  -1   65.69   10.50
  -3   8   1   87.29   10.20
   3   8  -1   69.09   12.60
  -3   8   1   59.59    5.90
   3   8  -1   68.19    7.60
  -3   8   1   58.39   10.70
  -3  -8   1   69.69   12.30
   3  -8  -1   75.89    8.70
  -3  -8   1   70.89    8.70
  -3  -8   1   66.49    8.70
   3  -8  -1   67.79    9.30
   3  -8  -1   85.29   11.70
  -3   8   0  235.88   15.40
   3   8   0  231.78   16.30
  -3   8   0  259.47   18.90
   3   8   0  232.88   18.00
  -3   8   0  240.18   18.40
   3   8   0  274.97   21.00
  -3   8   0  241.68   18.40
   3   8   0  248.18   19.10
  -3   8   0  227.28   17.10
  -3  -8   0  245.38   16.90
  -3  -8   0  251.27   20.00
  -3  -8   0  232.68   17.50
   3  -8   0  259.27   18.00
   3  -8   0  225.38   16.50
  -3  -8   0  248.18   21.80
   3  -8   0  270.47   21.30
  -3   8  -1  222.28   19.20
   3   8   1  229.18   18.30
  -3   8  -1  231.18   15.10
   3   8   1  207.98   19.00
  -3   8  -1  236.18   18.50
  -3   8  -1  228.88   17.90
   3   8   1  234.08   15.70
  -3   8  -1  230.48   17.40
   3   8   1  214.28   16.20
   3  -8   1  251.97   17.10
  -3  -8  -1  231.88   16.00
  -3  -8  -1  235.28   18.20
  -3  -8  -1  212.28   18.30
   3  -8   1  247.98   21.00
  -3  -8  -1  220.18   17.20
   3  -8   1  229.48   15.90
   3   8   2   60.29    7.40
   3   8   2   65.29   11.30
   3   8   2   87.89   12.20
   3   8   2   81.09    8.40
  -3   8  -2   75.39    7.80
  -3   8  -2   80.19   10.00
  -3   8  -2  103.69   10.40
  -3   8  -2   77.49   13.00
  -3   8  -2   85.19   10.80
   3  -8   2   77.89    8.80
   3  -8   2   87.99   14.80
  -3  -8  -2   59.49   10.10
   3  -8   2   69.19    8.60
  -3  -8  -2   73.69    8.80
  -3  -8  -2   65.69    9.80
  -3  -8  -2   84.79    9.80
  -3   8  -3   35.70    7.80
   3   8   3   33.50    8.30
   3   8   3   37.70    6.10
   3   8   3   30.40    8.30
  -3   8  -3   62.49    9.10
  -3   8  -3   49.80    9.40
   3   8   3   34.60    5.20
  -3   8  -3   35.80    7.60
  -3   8  -3   41.40    7.10
   3  -8   3   45.90   10.10
   3  -8   3   58.69    8.10
  -3  -8  -3   32.80    6.60
  -3  -8  -3   36.20    6.40
  -3  -8  -3   40.50    7.80
  -3  -8  -3   40.60    7.00
   3  -8   3   42.60    6.90
  -3   8  -4   86.49    9.40
   3   8   4   84.59    7.50
  -3   8  -4   84.79   10.50
   3   8   4  131.79   14.20
   3   8   4   93.79   14.10
   3   8   4   92.99    9.80
  -3   8  -4   81.19   14.30
  -3   8  -4  127.29   14.90
  -3   8  -4  114.39   11.70
  -3  -8  -4  109.09   13.90
   3  -8   4  119.79    9.50
  -3  -8  -4   93.29   10.10
   3  -8   4  102.69   17.00
   3  -8   4   94.69   10.60
  -3  -8  -4   91.09   11.40
   3   8   5  150.48   13.30
  -3   8  -5  152.58   18.30
   3   8   5  134.79   16.20
  -3   8  -5  185.58   14.20
  -3   8  -5  191.78   15.00
  -3   8  -5  165.98   19.00
  -3  -8  -5  149.59   15.10
   3  -8   5  140.49   26.10
   3  -8   5  156.58   12.20
  -3  -8  -5  162.78   13.70
  -3   8  -6    9.60    9.30
   3   8   6    8.40    5.30
  -3   8  -6   14.50    5.10
   3   8   6    8.90    7.20
  -3   8  -6   11.10    5.90
  -3   8  -6    0.80    5.10
   3  -8   6   -1.80   10.40
  -3  -8  -6   -3.70    4.70
  -3  -8  -6    7.00    6.00
   3   8   7    8.60    8.20
   3   8   7   15.70    6.90
  -3   8  -7   17.80    6.60
  -3   8  -7   21.00    6.70
  -3  -8  -7    7.70    6.50
  -3  -8  -7   13.50    7.60
   3  -8   7    4.20   10.80
  -3   8  -8    5.90    6.20
   3   8   8   -7.90    9.30
  -3   8  -8   15.10    7.20
   3   8   8  -11.70    7.40
  -3  -8  -8   -2.80    6.50
   3  -8   8   29.30   12.10
   3   8   9   31.50   10.30
  -3   8  -9   57.79   10.80
  -3   8  -9   59.59   10.60
   3   8   9   62.69   13.30
   3  -8   9   40.60   16.10
  -3  -8  -9   35.50   10.00
   3   8  10    7.80   12.70
   3   8  10   11.30   11.40
  -3   8 -10   11.30    8.70
  -3   8 -10   -9.80    7.90
   3  -8  10   18.90   17.80
  -3  -8 -10   -7.00    8.10
  -3   9  10  -12.60   12.60
   3   9 -10   -0.60    9.50
   3   9 -10   -8.50    8.90
   3  -9 -10  -15.70   10.30
  -3  -9  10   12.20   20.30
  -3  -9  10   12.60    7.80
   3   9  -9   31.60   10.20
  -3   9   9   31.40   12.60
   3   9  -9   27.90    9.00
  -3  -9   9   84.99   20.70
   3  -9  -9   32.40   11.10
  -3  -9   9   14.40    5.80
  -3   9   8    7.30    9.50
   3   9  -8    6.30   10.30
   3   9  -8   -1.60    6.70
   3   9  -8  -14.80    7.10
  -3  -9   8   -1.40   14.20
   3  -9  -8   -1.40    6.60
   3  -9  -8    2.20    5.90
  -3  -9   8    2.70    4.60
   3   9  -7   22.30    7.90
  -3   9   7   33.60    5.50
   3   9  -7    7.80    9.10
  -3   9   7   19.60    9.30
   3   9  -7   27.20    7.60
   3  -9  -7   30.40    7.40
   3  -9  -7   23.10    8.60
  -3  -9   7   17.50    5.30
  -3  -9   7   17.70   13.20
   3   9  -6    4.70    8.00
   3   9  -6    7.70    5.70
  -3   9   6   11.90    4.90
   3   9  -6    2.70    7.30
  -3   9   6   10.60    8.50
   3  -9  -6    1.80    6.50
  -3  -9   6    0.50   11.10
   3  -9  -6   11.20    7.60
  -3  -9   6    7.50    4.60
   3   9  -5   14.60    7.60
   3   9  -5    4.50    4.60
  -3   9   5    7.50    7.10
   3   9  -5    1.80    9.60
  -3   9   5   10.40    4.90
  -3  -9   5   -2.40    9.70
   3  -9  -5    3.30    6.70
   3  -9  -5    5.40    6.80
  -3  -9   5   -4.30    4.20
   3   9  -4   52.19   11.20
  -3   9   4   31.60    6.70
   3   9  -4   34.90    6.50
   3   9  -4   36.90    8.80
   3   9  -4   42.30    9.20
  -3  -9   4   43.50    7.10
   3  -9  -4   45.50    9.70
  -3  -9   4   49.90    8.10
  -3  -9   4   65.79   13.40
  -3   9   3   82.89   12.70
  -3   9   3   89.09   15.80
   3   9  -3   74.39   11.60
   3   9  -3   80.09   12.70
   3   9  -3   74.09    9.50
   3   9  -3   79.79   14.60
  -3   9   3   83.89   10.70
   3  -9  -3   76.99   13.20
  -3  -9   3   85.59    9.80
  -3  -9   3   72.09    9.80
   3  -9  -3   73.69   11.90
  -3  -9   3   89.19   15.10
   3   9  -2    5.00    7.10
   3   9  -2   -0.30    5.60
   3   9  -2   -4.00    3.90
  -3   9   2   -0.20    5.40
  -3   9   2    2.10    2.50
  -3   9   2   -0.60    7.30
  -3   9   2   -5.80    5.50
   3   9  -2   13.70    7.30
  -3  -9   2   -4.00    3.90
   3  -9  -2    5.20    5.70
   3  -9  -2   -3.90    7.10
  -3  -9   2   -0.40    4.30
   3  -9  -2   -2.30    5.80
  -3  -9   2   -1.30    8.10
   3   9  -1  114.09   15.30
  -3   9   1  116.59   15.20
  -3   9   1  123.69   14.50
   3   9  -1  130.99   11.40
  -3   9   1  127.59    9.50
   3   9  -1  103.79   14.00
   3   9  -1  137.69   14.20
   3  -9  -1  140.29   13.60
   3  -9  -1  126.49   12.40
  -3  -9   1  142.39   11.70
   3  -9  -1  133.69   16.40
  -3  -9   1  153.08   17.10
  -3  -9   1  133.79   12.50
  -3   9   0    6.50    6.40
  -3   9   0    8.90    6.70
  -3   9   0   -2.70    6.40
   3   9   0    4.30    3.60
  -3   9   0    6.70    3.10
   3   9   0   12.00   11.10
   3   9   0    1.60    5.70
   3   9   0   12.60    6.60
  -3   9   0   15.30    7.30
   3  -9   0    0.10    5.10
   3  -9   0    6.20    8.40
  -3  -9   0    0.50    4.90
   3  -9   0    2.30    4.50
  -3  -9   0    0.20    4.40
  -3  -9   0   17.10    8.20
  -3   9  -1   85.69   17.50
  -3   9  -1   61.99   10.10
   3   9   1   98.29   14.80
   3   9   1   89.49   12.70
  -3   9  -1   81.79   10.80
   3   9   1   73.89    8.30
  -3   9  -1   77.89    8.00
   3   9   1   93.79   11.10
  -3   9  -1   74.79   11.00
   3  -9   1   75.49   13.90
   3  -9   1   80.39   10.20
  -3  -9  -1  104.49   10.20
  -3  -9  -1   76.19   10.80
  -3  -9  -1   87.59   12.90
  -3  -9  -1   67.69   10.00
   3   9   2   67.69    8.20
   3   9   2   56.59   10.70
   3   9   2   78.19    9.60
  -3   9  -2   66.29   11.60
  -3   9  -2   86.39   12.80
  -3   9  -2   82.89   12.40
  -3   9  -2   74.19    8.20
  -3  -9  -2   65.29    9.60
   3  -9   2   64.99    9.50
   3  -9   2   74.89   14.20
  -3  -9  -2   57.79   10.80
  -3  -9  -2   70.29   11.20
  -3  -9  -2   65.19   10.40
  -3   9  -3   18.90    5.30
  -3   9  -3   21.70    8.60
   3   9   3   16.90    8.40
   3   9   3   12.20    4.50
  -3   9  -3   35.50    8.80
  -3   9  -3    3.60    6.50
   3   9   3   12.80    4.60
  -3  -9  -3   33.70    6.60
  -3  -9  -3   17.60    6.20
  -3  -9  -3   14.30    6.80
   3  -9   3   23.70   12.60
   3  -9   3   24.40    5.30
  -3   9  -4   27.50    7.80
   3   9   4   23.20    4.20
  -3   9  -4   22.50    5.40
   3   9   4   28.40    8.80
   3   9   4   18.90    5.40
  -3   9  -4    9.50    6.40
  -3   9  -4   15.90    9.50
  -3  -9  -4   31.40    7.10
   3  -9   4   28.20   11.60
   3  -9   4   18.20    5.10
   3   9   5   13.50    8.60
  -3   9  -5   43.90    8.10
  -3   9  -5   32.10    7.00
   3   9   5   28.40    6.60
  -3   9  -5   26.80    8.30
  -3  -9  -5   30.60    7.80
   3  -9   5   34.80   12.30
  -3  -9  -5   19.00    7.40
  -3   9  -6    6.50    7.30
  -3   9  -6    5.20    5.90
  -3   9  -6   10.40    6.90
   3   9   6    6.50    8.10
   3   9   6    7.10    6.10
  -3  -9  -6    1.50    6.60
   3  -9   6   -6.20   11.20
  -3  -9  -6    7.80    8.50
   3   9   7   15.00    7.50
  -3   9  -7    2.20    6.20
   3   9   7    0.40   10.90
  -3   9  -7    3.60    7.20
   3  -9   7   -9.40   13.80
  -3  -9  -7   -0.20    8.40
   3  -9   7    4.30    3.70
  -3  -9  -7    1.00    8.10
  -3   9  -8   24.90    8.40
   3   9   8   30.90   13.10
  -3   9  -8   38.70    9.80
   3  -9   8   21.10   15.30
  -3  -9  -8   13.40    9.00
   3   9   9   19.40   13.70
  -3   9  -9    5.40    8.60
   3   9   9    6.80   17.90
  -3   9  -9    9.40    9.10
   3  -9   9   25.30   19.60
  -3  -9  -9    7.50   10.20
   3  10  -9   28.10   12.30
   3  10  -9   40.80   11.00
  -3  10   9   43.10   16.40
   3 -10  -9   23.30   11.10
  -3 -10   9   80.59   20.60
   3  10  -8    0.40    9.30
  -3  10   8    2.80   10.90
   3  10  -8   -3.60    7.70
  -3 -10   8    8.50    6.30
   3 -10  -8    5.50   10.80
  -3 -10   8   19.10   19.30
   3  10  -7    4.20    6.90
   3  10  -7   13.70    8.40
  -3  10   7    8.70   10.70
  -3 -10   7   16.40   17.20
  -3 -10   7   13.50    6.40
   3 -10  -7   17.00    8.60
   3 -10  -7   15.70   10.30
   3  10  -6   42.40    8.70
   3  10  -6   55.19   11.10
  -3  10   6   76.79   13.50
   3 -10  -6   62.69   11.40
  -3 -10   6   80.39   18.50
   3 -10  -6   52.19   10.80
  -3 -10   6   59.39   10.70
  -3  10   5    7.70    6.10
   3  10  -5    6.70    6.00
   3  10  -5    8.80    8.00
  -3  10   5   22.60    9.70
  -3 -10   5    0.20    5.40
   3 -10  -5   18.40    7.90
  -3 -10   5   -0.50   14.50
   3 -10  -5    3.90    8.60
  -3  10   4   33.40   11.10
   3  10  -4   57.99   11.10
  -3  10   4   44.60    7.90
   3  10  -4   38.90    9.30
  -3 -10   4   56.59   15.40
   3 -10  -4   51.79   10.90
   3 -10  -4   35.40    9.50
  -3 -10   4   43.60    8.70
  -3  10   3   69.49   12.20
  -3  10   3   53.49   11.30
   3  10  -3   58.29    9.60
   3  10  -3   57.39   10.80
   3 -10  -3   67.29   11.70
   3 -10  -3   72.29   12.90
   3  10  -2   15.50    5.00
  -3  10   2   11.10    7.30
   3  10  -2   11.50    8.70
  -3  10   2   29.70    7.90
  -3  10   2   31.90    6.80
   3  10  -2   26.20    8.20
  -3 -10   2   11.60    6.90
   3 -10  -2   20.00    9.60
   3 -10  -2   24.20    8.40
  -3 -10   2   16.80   10.60
  -3  10   1    4.00    7.80
  -3  10   1    6.90    7.40
   3  10  -1    4.80    4.50
   3  10  -1   -5.20    7.00
   3  10  -1  -13.10    8.00
  -3  10   1  -10.60    7.70
  -3 -10   1   -6.50    9.50
   3 -10  -1    5.60    9.00
  -3 -10   1   10.40    6.10
   3  10   0  101.49   13.70
  -3  10   0   61.39    9.80
   3  10   0   58.49    8.90
   3  10   0   63.89   11.60
  -3  10   0   60.79   11.70
   3 -10   0   72.79   13.70
  -3 -10   0   77.69   13.30
  -3 -10   0   56.29   10.00
   3 -10   0   74.49   11.00
   3  10   1   28.90    7.70
   3  10   1   32.60    9.20
  -3  10  -1   18.70    4.60
   3  10   1    8.70    4.90
  -3  10  -1   21.00    9.70
  -3  10  -1    8.20    8.30
  -3  10  -1   16.70    8.60
   3 -10   1   20.60    6.30
  -3 -10  -1    8.80    5.90
  -3 -10  -1   14.90    9.40
  -3  10  -2   -4.80    8.30
   3  10   2   12.90    4.80
  -3  10  -2    5.00    4.70
  -3  10  -2   -2.30    9.10
   3  10   2   10.80    6.10
  -3  10  -2   12.10    7.60
   3  10   2   -8.00    7.50
  -3 -10  -2    8.20    7.70
   3 -10   2   14.00   11.50
  -3 -10  -2   15.90    8.20
  -3 -10  -2   -4.00    5.70
   3 -10   2    3.90    5.10
   3  10   3   18.80    9.00
  -3  10  -3   24.80    6.00
  -3  10  -3   39.60   10.80
  -3  10  -3   16.30    7.50
   3  10   3   25.90    5.90
  -3  10  -3   20.10    9.60
   3  10   3   16.00    6.10
  -3 -10  -3   22.70    8.80
   3 -10   3   30.40    6.20
  -3 -10  -3   13.60    6.20
   3 -10   3   42.40   14.00
  -3 -10  -3   21.30    8.40
  -3  10  -4   98.19   15.50
  -3  10  -4  109.39   11.60
   3  10   4  121.59   18.50
  -3  10  -4   66.49   11.90
  -3  10  -4  110.29   17.30
   3  10   4   88.79   11.10
  -3 -10  -4   97.09   13.80
  -3 -10  -4   74.29   13.60
   3 -10   4   94.99   19.80
   3 -10   4  107.59   11.40
   3  10   5   73.59   15.00
  -3  10  -5   72.29   12.30
  -3  10  -5   75.29   12.70
  -3  10  -5  100.99   17.70
   3 -10   5   78.79   19.20
  -3 -10  -5   82.29   14.80
  -3 -10  -5   86.89   12.10
  -3  10  -6   -2.10    7.10
   3  10   6   12.10   10.70
   3  10   6    5.40    7.00
   3 -10   6    6.70    5.00
  -3 -10  -6    4.30    7.90
   3 -10   6  -14.30   15.60
   3  10   7    0.60    8.70
   3  10   7    2.80   12.00
  -3  10  -7   -9.70    9.30
  -3  10  -7   19.20    7.90
  -3 -10  -7   -6.30   10.10
  -3  10  -8   75.39   14.40
   3  10   8   57.59   15.70
  -3  10  -8   74.79   12.20
   3 -10   8   59.79   20.00
  -3 -10  -8   67.69   14.80
   3  11  -7   -9.60   10.90
   3  11  -7   11.30    8.50
  -3  11   7   24.70   13.00
  -3 -11   7    9.40    8.10
   3 -11  -7   -0.90   10.90
  -3 -11   7   12.30   20.00
   3  11  -6   40.30   11.20
   3  11  -6    8.80    8.70
  -3  11   6   10.30   13.20
   3 -11  -6    0.40    9.60
  -3 -11   6   14.00    7.40
   3 -11  -6    5.50   11.40
   3  11  -5    7.50   10.70
  -3  11   5   -8.10   11.60
   3  11  -5    0.70    6.20
   3 -11  -5   31.70   12.30
  -3 -11   5  -21.30   14.70
  -3 -11   5    1.90    7.00
   3 -11  -5   -4.40    9.70
   3  11  -4   54.79    9.00
  -3  11   4   57.09   13.80
   3  11  -4   44.50   12.40
  -3 -11   4   31.20    8.50
   3 -11  -4   39.50   13.60
  -3 -11   4   15.60   15.90
   3 -11  -4   47.50   10.50
   3  11  -3   34.20   10.60
   3  11  -3   24.60    7.00
  -3  11   3   14.00   10.60
  -3  11   3   27.30    9.10
   3 -11  -3   20.30    8.30
  -3 -11   3   12.60   14.90
   3 -11  -3   43.20   12.60
  -3 -11   3   17.30    7.20
   3  11  -2  -17.40    8.70
  -3  11   2   16.00    9.20
  -3  11   2   -2.80    3.40
   3  11  -2   -1.30    6.10
   3 -11  -2   13.80   12.20
  -3 -11   2   12.20    6.00
   3 -11  -2    3.20    8.00
  -3 -11   2  -16.30   12.20
   3  11  -1    3.70    5.00
  -3  11   1   -0.20    3.80
  -3  11   1   10.80    9.60
   3  11  -1    2.10    9.40
   3 -11  -1    1.60    7.10
   3 -11  -1    1.80   11.00
  -3 -11   1   18.40    7.40
   3  11   0   70.09   12.80
   3  11   0   82.29   13.40
  -3  11   0   54.69   11.90
  -3  11   0   48.40   12.70
   3  11   0   74.49   10.30
   3 -11   0   82.39   17.40
   3 -11   0   82.19   12.80
  -3 -11   0   75.09   12.80
  -3 -11   0   52.39   13.40
   3  11   1   35.50    7.00
   3  11   1   24.20   10.70
  -3  11  -1   36.10   10.90
  -3  11  -1   31.30   11.20
  -3 -11  -1   30.40   11.60
   3 -11   1   18.50    7.00
  -3 -11  -1   45.20    9.90
   3 -11   1   27.80   14.40
  -3  11  -2   39.80   10.50
   3  11   2   43.50   12.20
  -3  11  -2   41.90   12.00
   3  11   2   12.20    5.90
   3 -11   2   27.20   16.50
  -3 -11  -2   32.70    8.50
   3 -11   2   24.90    8.00
  -3 -11  -2   21.50   10.80
  -3  11  -3   33.40   10.20
  -3  11  -3   17.60   14.70
  -3  11  -3   12.50    6.20
   3  11   3  -13.80   11.20
  -3 -11  -3   10.30    7.40
   3 -11   3    1.80   15.30
  -3  11  -4  103.19   13.60
  -3  11  -4  116.59   18.00
   3  11   4  107.29   17.30
  -3 -11  -4  101.69   17.10
   3 -11   4  118.19   20.90
   3  11   5   19.20   11.90
   3  11   5   10.00    7.10
  -3  11  -5    9.30    7.70
  -3  11  -5   13.60    9.50
   3 -11   5   -4.50   16.20
  -3 -11  -5   -5.90    8.40
  -3  11  -6   15.90   11.00
   3  11   6   10.90    8.70
   3  11   6   24.10   14.20
  -3  11  -6   35.00    9.40
   3 -11   6    4.70   19.10
  -3 -11  -6   23.50   10.60
  -3  12   4   48.60   17.20
   3  12  -4   53.79    9.60
   3 -12  -4   67.89   15.10
   3 -12  -4   89.69   35.20
  -3 -12   4   38.80   21.30
  -3 -12   4   48.80   11.60
  -3  12   3   28.50   13.40
   3  12  -3   25.80   12.30
   3  12  -3   11.60    7.90
   3 -12  -3   15.30   11.10
   3 -12  -3   33.70   16.50
  -3 -12   3   17.50    9.00
  -3 -12   3   -1.70   16.90
   3  12  -2   13.70   12.70
  -3  12   2   19.70   13.10
   3  12  -2    6.80    7.10
  -3 -12   2    3.90   16.00
  -3 -12   2   -0.60    7.00
   3 -12  -2   -8.70    9.80
   3 -12  -2  -17.80   15.80
   3  12  -1   30.90    8.10
   3  12  -1   39.60   13.80
  -3  12   1   18.40   12.50
   3 -12  -1   43.30   11.20
   3 -12  -1   14.60   16.10
  -3 -12   1   20.90   10.00
  -3 -12   1   39.10   16.90
   3  12   0   66.99   15.80
  -3  12   0   96.09   17.10
   3 -12   0   47.00   10.90
   3 -12   0   87.89   19.90
  -3  12  -1   38.90   13.00
   3  12   1   51.39   15.50
  -3 -12  -1   22.00    9.00
   3 -12   1   42.50   18.40
  -3 -12  -1   75.49   29.50
   3 -12   1   37.90   10.10
   3  12   2    7.50   14.80
  -3  12  -2   -7.30    5.80
  -3  12  -2   -8.20   12.40
  -3 -12  -2    6.70    8.40
   3 -12   2   18.20   19.10
  -3 -12  -2  -16.80   13.00
   3 -12   2    8.20    8.20
   3  12   3   -0.20   13.00
  -3  12  -3    2.20   12.30
  -3  12  -3   -4.50    6.50
   3 -12   3  -13.90   17.80
  -3 -12  -3   -6.30    7.90
   3 -12   3    4.70    7.30
   4   0 -14   12.10    8.00
   4   0 -14    6.40    7.40
   4   0 -14   18.10    7.20
   4   0 -13    6.40    6.10
   4   0 -13   -1.10    5.30
   4   0 -13    9.00    6.60
   4   0 -12   36.30    6.80
   4   0 -12   53.79    8.10
   4   0 -12   30.00   11.70
   4   0 -12   39.00   12.30
   4   0 -11   -8.20    7.50
   4   0 -11   -3.80    3.80
   4   0 -11   -5.40    7.70
   4   0 -11   10.30    8.40
   4   0 -11    4.40    4.00
   4   0 -11    4.30    4.10
   4   0 -10   29.20    8.00
   4   0 -10   34.30    5.90
   4   0 -10   26.00    4.70
   4   0 -10   24.00    7.90
   4   0 -10   38.10    8.70
   4   0  -9    0.60    5.00
   4   0  -9    3.30    4.80
   4   0  -9    2.50    3.10
   4   0  -9    3.40    5.40
   4   0  -8  517.85   32.50
   4   0  -8  568.44   32.50
   4   0  -8  520.35   33.60
   4   0  -8  518.95   30.70
   4   0  -7   -3.30    3.50
   4   0  -7    8.70    3.80
   4   0  -7   -1.30    1.60
   4   0  -7    2.90    3.20
   4   0  -6  101.79    7.70
   4   0  -6  106.79    8.50
   4   0  -6  110.29    9.50
   4   0  -6  113.49   10.00
   4   0  -5   -1.10    1.40
   4   0  -5    1.30    2.40
   4   0  -5    1.00    1.90
   4   0  -5   -0.80    2.00
   4   0  -4  491.85   28.70
   4   0  -4  553.14   28.90
   4   0  -4  494.85   28.80
   4   0  -3    0.20    1.10
   4   0  -3   -0.20    1.30
   4   0  -3   -0.50    1.10
   4   0  -2 2511.35  132.39
   4   0  -2 2278.27  132.59
   4   0  -2 2596.94  131.69
   4   0  -2 2386.46  131.99
  -4   0   2 2407.86  132.09
  -4   0   2 2613.14  132.49
   4   0  -1   -0.40    1.00
   4   0  -1   -0.10    1.00
  -4   0   1    1.20    0.90
  -4   0   1    0.70    1.30
  -4   0  -1    0.10    1.10
   4   0   1    1.30    1.30
  -4   0  -1    0.10    0.90
   4   0   1   -0.20    0.70
  -4   0  -1    0.70    0.90
   4   0   1   -0.70    1.20
   4   0   2  391.46   23.30
  -4   0  -2  403.96   23.10
   4   0   2  432.16   22.20
  -4   0  -2  392.66   22.60
  -4   0  -2  389.96   22.00
  -4   0  -3   -2.20    1.90
   4   0   3   -0.30    1.00
   4   0   3   -0.10    1.60
   4   0   3   -2.00    1.80
  -4   0  -3   -1.60    1.40
  -4   0  -3   -0.40    0.90
  -4   0  -4 2532.85  134.89
   4   0   4 2482.75  135.09
   4   0   4 2275.57  136.99
  -4   0  -4 2813.92  135.89
  -4   0  -4 2510.55  136.69
   4   0   4 2503.95  136.39
  -4   0  -5   -0.10    1.80
  -4   0  -5    0.50    1.20
   4   0   5   -1.80    2.50
   4   0   5    0.20    1.20
   4   0   5    1.00    3.30
  -4   0  -5   -0.90    3.00
  -4   0  -6   44.90    5.60
   4   0   6   48.70    6.60
  -4   0  -6   50.59    7.50
  -4   0  -6   43.10    6.80
   4   0   6   44.40    7.80
  -4   0  -7   -0.90    3.10
   4   0   7   -3.60    3.20
   4   0   7    1.90    4.20
  -4   0  -7   -5.20    4.60
  -4   0  -7    0.90    4.40
   4   0   8  159.28   12.50
   4   0   8  122.19   14.30
  -4   0  -8  113.49   13.30
  -4   0  -8  142.39   11.00
  -4   0  -8  125.59   10.90
  -4   0  -9   -0.10    3.80
   4   0   9   -5.60    5.70
   4   0   9    2.90    5.00
  -4   0  -9    3.60    3.80
  -4   0  -9   -2.80    5.80
  -4   0  -9   -5.50    8.00
  -4   0 -10   -2.50    4.90
   4   0  10   -2.30    5.80
   4   0  10    4.90    8.20
  -4   0 -10    4.30    5.00
   4   0  11   18.50   10.10
  -4   0 -11    5.50    5.50
  -4   0 -11    0.10    6.40
  -4   0 -12   -6.10    6.40
  -4   0 -13   -2.60    7.40
   4   1 -14  110.49   16.60
   4   1 -14  164.18   14.80
   4  -1 -14  147.99   16.00
   4  -1 -14  120.29   15.20
   4  -1 -14  112.59   17.70
   4   1 -13    5.90   13.60
   4   1 -13    0.00    5.40
   4   1 -13   11.80    6.90
   4   1 -13    2.70    6.20
   4  -1 -13   -8.00   11.50
   4  -1 -13    6.50    6.20
   4  -1 -13    5.90    7.20
   4  -1 -13   12.10    7.30
   4  -1 -13   -1.20    5.70
   4   1 -12   48.60    7.50
   4   1 -12   49.90   13.70
   4   1 -12   73.29    9.80
   4  -1 -12   32.70    7.00
   4  -1 -12   46.70   11.60
   4  -1 -12   60.49   12.10
   4  -1 -12   44.10    7.80
   4  -1 -12   62.39   10.50
   4   1 -11    0.40    8.30
   4   1 -11   -1.30    7.80
   4   1 -11    7.40    4.20
   4   1 -11    6.50    4.10
   4   1 -11    8.40    4.30
   4   1 -11    4.00    9.10
   4  -1 -11   -1.00   14.90
   4  -1 -11   -2.50    3.50
   4  -1 -11    2.50    4.60
   4  -1 -11   21.10    8.50
   4  -1 -11    2.20    3.90
   4   1 -10    3.80    6.70
   4   1 -10    2.60    6.10
   4   1 -10    3.10    8.10
   4   1 -10    4.50    3.60
   4   1 -10    4.40    3.50
   4   1 -10    1.50    3.30
   4  -1 -10    8.80    4.50
   4  -1 -10   -3.80    3.30
   4  -1 -10   -7.00   11.40
   4  -1 -10    9.50    6.40
   4  -1 -10    6.40    3.60
   4  -1 -10    6.10    5.90
   4   1  -9   26.90    7.20
   4   1  -9   21.00    6.00
   4   1  -9   29.10    4.90
   4   1  -9   20.30    6.90
   4  -1  -9   18.10    4.60
   4  -1  -9   26.00    7.30
   4  -1  -9   22.70    4.50
   4  -1  -9   28.10    6.90
   4  -1  -9   23.90    4.30
   4   1  -8  567.14   34.70
   4   1  -8  586.04   34.30
   4   1  -8  500.15   31.40
   4   1  -8  583.94   33.20
   4   1  -8  569.74   31.50
   4  -1  -8  548.45   34.80
   4  -1  -8  502.45   31.80
   4  -1  -8  532.95   31.90
   4  -1  -8  510.15   32.30
   4  -1  -8  563.74   33.40
   4  -1  -8  566.64   33.80
   4   1  -7  200.78   14.30
   4   1  -7  212.78   13.20
   4   1  -7  219.08   16.30
   4   1  -7  195.18   13.10
   4  -1  -7  204.08   14.50
   4  -1  -7  214.38   13.80
   4  -1  -7  201.98   14.00
   4  -1  -7  196.78   15.10
   4  -1  -7  217.08   14.90
   4   1  -6   -3.60    2.60
   4   1  -6    3.90    1.60
   4   1  -6    0.40    1.50
   4  -1  -6    1.80    2.20
   4  -1  -6    0.70    2.50
   4  -1  -6    2.40    2.20
   4  -1  -6    1.10    2.50
   4  -1  -6   -2.90    2.70
   4   1  -5  105.39    7.70
   4   1  -5  130.49   10.60
   4   1  -5  129.99    8.30
   4  -1  -5  105.79    8.50
   4  -1  -5  137.49    9.10
   4  -1  -5  134.19    9.10
   4   1  -4  367.56   22.70
   4   1  -4  438.16   24.60
   4   1  -4  462.15   22.80
   4   1  -4  357.56   22.00
  -4   1   4  379.96   22.80
   4  -1  -4  353.56   22.70
   4  -1  -4  391.26   22.80
  -4  -1   4  430.86   22.80
   4  -1  -4  390.36   22.70
   4   1  -3   79.39    6.80
   4   1  -3   72.49    4.70
   4   1  -3   68.69    5.40
  -4   1   3   74.39    5.70
  -4   1   3   77.39    6.20
  -4  -1   3   84.09    5.60
   4  -1  -3   71.69    5.60
   4  -1  -3   80.59    5.50
   4  -1  -3   74.39    4.90
   4   1  -2   10.70    2.00
   4   1  -2    8.80    1.00
  -4   1   2   11.30    2.10
   4   1  -2    6.30    1.40
  -4   1   2    8.00    1.30
  -4   1   2    9.00    1.60
  -4  -1   2    9.80    1.90
   4  -1  -2    8.80    1.50
   4  -1  -2    9.40    1.30
   4  -1  -2   10.10    2.10
  -4  -1   2    8.40    1.10
  -4  -1   2    8.40    1.70
   4   1  -1  853.71   47.20
  -4   1   1  844.42   48.10
  -4   1   1  832.52   47.40
   4   1  -1  893.51   48.00
  -4   1   1  931.11   47.60
   4   1  -1  877.51   47.90
   4  -1  -1  800.62   48.10
   4  -1  -1  890.91   47.40
  -4  -1   1  842.52   47.90
  -4  -1   1  894.11   47.90
   4  -1  -1  937.11   47.50
  -4  -1   1  960.10   47.20
  -4   1  -1 1587.94   77.19
   4   1   1 1624.84   76.79
   4   1   1 1317.67   76.39
  -4   1  -1 1294.97   76.39
   4   1   1 1567.34   77.19
   4   1   1 1419.16   76.89
  -4  -1  -1 1299.67   76.99
  -4  -1  -1 1428.36   76.49
  -4  -1  -1 1573.74   76.89
   4  -1   1 1244.68   76.99
  -4  -1  -1 1480.15   76.99
   4  -1   1 1349.56   76.99
   4  -1   1 1343.87   76.39
   4  -1   1 1358.06   76.19
   4   1   2   91.89    7.30
  -4   1  -2  121.19    7.40
   4   1   2   92.99    6.40
   4   1   2  113.29    6.90
  -4   1  -2  107.89    7.50
  -4   1  -2  103.99    6.60
   4  -1   2   89.09    7.50
  -4  -1  -2  107.19    7.20
  -4  -1  -2   97.09    6.70
  -4  -1  -2   99.19    7.30
  -4  -1  -2  114.19    6.40
   4  -1   2   84.59    7.30
   4   1   3  223.88   14.40
  -4   1  -3  203.38   14.20
   4   1   3  233.38   13.50
  -4   1  -3  219.98   13.90
   4   1   3  209.28   13.10
  -4   1  -3  210.58   13.40
   4  -1   3  224.08   14.80
  -4  -1  -3  242.48   14.20
   4  -1   3  233.58   14.60
  -4  -1  -3  230.78   14.40
  -4  -1  -3  219.58   12.80
  -4  -1  -3  240.48   13.20
   4   1   4   56.49    6.60
  -4   1  -4   87.39    7.20
   4   1   4   66.89    5.50
  -4   1  -4   71.49    5.70
   4   1   4   69.09    5.50
  -4   1  -4   67.79    6.50
   4  -1   4   81.39    7.80
  -4  -1  -4   66.69    5.40
  -4  -1  -4   68.69    5.00
  -4  -1  -4   77.89    6.60
   4  -1   4   66.39    6.90
  -4  -1  -4   66.29    6.90
   4   1   5  173.48   14.00
   4   1   5  202.98   11.80
   4   1   5  177.18   13.70
  -4   1  -5  200.38   12.80
  -4   1  -5  192.08   12.20
   4  -1   5  178.88   13.90
  -4  -1  -5  175.48   11.50
  -4  -1  -5  170.68   11.20
   4  -1   5  196.18   13.80
  -4   1  -6  190.48   12.50
  -4   1  -6  176.58   13.90
  -4   1  -6  190.78   13.20
   4   1   6  203.88   12.60
   4   1   6  212.48   12.00
   4   1   6  179.88   14.40
   4  -1   6  159.88   14.60
  -4  -1  -6  181.48   11.70
  -4  -1  -6  195.18   14.30
  -4  -1  -6  166.18   13.30
  -4  -1  -6  152.78   11.30
   4  -1   6  190.58   14.40
   4   1   7  329.57   19.90
   4   1   7  330.97   22.50
  -4   1  -7  290.87   19.70
  -4   1  -7  332.47   20.60
  -4   1  -7  319.27   21.70
   4  -1   7  285.17   22.40
  -4  -1  -7  326.07   18.90
  -4  -1  -7  333.27   21.50
  -4  -1  -7  309.37   21.90
  -4  -1  -7  321.77   18.80
   4  -1   7  298.77   21.80
   4   1   8  230.78   18.90
   4   1   8  220.88   15.40
  -4   1  -8  232.18   15.60
   4  -1   8  237.98   19.50
  -4  -1  -8  213.48   14.20
  -4  -1  -8  220.38   17.10
  -4  -1  -8  210.78   14.20
   4  -1   8  237.98   17.80
  -4   1  -9    6.80    4.00
   4   1   9    3.50    5.90
  -4   1  -9   15.80    7.70
  -4   1  -9    9.80    5.00
  -4   1  -9   13.30    7.60
  -4  -1  -9    6.90    3.50
  -4  -1  -9   11.30    8.90
   4  -1   9    2.50    5.40
   4  -1   9   18.90    7.50
  -4  -1  -9   10.70    3.60
  -4  -1  -9   11.40    5.50
  -4   1 -10  158.18   13.10
  -4   1 -10  148.29   14.70
   4   1  10  146.69   18.50
   4  -1  10  158.38   15.70
  -4  -1 -10  122.49   11.10
  -4  -1 -10  129.79   10.90
  -4   1 -11    8.30    5.20
   4   1  11    4.60   10.70
  -4   1 -11   -6.50    7.00
  -4  -1 -11   -9.10    4.90
  -4  -1 -11   -1.80    5.10
  -4  -1 -11   -0.30    3.70
   4  -1  11    5.80    7.70
   4   1  12   84.59   15.80
  -4   1 -12   88.39   12.60
  -4  -1 -12  108.49   13.60
  -4   1 -13   17.30    7.60
  -4  -1 -13   12.80    8.60
   4   2 -14    4.30    6.70
   4   2 -14   26.20    7.90
   4  -2 -14    5.10    6.60
   4  -2 -14   -4.60    8.70
   4   2 -13    4.80    6.50
   4   2 -13    5.10    5.50
   4   2 -13    7.10    6.30
   4  -2 -13   -2.00    5.00
   4  -2 -13   -6.80    6.80
   4  -2 -13   -3.20   10.80
   4  -2 -13    0.20    7.80
   4   2 -12  133.79   12.80
   4   2 -12  168.48   22.60
   4   2 -12  197.58   14.80
   4   2 -12  162.38   14.30
   4  -2 -12  174.08   13.60
   4  -2 -12  160.08   15.90
   4  -2 -12  151.68   18.40
   4  -2 -12  152.28   15.10
   4  -2 -12  132.19   18.60
   4   2 -11   25.70   10.90
   4   2 -11   27.20   10.80
   4   2 -11   26.90    5.40
   4   2 -11   19.80    4.80
   4   2 -11   21.70    4.80
   4   2 -11   26.90    8.60
   4  -2 -11   18.00    7.00
   4  -2 -11   25.30    5.30
   4  -2 -11   23.10    6.90
   4  -2 -11   24.90    7.50
   4  -2 -11   16.80    7.60
   4  -2 -11   -0.60    9.10
   4   2 -10    0.10    7.20
   4   2 -10    0.60    7.60
   4   2 -10   -0.90    3.30
   4   2 -10    4.40    3.30
   4  -2 -10    2.40    3.00
   4  -2 -10   -0.20    3.60
   4  -2 -10    4.70    5.70
   4  -2 -10  -11.10    6.90
   4   2  -9   50.59    6.20
   4   2  -9   55.59    7.90
   4   2  -9   60.69   10.40
   4  -2  -9   50.99    9.50
   4  -2  -9   47.20    6.30
   4  -2  -9   65.09   10.70
   4  -2  -9   51.09    7.80
   4  -2  -9   64.79    9.20
   4   2  -8  297.97   22.50
   4   2  -8  328.37   19.50
   4   2  -8  296.17   23.10
   4   2  -8  312.17   19.40
   4  -2  -8  327.37   20.80
   4  -2  -8  349.27   21.20
   4  -2  -8  332.77   19.80
   4  -2  -8  304.17   21.30
   4  -2  -8  324.97   21.70
   4   2  -7   27.00    4.10
   4   2  -7   25.10    3.70
   4   2  -7   15.60    5.10
   4   2  -7   21.10    5.70
   4  -2  -7   28.80    4.10
   4  -2  -7   16.60    3.90
   4  -2  -7   21.00    4.80
   4  -2  -7   23.10    4.80
   4  -2  -7   22.20    4.60
   4   2  -6   16.80    2.90
   4   2  -6   19.20    5.40
  -4   2   6   17.30    4.10
   4   2  -6   25.70    3.70
   4  -2  -6   20.30    3.50
   4  -2  -6   16.00    3.10
  -4  -2   6   20.70    3.50
   4  -2  -6   18.00    4.20
   4  -2  -6   17.30    3.90
  -4   2   5   60.79    6.30
   4   2  -5   61.99    4.70
   4   2  -5   68.69    5.40
   4   2  -5   65.59    5.90
   4   2  -5   55.29    7.80
   4  -2  -5   63.59    5.60
   4  -2  -5   69.49    5.60
   4  -2  -5   56.39    6.10
  -4  -2   5   61.99    5.30
   4  -2  -5   64.49    6.10
  -4   2   4   53.59    5.40
  -4   2   4   57.49    5.10
   4   2  -4   56.89    4.00
   4   2  -4   39.30    6.60
   4   2  -4   51.29    4.70
   4   2  -4   57.99    5.10
  -4  -2   4   63.19    4.30
   4  -2  -4   56.49    5.00
  -4  -2   4   45.30    4.50
   4  -2  -4   48.50    4.30
   4  -2  -4   51.19    5.30
   4  -2  -4   61.89    5.50
   4   2  -3    2.40    0.90
   4   2  -3    3.30    1.60
  -4   2   3    1.50    1.50
   4   2  -3   -0.60    2.30
   4   2  -3    1.80    1.40
  -4   2   3    1.70    1.60
  -4  -2   3    1.00    1.20
   4  -2  -3    2.10    1.40
   4  -2  -3    3.30    1.80
   4  -2  -3    0.20    1.30
  -4  -2   3    3.80    1.00
  -4  -2   3    1.80    1.30
   4   2  -2  506.45   26.70
  -4   2   2  488.65   27.40
   4   2  -2  501.05   28.60
   4   2  -2  491.65   27.40
  -4   2   2  502.65   27.40
   4   2  -2  525.55   27.40
  -4  -2   2  482.55   26.50
  -4  -2   2  468.65   27.40
   4  -2  -2  505.25   27.50
  -4  -2   2  509.05   27.30
   4  -2  -2  412.06   27.40
   4  -2  -2  438.86   27.10
   4   2  -1    3.80    1.80
  -4   2   1    4.10    1.70
  -4   2   1    4.50    0.90
   4   2  -1    3.60    1.30
  -4   2   1    3.10    1.40
   4   2  -1    4.40    1.70
   4   2  -1    3.90    1.30
  -4  -2   1    2.10    1.10
   4  -2  -1    5.10    1.30
   4  -2  -1    5.90    1.90
   4  -2  -1    2.20    1.20
   4  -2  -1    4.60    1.20
  -4  -2   1    3.70    1.10
  -4  -2   1    5.00    1.50
  -4   2   0 1075.29   55.29
   4   2   0  979.30   55.59
   4   2   0 1182.78   55.69
  -4   2   0  970.70   55.89
  -4  -2   0  990.50   55.59
  -4  -2   0  970.20   55.39
  -4  -2   0  979.20   55.59
   4  -2   0 1028.70   55.09
   4  -2   0  927.01   55.89
   4  -2   0 1088.39   55.49
   4   2   1 1252.87   72.59
  -4   2  -1 1246.08   71.99
   4   2   1 1272.17   71.89
   4   2   1 1331.97   72.59
  -4   2  -1 1322.07   72.89
   4   2   1 1440.46   72.79
  -4   2  -1 1390.36   72.59
   4  -2   1 1315.37   71.99
   4  -2   1 1295.97   73.09
  -4  -2  -1 1281.87   72.49
  -4  -2  -1 1546.65   72.79
   4  -2   1 1260.47   71.99
  -4  -2  -1 1315.97   72.49
   4  -2   1 1421.36   72.89
  -4   2  -2  258.17   15.10
   4   2   2  227.68   14.60
  -4   2  -2  222.38   15.00
   4   2   2  245.08   14.90
   4   2   2  222.08   14.70
  -4   2  -2  216.48   13.90
   4   2   2  242.88   13.40
  -4  -2  -2  272.57   15.10
   4  -2   2  236.48   15.40
  -4  -2  -2  263.97   14.70
   4  -2   2  238.38   15.20
   4  -2   2  229.08   14.20
  -4  -2  -2  252.87   14.50
   4   2   3  321.07   19.40
   4   2   3  301.77   19.30
  -4   2  -3  363.66   19.90
   4   2   3  318.37   17.50
  -4   2  -3  286.97   18.30
  -4   2  -3  335.17   19.60
   4   2   3  296.97   18.90
  -4  -2  -3  352.76   19.80
  -4  -2  -3  352.06   19.20
   4  -2   3  317.97   20.10
   4  -2   3  293.57   18.60
  -4  -2  -3  299.97   18.70
   4  -2   3  298.87   20.00
  -4   2  -4 1440.36   84.49
   4   2   4 1605.44   82.59
   4   2   4 1561.94   84.09
  -4   2  -4 1422.06   83.59
  -4   2  -4 1711.43   85.29
   4   2   4 1530.15   84.79
   4  -2   4 1464.45   85.39
   4  -2   4 1631.44   85.79
  -4  -2  -4 1477.95   83.69
  -4  -2  -4 1590.24   84.39
  -4  -2  -4 1644.74   85.09
  -4  -2  -4 1399.46   82.29
  -4   2  -5   12.30    3.50
   4   2   5    8.40    2.70
  -4   2  -5   10.60    2.80
  -4   2  -5    9.80    3.60
   4   2   5    8.00    3.20
  -4  -2  -5   11.40    2.90
  -4  -2  -5   12.10    4.20
   4  -2   5   11.10    4.50
   4  -2   5   15.20    4.50
  -4  -2  -5   21.00    4.80
   4   2   6   -2.30    3.50
   4   2   6    1.50    2.80
  -4   2  -6    2.20    2.10
  -4   2  -6   -3.00    4.30
  -4   2  -6    3.40    4.20
   4  -2   6    4.70    3.90
   4  -2   6   -6.00    3.50
  -4  -2  -6    2.60    3.10
  -4  -2  -6    6.50    4.30
  -4  -2  -6    1.10    2.30
  -4  -2  -6    0.80    1.00
  -4   2  -7    5.40    4.20
  -4   2  -7    5.80    4.40
  -4   2  -7    5.40    2.70
   4   2   7    2.70    3.90
   4   2   7    5.00    2.80
  -4  -2  -7    2.90    2.80
  -4  -2  -7    4.60    1.50
  -4  -2  -7   16.80    5.60
   4  -2   7    5.40    5.00
  -4  -2  -7   10.00    4.90
   4  -2   7    7.00    4.80
  -4   2  -8  326.07   23.80
  -4   2  -8  346.47   22.50
   4   2   8  345.57   24.20
  -4   2  -8  330.37   20.90
  -4  -2  -8  326.37   22.60
   4  -2   8  313.17   24.80
  -4  -2  -8  342.57   24.10
  -4  -2  -8  312.37   18.40
   4  -2   8  315.57   24.20
   4   2   9  275.07   22.30
  -4   2  -9  308.77   20.80
  -4   2  -9  286.37   18.60
  -4   2  -9  223.68   21.30
  -4  -2  -9  264.27   15.60
  -4  -2  -9  261.97   22.50
   4  -2   9  243.28   21.30
  -4  -2  -9  299.87   17.90
  -4  -2  -9  270.17   21.10
   4  -2   9  272.57   23.90
   4   2  10    4.60    8.00
  -4   2 -10    7.40    5.40
  -4   2 -10   18.50    7.30
  -4  -2 -10   10.80    4.30
   4  -2  10   14.60    8.40
  -4   2 -11   61.19    9.30
   4   2  11   60.29   12.70
  -4   2 -11   46.40   11.10
   4  -2  11   41.50   11.20
  -4  -2 -11   48.70    7.00
  -4   2 -12   25.30   11.20
  -4   2 -12   10.30    6.40
   4   2  12   14.00   12.40
  -4  -2 -12    6.80    5.30
  -4   2 -13   18.30    7.70
  -4  -2 -13   20.10    8.60
   4   3 -14   40.80   12.40
   4   3 -14   42.30    8.90
   4  -3 -14   52.79   12.20
   4   3 -13   -1.40    5.60
   4   3 -13   -2.00    6.10
   4  -3 -13   -0.70    5.40
   4  -3 -13   13.40    8.80
   4  -3 -13   33.90   14.40
   4   3 -12  294.87   19.40
   4   3 -12  280.87   19.20
   4   3 -12  302.47   20.10
   4  -3 -12  270.97   22.30
   4  -3 -12  264.37   22.60
   4  -3 -12  286.57   19.00
   4  -3 -12  240.28   23.00
   4  -3 -12  271.67   22.20
   4   3 -11   16.60    5.00
   4   3 -11   20.80    4.90
   4   3 -11   18.50   11.20
   4  -3 -11   19.60    4.70
   4  -3 -11   21.60    6.70
   4  -3 -11   12.50    5.50
   4  -3 -11   11.20    9.20
   4   3 -10    0.30    3.80
   4   3 -10    6.50    2.90
   4   3 -10   19.40    9.10
   4   3 -10    1.30    8.60
   4  -3 -10   -1.60    5.60
   4  -3 -10   -2.40    7.20
   4  -3 -10    3.90    5.00
   4  -3 -10    5.70    4.90
   4  -3 -10    2.60    3.40
   4   3  -9    9.40    7.40
   4   3  -9    3.70    8.30
   4   3  -9   10.20    3.10
   4  -3  -9   20.80    5.50
   4  -3  -9   14.40    5.90
   4  -3  -9   15.10    3.60
   4  -3  -9   15.60    5.50
   4  -3  -9   10.40    6.60
   4   3  -8  883.91   49.10
  -4   3   8  779.32   46.40
   4   3  -8  787.62   44.20
   4   3  -8  768.02   47.70
   4   3  -8  803.92   44.20
   4  -3  -8  755.22   44.10
   4  -3  -8  750.42   46.20
   4  -3  -8  837.62   44.60
   4  -3  -8  697.83   45.30
   4  -3  -8  800.42   46.10
   4   3  -7   40.90    7.70
  -4   3   7   37.40    6.60
   4   3  -7   43.10    7.90
   4   3  -7   45.60    6.10
   4   3  -7   44.80    4.70
   4   3  -7   54.99    5.40
   4  -3  -7   61.79    7.90
   4  -3  -7   51.29    5.40
   4  -3  -7   50.69    6.90
   4  -3  -7   40.20    5.60
  -4  -3   7   43.90    5.30
  -4  -3   7   55.39    8.90
   4   3  -6   26.70    6.50
  -4   3   6   21.70    4.30
   4   3  -6   24.10    4.00
   4   3  -6   21.60    3.20
   4   3  -6   27.50    4.50
   4  -3  -6   15.00    3.80
  -4  -3   6   32.00    7.00
  -4  -3   6   29.10    4.00
   4  -3  -6   28.70    3.90
   4  -3  -6   23.80    3.90
  -4   3   5    1.60    1.90
   4   3  -5   -0.10    1.20
   4   3  -5    0.40    1.70
   4   3  -5   -0.80    3.70
   4   3  -5   -1.00    2.10
  -4   3   5   -0.70    2.60
   4  -3  -5   -0.70    1.40
  -4  -3   5   -2.00    4.00
  -4  -3   5   -0.80    1.60
   4  -3  -5    2.40    1.80
   4  -3  -5   -4.20    2.50
  -4  -3   5   -0.30    1.60
   4  -3  -5    3.30    2.40
   4   3  -4 3700.33  203.28
   4   3  -4 3786.12  203.88
   4   3  -4 3680.23  204.28
  -4   3   4 3691.53  203.88
   4   3  -4 4145.69  206.48
  -4   3   4 3524.45  204.48
  -4  -3   4 3681.83  203.28
  -4  -3   4 3730.13  203.88
   4  -3  -4 4277.77  204.78
   4  -3  -4 3715.13  204.78
   4  -3  -4 3834.12  203.88
  -4  -3   4 3796.02  206.38
  -4   3   3  100.89    7.20
   4   3  -3   93.79    6.50
   4   3  -3  104.69    7.20
   4   3  -3   89.39    8.80
  -4   3   3   74.39    7.40
   4  -3  -3   97.19    7.30
   4  -3  -3   95.69    7.80
  -4  -3   3   96.39    6.20
  -4  -3   3   99.99    9.10
  -4  -3   3   94.29    7.40
   4  -3  -3  100.39    7.70
  -4  -3   3   96.79    7.00
   4   3  -2   69.29    7.10
   4   3  -2   82.19    6.00
   4   3  -2   72.29    5.80
   4   3  -2   68.49    5.40
  -4   3   2   65.89    5.70
  -4   3   2   61.39    5.90
   4  -3  -2   66.99    6.10
   4  -3  -2   73.09    6.10
  -4  -3   2   74.69    4.90
  -4  -3   2   70.39    5.80
  -4  -3   2   74.89    5.80
  -4  -3   2   70.49    7.30
   4   3  -1  444.56   24.60
   4   3  -1  415.86   25.50
   4   3  -1  422.56   24.70
  -4   3   1  418.56   24.80
   4   3  -1  437.96   24.60
  -4   3   1  443.46   23.60
  -4   3   1  394.46   24.70
   4  -3  -1  466.05   24.40
   4  -3  -1  396.36   24.70
  -4  -3   1  420.36   24.60
   4  -3  -1  449.16   25.20
  -4  -3   1  444.86   24.70
  -4  -3   1  435.06   24.20
   4   3   0   17.60    2.90
  -4   3   0   13.50    2.50
  -4   3   0   22.50    3.00
   4   3   0   16.90    3.10
   4   3   0   21.20    3.50
  -4   3   0   15.30    3.20
   4   3   0   18.40    3.00
   4  -3   0   13.60    2.30
  -4  -3   0   20.00    2.90
   4  -3   0   13.60    2.50
  -4  -3   0   18.50    3.00
   4  -3   0   17.20    3.60
  -4  -3   0   18.50    3.00
   4   3   1 1174.18   69.89
  -4   3  -1 1222.78   69.59
   4   3   1 1240.98   70.29
   4   3   1 1306.77   69.99
   4   3   1 1321.37   70.39
  -4   3  -1 1339.77   70.69
  -4  -3  -1 1404.66   70.39
   4  -3   1 1273.37   69.49
   4  -3   1 1332.87   70.39
   4  -3   1 1253.07   69.59
  -4  -3  -1 1332.67   70.09
  -4  -3  -1 1171.78   69.99
   4  -3   1 1296.57   71.09
  -4   3  -2  157.18    9.90
  -4   3  -2  177.18   11.20
   4   3   2  153.68   10.60
   4   3   2  163.38   11.20
  -4   3  -2  155.78   11.40
   4   3   2  142.69    9.50
   4   3   2  155.38   10.90
   4   3   2  158.88    9.20
  -4  -3  -2  157.38   10.30
   4  -3   2  144.29    9.50
   4  -3   2  160.28   11.40
  -4  -3  -2  160.58   10.70
   4  -3   2  167.48   10.10
   4  -3   2  158.38   12.00
  -4  -3  -2  161.08   11.00
  -4   3  -3    5.10    3.40
   4   3   3    3.80    2.60
   4   3   3    5.50    2.90
  -4   3  -3    5.40    1.90
   4   3   3    4.00    2.30
  -4   3  -3    2.80    2.70
   4  -3   3    3.90    2.20
   4  -3   3    7.30    3.30
  -4  -3  -3    5.30    2.80
   4  -3   3    4.80    3.20
  -4  -3  -3    4.80    2.30
  -4  -3  -3    5.30    2.30
   4   3   4   64.59    6.80
  -4   3  -4   67.99    7.50
  -4   3  -4   57.49    5.40
  -4   3  -4   83.19    8.10
   4   3   4   58.19    6.70
   4   3   4   64.99    7.30
  -4  -3  -4   62.09    7.10
   4  -3   4   69.79    8.00
  -4  -3  -4   59.39    6.30
  -4  -3  -4   71.59    6.30
   4  -3   4   48.70    7.40
   4   3   5    3.40    2.90
  -4   3  -5    4.20    4.40
  -4   3  -5    3.00    3.70
  -4   3  -5   -0.40    1.90
   4   3   5    0.60    3.50
  -4  -3  -5    2.60    2.60
  -4  -3  -5    6.20    4.00
  -4  -3  -5    1.30    2.80
   4  -3   5    0.90    3.80
   4  -3   5    0.70    4.00
   4   3   6  285.97   16.70
   4   3   6  237.48   17.50
  -4   3  -6  250.87   15.50
  -4   3  -6  221.18   17.50
  -4   3  -6  208.78   17.50
  -4  -3  -6  242.88   16.10
   4  -3   6  248.88   19.30
   4  -3   6  231.58   18.80
  -4  -3  -6  238.08   16.60
  -4  -3  -6  246.68   18.00
  -4   3  -7  477.35   30.40
  -4   3  -7  508.85   30.90
   4   3   7  464.25   28.70
  -4   3  -7  447.06   28.10
   4   3   7  485.85   30.70
   4  -3   7  448.46   32.10
  -4  -3  -7  489.45   28.60
  -4  -3  -7  465.25   30.90
  -4  -3  -7  489.05   29.40
   4   3   8  145.79   15.30
  -4   3  -8  172.48   16.30
   4   3   8  163.08   12.70
  -4   3  -8  153.28   15.30
  -4   3  -8  146.19   11.80
   4  -3   8  138.29   16.50
  -4  -3  -8  168.08   16.70
  -4  -3  -8  158.48   12.30
  -4  -3  -8  155.28   14.50
  -4   3  -9   48.20   11.10
  -4   3  -9   38.70    6.00
   4   3   9   47.80    9.40
  -4   3  -9   37.20    9.70
   4  -3   9   39.10    9.60
  -4  -3  -9   26.30    5.60
  -4  -3  -9   41.10   11.70
  -4  -3  -9   26.80    7.80
  -4   3 -10   39.30    9.10
  -4   3 -10   30.70    5.90
   4   3  10   43.30   10.50
  -4  -3 -10   30.60    6.50
   4  -3  10   37.10    9.60
   4   3  11    9.50    9.40
  -4   3 -11    9.40    4.40
  -4   3 -11   15.60   11.10
  -4  -3 -11    2.50    5.80
   4  -3  11    2.20   10.30
   4   3  12  305.37   30.60
  -4   3 -12  318.77   21.50
   4  -3  12  268.67   28.60
  -4  -3 -12  271.57   21.20
   4   3  13   20.70   15.80
  -4   3 -13   12.40    7.00
   4  -3  13  -21.80   14.70
   4   4 -14   43.80    9.40
   4   4 -14   48.50   11.70
   4  -4 -14   47.00   12.70
   4   4 -13    6.50    7.40
   4   4 -13   -1.00    6.00
   4   4 -13    4.70    5.60
   4  -4 -13    4.10    5.00
   4  -4 -13   -8.60    8.40
   4   4 -12  302.87   22.80
   4   4 -12  219.68   18.50
   4   4 -12  282.97   18.90
   4  -4 -12  264.77   17.90
   4  -4 -12  248.08   21.10
   4  -4 -12  290.97   23.40
   4   4 -11   36.50    8.00
   4   4 -11   40.40    6.70
   4   4 -11   35.70    6.00
   4  -4 -11   29.80    7.80
   4  -4 -11   35.10    5.80
   4  -4 -11   42.10    8.00
   4  -4 -11   43.40    8.70
   4   4 -10   -0.50   11.20
   4   4 -10    2.70    5.10
   4   4 -10    8.50    3.30
   4   4 -10    4.50    4.10
   4   4 -10    1.70   10.00
   4  -4 -10    7.10    3.60
   4  -4 -10   10.00    5.40
   4  -4 -10    9.40    5.70
   4  -4 -10   20.90    9.00
   4  -4 -10    0.70    5.00
   4   4  -9    2.60    8.20
   4   4  -9   -3.30    3.40
   4   4  -9   -1.90    3.10
   4   4  -9   -2.80    8.00
  -4   4   9    6.50    6.00
   4   4  -9   -2.00    2.70
   4  -4  -9    2.70    3.10
   4  -4  -9   -0.40    6.00
   4  -4  -9    0.00    3.80
   4  -4  -9   -2.80    3.50
  -4  -4   9   -3.70    7.20
   4  -4  -9   -4.10    4.40
   4   4  -8  118.89   14.70
   4   4  -8   89.69    9.60
   4   4  -8  111.59   10.20
   4   4  -8  110.79    8.50
  -4   4   8   91.39   11.40
   4   4  -8  137.69   16.80
   4  -4  -8  116.69   11.00
  -4  -4   8   90.59    8.40
   4  -4  -8   78.59   11.30
  -4  -4   8   94.09   13.90
   4  -4  -8  118.79    8.80
   4  -4  -8  105.59    8.70
   4   4  -7    7.70    6.30
   4   4  -7    4.70    2.80
   4   4  -7    3.70    3.20
  -4   4   7    7.30    4.10
   4   4  -7    4.00    2.10
   4  -4  -7    1.30    3.00
   4  -4  -7    6.60    2.70
  -4  -4   7    4.70    2.50
   4  -4  -7    5.70    2.50
  -4  -4   7   -2.80    5.60
   4  -4  -7    3.90    5.10
  -4   4   6    5.40    4.00
   4   4  -6    5.90    2.60
   4   4  -6    1.90    2.60
   4   4  -6    4.20    2.20
   4   4  -6    7.50    5.10
  -4  -4   6   12.10    3.20
   4  -4  -6    9.10    2.00
  -4  -4   6    9.40    4.70
   4  -4  -6    4.20    2.80
   4  -4  -6   11.70    2.90
  -4  -4   6    7.90    2.80
   4  -4  -6    8.40    4.10
  -4   4   5  145.19   11.70
   4   4  -5  136.89   10.60
   4   4  -5  137.69    9.90
   4   4  -5  139.49    9.40
  -4   4   5  139.39    9.80
   4   4  -5  149.88   13.20
  -4  -4   5  153.28   13.50
   4  -4  -5  138.69    9.90
  -4  -4   5  146.29    9.60
  -4  -4   5  126.79    9.60
   4   4  -4  350.06   19.70
   4   4  -4  316.37   20.30
   4   4  -4  330.07   24.40
   4   4  -4  357.36   20.20
  -4   4   4  342.37   21.10
  -4   4   4  317.47   19.80
  -4  -4   4  325.97   22.80
   4  -4  -4  333.97   20.10
  -4  -4   4  331.07   19.90
   4  -4  -4  303.87   21.00
  -4  -4   4  332.07   19.30
   4  -4  -4  356.46   21.00
  -4   4   3  762.02   43.30
  -4   4   3  792.02   43.30
   4   4  -3  757.22   42.20
   4   4  -3  736.03   42.60
  -4   4   3  769.52   42.50
   4   4  -3  781.22   42.60
   4   4  -3  771.62   44.50
   4  -4  -3  698.13   42.70
   4  -4  -3  751.92   42.60
   4  -4  -3  725.83   43.30
  -4  -4   3  804.42   41.80
  -4  -4   3  756.02   42.50
  -4  -4   3  733.43   44.60
   4   4  -2  111.29    8.30
  -4   4   2  109.09    8.20
   4   4  -2  109.99    9.60
   4   4  -2   95.69    7.70
  -4   4   2   90.99    8.30
  -4   4   2  112.59    8.60
   4   4  -2  105.09    7.90
   4  -4  -2  109.39    8.80
   4  -4  -2   94.89    8.30
  -4  -4   2  111.19    7.20
  -4  -4   2  107.09    9.70
   4  -4  -2  110.09    8.00
  -4  -4   2  109.19    8.10
  -4   4   1   51.59    3.90
  -4   4   1   58.79    5.90
   4   4  -1   55.99    5.10
  -4   4   1   65.29    6.00
   4   4  -1   57.69    6.00
  -4   4   1   53.49    4.50
   4   4  -1   61.99    5.80
   4   4  -1   63.59    6.60
  -4   4   1   53.09    5.90
  -4  -4   1   57.69    6.70
  -4  -4   1   61.29    5.40
   4  -4  -1   63.69    6.50
   4  -4  -1   64.49    6.00
  -4  -4   1   55.29    5.50
  -4  -4   1   59.39    5.00
   4  -4  -1   53.89    5.00
  -4   4   0   14.60    2.80
   4   4   0   21.30    3.80
   4   4   0   17.90    3.40
   4   4   0   11.80    3.20
  -4   4   0   16.10    3.40
  -4   4   0   22.10    3.60
  -4   4   0   18.80    3.10
   4   4   0   19.60    3.30
  -4  -4   0   20.40    3.20
   4  -4   0   17.50    4.00
  -4  -4   0   20.60    3.50
   4  -4   0   15.00    2.70
   4  -4   0   22.20    3.80
  -4  -4   0   11.60    2.70
  -4  -4   0   16.90    3.80
  -4   4  -1  320.77   19.90
  -4   4  -1  340.77   20.30
  -4   4  -1  358.26   21.30
   4   4   1  359.56   20.50
   4   4   1  364.16   21.10
  -4   4  -1  361.26   20.60
   4   4   1  347.97   21.10
   4   4   1  340.77   20.40
  -4  -4  -1  364.96   21.00
  -4  -4  -1  350.46   20.30
   4  -4   1  327.97   20.10
  -4  -4  -1  304.37   20.50
   4  -4   1  309.87   21.60
   4  -4   1  355.56   20.00
   4   4   2  385.56   21.00
  -4   4  -2  345.47   22.00
   4   4   2  389.06   22.60
  -4   4  -2  342.97   20.90
  -4   4  -2  360.66   21.50
   4   4   2  349.57   21.80
   4   4   2  353.36   22.40
  -4   4  -2  361.26   22.90
   4  -4   2  370.26   21.40
  -4  -4  -2  360.56   22.20
   4  -4   2  363.36   21.10
   4  -4   2  358.06   23.70
  -4  -4  -2  400.06   22.60
  -4  -4  -2  382.36   21.70
  -4   4  -3  331.37   19.40
   4   4   3  331.47   21.40
   4   4   3  338.87   18.60
  -4   4  -3  325.17   20.20
   4   4   3  341.47   21.70
   4   4   3  325.17   18.70
   4   4   3  335.37   20.90
  -4   4  -3  397.46   21.90
  -4   4  -3  362.06   22.30
  -4  -4  -3  369.26   21.70
  -4  -4  -3  352.16   20.60
  -4  -4  -3  335.97   21.10
   4  -4   3  334.87   21.20
   4  -4   3  318.47   22.70
   4   4   4   68.79    7.20
   4   4   4   72.39    8.20
  -4   4  -4   72.69    6.20
   4   4   4   69.69    9.10
  -4   4  -4   65.19    8.40
  -4   4  -4   96.09    9.20
   4  -4   4   59.09    8.90
  -4  -4  -4   83.89    8.90
   4  -4   4   82.49    7.10
  -4  -4  -4   66.39    8.10
  -4  -4  -4   72.09    7.50
   4   4   5  228.58   15.30
  -4   4  -5  210.18   13.40
  -4   4  -5  205.98   15.90
   4   4   5  178.48   15.10
   4   4   5  187.38   14.50
  -4   4  -5  213.88   16.10
  -4  -4  -5  185.88   14.40
   4  -4   5  206.28   17.20
  -4  -4  -5  196.48   13.90
  -4  -4  -5  206.38   15.50
   4  -4   5  232.28   14.50
   4   4   6   62.69    8.80
  -4   4  -6   53.09    6.20
  -4   4  -6   49.40    8.10
   4   4   6   61.39    8.90
  -4   4  -6   72.79   10.50
   4   4   6   56.99    8.80
  -4  -4  -6   54.89    7.60
  -4  -4  -6   65.99    9.50
   4  -4   6   60.49   10.80
  -4  -4  -6   57.89    7.40
  -4   4  -7    0.30    2.80
   4   4   7   -1.10    4.50
  -4   4  -7   -2.80    5.30
  -4   4  -7   10.40    6.60
   4  -4   7   -1.40    6.30
  -4  -4  -7   -1.30    3.30
  -4  -4  -7   -1.90    6.50
   4   4   8  534.55   32.70
   4   4   8  529.95   34.50
  -4   4  -8  569.24   35.60
  -4   4  -8  529.35   31.70
  -4   4  -8  520.05   34.90
  -4  -4  -8  562.34   32.60
  -4  -4  -8  466.15   34.40
   4  -4   8  527.25   37.10
  -4   4  -9   87.29   15.30
   4   4   9   53.69    9.70
  -4   4  -9   45.80    7.70
   4   4   9   59.99    8.90
  -4  -4  -9   40.80    8.90
  -4  -4  -9   38.40    7.00
   4  -4   9   49.70   11.20
   4   4  10   -3.40    9.60
  -4   4 -10    9.80    4.30
  -4   4 -10   -4.20   12.10
  -4  -4 -10    4.20    5.70
   4  -4  10   -8.00    8.60
   4   4  11    0.90    9.20
  -4  -4 -11   16.00    6.70
   4  -4  11    1.50   11.30
   4   4  12   12.90   12.10
  -4   4 -12   33.20    8.30
   4  -4  12   21.20   14.30
   4   5 -13   12.80    7.90
   4   5 -13    9.20    6.10
   4   5 -13   17.40    9.10
   4   5 -12  212.38   19.50
   4   5 -12  197.18   16.00
   4  -5 -12  216.08   21.40
   4  -5 -12  205.98   14.20
   4  -5 -12  192.68   18.70
   4   5 -11  164.98   15.20
   4   5 -11  208.98   15.10
   4   5 -11  207.88   17.70
   4  -5 -11  186.18   15.90
   4  -5 -11  203.38   19.80
   4  -5 -11  185.48   16.10
   4  -5 -11  201.18   13.80
   4   5 -10    7.10    5.40
   4   5 -10    8.40    4.80
   4   5 -10    9.90    4.20
  -4   5  10   16.70    8.90
   4  -5 -10    3.90    3.80
   4  -5 -10   13.90    5.90
   4  -5 -10    8.90    5.50
   4  -5 -10   13.40    4.90
   4   5  -9   11.50    4.20
   4   5  -9    2.80    9.90
  -4   5   9   -2.90    6.20
   4   5  -9    7.70    4.20
   4   5  -9    5.70    3.40
   4   5  -9    7.60    9.50
   4  -5  -9   12.20    3.90
   4  -5  -9   18.10    4.00
   4  -5  -9   23.30    7.60
   4  -5  -9    8.30    5.30
  -4  -5   9   10.40    3.40
  -4  -5   9   11.20    9.40
   4  -5  -9   10.60    5.50
   4   5  -8  263.77   23.10
  -4   5   8  250.27   19.90
   4   5  -8  261.87   18.90
   4   5  -8  271.97   23.10
   4   5  -8  269.57   17.00
   4   5  -8  273.17   17.40
   4  -5  -8  277.67   16.80
   4  -5  -8  244.98   20.40
   4  -5  -8  271.37   16.20
  -4  -5   8  256.67   23.60
  -4  -5   8  255.17   17.00
   4  -5  -8  257.87   19.90
   4   5  -7   74.59    7.10
   4   5  -7   64.09    7.20
   4   5  -7   67.59    8.50
  -4   5   7   65.39    9.60
   4   5  -7   99.59   13.70
   4  -5  -7   74.39    7.60
   4  -5  -7   58.09   10.40
  -4  -5   7   96.29   13.10
  -4  -5   7   67.59    7.10
   4  -5  -7   78.39    6.10
   4  -5  -7   72.29    9.30
  -4  -5   7   69.79    7.40
  -4   5   6    8.20    3.10
   4   5  -6    7.90    2.60
  -4   5   6   11.80    5.40
   4   5  -6   11.10    6.50
   4   5  -6    3.60    3.20
   4  -5  -6    6.90    1.90
  -4  -5   6   11.20    3.00
   4  -5  -6    8.20    3.10
  -4  -5   6   14.10    6.80
   4  -5  -6   11.80    4.20
  -4  -5   6    3.60    2.60
   4  -5  -6    7.00    4.60
   4   5  -5  346.97   22.80
   4   5  -5  352.76   24.60
   4   5  -5  339.67   21.90
  -4   5   5  316.67   22.80
  -4   5   5  365.16   21.20
  -4   5   5  385.66   22.90
   4   5  -5  351.56   21.10
   4  -5  -5  350.16   21.30
   4  -5  -5  337.97   22.60
   4  -5  -5  358.66   23.00
  -4  -5   5  317.07   24.90
  -4  -5   5  370.26   20.90
  -4  -5   5  332.47   21.10
   4   5  -4 1907.01  108.39
   4   5  -4 1953.00  110.59
  -4   5   4 2045.00  109.29
  -4   5   4 1930.21  107.89
   4   5  -4 2014.70  107.99
   4   5  -4 2016.50  108.49
  -4   5   4 2016.30  109.49
   4  -5  -4 2008.30  108.29
   4  -5  -4 1928.01  109.39
   4  -5  -4 2077.89  109.09
  -4  -5   4 2009.50  107.59
  -4  -5   4 1954.10  111.29
  -4  -5   4 1913.91  107.99
   4   5  -3   44.10    5.50
   4   5  -3   57.09    6.20
   4   5  -3   59.39    9.40
  -4   5   3   39.90    6.30
   4   5  -3   49.40    5.50
  -4   5   3   47.10    5.60
  -4   5   3   63.39    7.40
   4  -5  -3   47.60    6.30
  -4  -5   3   44.30    5.40
  -4  -5   3   52.39    4.80
   4  -5  -3   56.09    6.60
  -4  -5   3   32.50    6.60
   4  -5  -3   57.69    6.30
  -4   5   2  703.03   39.70
  -4   5   2  693.53   40.30
   4   5  -2  683.53   39.60
   4   5  -2  735.53   41.50
  -4   5   2  641.74   40.20
   4   5  -2  719.83   39.90
   4   5  -2  698.33   40.20
  -4  -5   2  714.13   41.90
  -4  -5   2  698.13   39.80
   4  -5  -2  682.43   40.30
   4  -5  -2  648.04   40.50
  -4  -5   2  735.53   39.10
  -4  -5   2  716.13   39.80
   4  -5  -2  683.33   40.40
  -4   5   1    3.60    2.00
  -4   5   1    2.00    2.30
   4   5  -1    3.50    3.30
   4   5  -1    5.20    3.50
   4   5  -1   -0.50    1.90
   4   5  -1   -0.50    2.50
  -4   5   1    2.70    2.70
  -4   5   1    7.00    3.10
  -4   5   1    4.80    1.80
   4  -5  -1    0.20    3.00
  -4  -5   1    2.20    2.20
   4  -5  -1    0.80    2.70
  -4  -5   1    0.60    3.50
   4  -5  -1    2.20    2.30
  -4  -5   1    1.70    2.40
  -4  -5   1    2.50    2.00
  -4   5   0  118.59    9.80
  -4   5   0  136.29    9.40
   4   5   0  124.99   10.40
  -4   5   0  132.69    8.60
   4   5   0  104.29   13.80
   4   5   0  126.29    9.50
   4   5   0  124.09   10.40
  -4   5   0  135.99   10.60
  -4   5   0  161.38   10.30
  -4  -5   0  144.99    9.80
  -4  -5   0  142.19    9.60
   4  -5   0  112.29    9.70
  -4  -5   0  126.99   10.70
   4  -5   0  140.19   10.00
  -4  -5   0  133.59   10.20
   4  -5   0  131.49   11.20
  -4   5  -1  161.08   12.00
   4   5   1  127.69   11.30
  -4   5  -1  178.78   10.90
  -4   5  -1  134.99   10.60
   4   5   1  144.89   10.40
   4   5   1  153.18   11.70
  -4   5  -1  148.99   10.90
   4   5   1  132.69   10.50
  -4  -5  -1  155.68   11.20
  -4  -5  -1  145.89   11.20
  -4  -5  -1  143.49   11.20
   4  -5   1  156.08   12.70
   4  -5   1  153.98   10.20
  -4  -5  -1  155.48   10.60
   4  -5   1  161.18   10.80
  -4   5  -2  217.08   14.60
   4   5   2  206.08   13.80
   4   5   2  211.28   13.20
  -4   5  -2  219.78   13.50
   4   5   2  217.68   14.90
   4   5   2  209.48   15.00
  -4   5  -2  209.88   15.40
  -4   5  -2  210.78   13.90
  -4  -5  -2  221.78   16.30
   4  -5   2  225.98   16.60
   4  -5   2  171.68   13.10
  -4  -5  -2  204.38   14.40
   4  -5   2  211.68   13.40
  -4  -5  -2  207.28   13.60
   4   5   3  309.47   19.10
  -4   5  -3  329.77   19.90
  -4   5  -3  365.96   22.70
   4   5   3  348.27   22.00
   4   5   3  334.27   21.00
  -4   5  -3  358.56   22.00
   4   5   3  323.77   22.00
  -4   5  -3  343.87   20.80
   4  -5   3  372.56   24.10
  -4  -5  -3  340.17   22.40
  -4  -5  -3  307.67   21.40
  -4  -5  -3  373.06   22.30
   4  -5   3  322.57   19.80
   4  -5   3  344.57   20.60
  -4   5  -4  156.88   10.80
  -4   5  -4  177.28   12.00
   4   5   4  153.88   12.50
  -4   5  -4  199.78   14.90
   4   5   4  179.28   13.90
  -4   5  -4  169.88   13.90
   4   5   4  163.08   13.90
   4  -5   4  158.48   15.60
  -4  -5  -4  158.08   13.20
  -4  -5  -4  183.28   14.40
   4  -5   4  188.48   10.80
   4  -5   4  174.28   12.50
  -4  -5  -4  182.68   12.40
   4   5   5  752.82   42.30
  -4   5  -5  679.13   40.30
  -4   5  -5  754.92   42.60
   4   5   5  693.33   41.30
  -4   5  -5  716.23   42.80
   4   5   5  613.04   42.00
   4  -5   5  761.72   41.10
  -4  -5  -5  704.23   40.60
  -4  -5  -5  684.23   42.20
  -4  -5  -5  728.23   41.70
   4  -5   5  667.63   44.40
   4   5   6  114.59   12.70
  -4   5  -6  106.99   13.90
   4   5   6  134.29   11.80
  -4   5  -6  126.39   10.00
  -4   5  -6  122.39   13.60
   4   5   6  118.59   12.50
  -4  -5  -6  163.28   19.20
   4  -5   6  154.58   16.30
  -4  -5  -6  120.09   10.90
   4  -5   6  135.49   12.30
  -4  -5  -6  110.39   11.30
  -4   5  -7   21.30    8.20
   4   5   7   -0.80    5.20
  -4   5  -7    0.60    7.00
   4   5   7    6.50    5.50
   4   5   7   14.40    6.10
  -4   5  -7    9.30    3.80
  -4  -5  -7    9.80    5.10
  -4  -5  -7    2.80    4.40
  -4  -5  -7    5.80    6.50
   4  -5   7    8.90    7.40
  -4   5  -8  122.09   16.30
   4   5   8   73.59   11.60
   4   5   8   89.59   13.40
  -4   5  -8   87.89    9.30
  -4  -5  -8   87.89   11.00
  -4  -5  -8   80.89   11.60
   4  -5   8  105.09   17.30
   4   5   9   19.20    8.30
  -4   5  -9   20.10    4.80
   4   5   9    7.30    8.00
   4  -5   9   15.30   10.70
  -4  -5  -9    9.50    6.10
  -4  -5  -9   22.80    7.60
   4   5  10    2.30   12.90
  -4   5 -10    5.10    4.20
   4  -5  10   12.90   11.00
  -4  -5 -10  -10.70    5.90
   4   5  11   12.70   10.90
  -4   5 -11   11.70    5.50
   4  -5  11   -9.10   13.10
  -4  -5 -11   -5.10   10.80
  -4   5 -12  130.19   13.80
   4   5  12  107.49   17.90
   4  -5  12  145.49   22.40
  -4  -5 -12  102.99   14.40
   4   6 -13   26.20    8.80
   4   6 -13    3.80    9.40
   4  -6 -13    7.40   10.20
   4   6 -12   69.19   12.10
   4   6 -12   65.89   11.80
   4  -6 -12   44.80   11.50
   4   6 -11   14.70    7.70
   4   6 -11   26.30    6.40
   4   6 -11   32.80    8.70
  -4   6  11   19.70   10.70
   4  -6 -11   23.80    7.20
   4  -6 -11   17.10    8.20
   4  -6 -11   24.20    6.30
   4  -6 -11   23.00    4.60
   4   6 -10   10.10    6.30
   4   6 -10   14.80    6.50
  -4   6  10   10.70    8.30
   4   6 -10   -0.70    5.80
   4  -6 -10    9.00    4.10
   4  -6 -10    0.40    6.90
   4  -6 -10    5.40    6.20
  -4  -6  10    1.80   11.10
   4   6  -9   43.60    8.20
   4   6  -9   52.59    7.70
   4   6  -9   50.19    7.50
  -4   6   9   44.80   10.10
   4  -6  -9   41.00    7.30
   4  -6  -9   41.30    6.70
  -4  -6   9   51.89    7.10
   4  -6  -9   41.40    8.70
   4   6  -8   53.19    8.90
   4   6  -8   42.00   11.80
   4   6  -8   18.00    9.40
   4   6  -8   68.09    9.00
  -4   6   8   35.80    8.30
   4   6  -8   48.50    7.40
   4  -6  -8   51.09   10.30
  -4  -6   8   44.90    6.60
   4  -6  -8   39.70    5.50
  -4  -6   8   51.29   12.10
  -4  -6   8   48.80    7.20
   4  -6  -8   51.99    8.60
   4  -6  -8   40.50    7.60
  -4   6   7  110.69   13.50
   4   6  -7  122.09   11.40
   4   6  -7  118.89   10.50
   4   6  -7  125.69   11.40
   4  -6  -7  111.59   14.20
   4  -6  -7  113.99   10.20
  -4  -6   7  130.19   10.50
  -4  -6   7  133.19   16.80
   4  -6  -7  111.69   12.30
  -4  -6   7  119.19    9.80
   4   6  -6    6.00    3.50
   4   6  -6    2.30    3.90
   4   6  -6    6.00    3.80
   4   6  -6   15.00   11.40
  -4   6   6    2.80    2.90
  -4   6   6    7.90    5.30
  -4  -6   6    7.10    3.40
   4  -6  -6   15.30    5.80
  -4  -6   6    3.80    2.80
  -4  -6   6    5.90    7.40
   4  -6  -6    5.70    4.50
   4  -6  -6    2.20    3.40
   4   6  -5  182.18   13.20
  -4   6   5  173.58   12.60
   4   6  -5  177.88   16.50
  -4   6   5  171.38   15.00
   4   6  -5  206.58   13.90
   4   6  -5  179.78   13.50
  -4   6   5  205.88   15.50
   4  -6  -5  172.78   14.60
   4  -6  -5  188.28   13.40
   4  -6  -5  177.98   14.80
  -4  -6   5  172.18   12.70
  -4  -6   5  162.88   17.50
  -4  -6   5  188.08   12.40
   4   6  -4    5.40    5.70
   4   6  -4    9.80    3.00
   4   6  -4    7.40    3.60
  -4   6   4    8.90    3.20
  -4   6   4    5.50    4.40
   4   6  -4    8.70    3.50
  -4   6   4    0.40    4.60
   4  -6  -4    2.50    3.80
  -4  -6   4    5.10    3.20
   4  -6  -4    4.60    3.50
  -4  -6   4   12.30    6.40
   4  -6  -4   -0.70    3.40
  -4  -6   4    5.00    2.40
   4   6  -3  383.76   25.00
   4   6  -3  361.06   22.60
  -4   6   3  368.96   23.70
   4   6  -3  372.46   23.20
   4   6  -3  360.06   22.70
  -4   6   3  367.46   22.50
  -4   6   3  326.17   23.40
  -4  -6   3  384.36   21.70
   4  -6  -3  414.76   23.30
   4  -6  -3  328.77   23.30
   4  -6  -3  344.87   23.30
  -4  -6   3  377.16   26.10
  -4  -6   3  355.36   22.50
  -4   6   2  349.47   21.40
   4   6  -2  324.27   20.60
  -4   6   2  316.97   20.90
  -4   6   2  307.57   17.80
   4   6  -2  298.87   19.80
   4   6  -2  340.87   22.00
   4   6  -2  340.97   21.00
  -4  -6   2  322.57   20.20
   4  -6  -2  313.27   21.10
  -4  -6   2  310.57   20.10
  -4  -6   2  315.77   22.60
  -4  -6   2  322.77   19.40
   4  -6  -2  299.07   20.80
   4  -6  -2  300.17   19.90
   4   6  -1  169.98   13.70
  -4   6   1  184.58   13.50
   4   6  -1  180.08   13.30
  -4   6   1  168.48   13.40
   4   6  -1  158.48   12.00
  -4   6   1  181.98   11.70
  -4   6   1  169.18   10.70
  -4   6   1  190.18   13.40
   4   6  -1  192.48   13.70
   4  -6  -1  168.68   12.10
  -4  -6   1  182.98   12.10
   4  -6  -1  178.28   14.10
   4  -6  -1  181.28   13.10
  -4  -6   1  168.78   14.40
  -4  -6   1  175.88   12.60
  -4  -6   1  170.28   12.80
  -4   6   0  232.68   16.30
   4   6   0  233.48   16.50
  -4   6   0  213.38   17.10
  -4   6   0  230.48   16.00
  -4   6   0  225.88   14.80
   4   6   0  226.08   16.00
   4   6   0  244.48   16.30
   4   6   0  231.78   15.10
  -4   6   0  216.88   13.90
   4  -6   0  239.68   15.80
  -4  -6   0  233.38   15.30
   4  -6   0  245.88   17.70
   4  -6   0  216.58   14.70
  -4  -6   0  229.18   15.20
  -4  -6   0  230.88   15.80
  -4  -6   0  224.78   16.80
   4   6   1    7.80    3.20
  -4   6  -1    4.00    3.30
  -4   6  -1   11.00    3.80
  -4   6  -1    9.90    4.50
   4   6   1    9.20    2.90
  -4   6  -1    5.30    2.90
   4   6   1   12.60    4.60
  -4   6  -1    7.80    2.60
   4   6   1    2.40    3.10
  -4  -6  -1    8.30    3.00
  -4  -6  -1   10.00    3.70
  -4  -6  -1    8.40    3.20
   4  -6   1    6.00    5.10
   4  -6   1    9.80    3.00
  -4  -6  -1    9.90    4.00
   4  -6   1    9.40    3.20
  -4   6  -2   -3.00    2.90
  -4   6  -2   -2.20    2.70
   4   6   2   -0.80    2.20
   4   6   2    1.80    2.90
  -4   6  -2   -4.30    3.60
  -4   6  -2   -0.60    4.20
   4   6   2   -2.90    3.70
   4   6   2    0.40    2.30
  -4  -6  -2   -0.50    2.80
   4  -6   2   -4.30    3.70
  -4  -6  -2   -2.00    2.70
  -4  -6  -2    3.00    3.80
   4  -6   2   -0.20    2.60
   4  -6   2    1.30    2.60
   4   6   3   16.60    5.30
   4   6   3   17.10    5.10
  -4   6  -3   19.50    5.60
  -4   6  -3   26.10    4.90
   4   6   3   22.90    4.60
  -4   6  -3   26.50    5.60
  -4   6  -3   22.00    4.10
   4   6   3   27.80    3.70
  -4  -6  -3   18.50    4.60
   4  -6   3   16.60    3.60
  -4  -6  -3   19.60    4.10
   4  -6   3   17.10    4.00
   4  -6   3   19.10    6.60
  -4  -6  -3   17.30    5.40
   4   6   4   10.80    3.70
  -4   6  -4   12.00    5.60
   4   6   4   20.80    5.70
  -4   6  -4   12.70    5.40
  -4   6  -4    8.30    3.30
   4   6   4   11.80    5.10
  -4   6  -4   12.80    3.90
  -4  -6  -4    8.50    4.70
   4  -6   4   12.30    4.20
  -4  -6  -4   13.30    4.30
   4  -6   4   14.30    2.90
  -4  -6  -4   17.50    6.20
   4  -6   4   12.70    6.40
  -4   6  -5   95.69   12.10
  -4   6  -5   88.09    8.80
   4   6   5   75.59   10.70
   4   6   5   79.39    9.50
   4   6   5  108.49   11.40
  -4   6  -5  119.99   13.10
  -4  -6  -5   82.69   10.10
   4  -6   5   83.19    6.60
  -4  -6  -5   90.69    9.00
   4  -6   5   78.99   13.80
   4  -6   5  103.09    9.60
  -4   6  -6  162.78   16.50
  -4   6  -6  163.88   12.70
   4   6   6  162.38   14.00
   4   6   6  170.58   15.40
   4   6   6  156.48   15.50
  -4   6  -6  136.99   16.20
  -4  -6  -6  156.58   13.00
  -4  -6  -6  142.89   13.90
  -4  -6  -6  151.38   16.80
   4  -6   6  184.88   14.10
   4  -6   6  168.28   18.00
   4   6   7    4.20    6.30
  -4   6  -7   18.40    9.30
  -4   6  -7    5.00    7.80
  -4   6  -7    5.80    4.40
   4   6   7    0.30    5.20
   4  -6   7    6.00    9.70
  -4  -6  -7    5.30    4.80
  -4  -6  -7   -6.10    8.90
  -4  -6  -7    1.30    5.50
  -4   6  -8  188.88   14.60
   4   6   8  183.28   18.50
   4   6   8  206.48   18.10
   4   6   8  222.88   18.50
   4  -6   8  133.79   25.20
  -4  -6  -8  191.48   16.20
  -4  -6  -8  165.08   16.30
  -4   6  -9    3.40    4.30
   4   6   9    2.40    8.30
  -4  -6  -9   -0.30    5.80
   4  -6   9   16.00   11.80
  -4  -6  -9  -11.30    8.00
   4   6  10  106.59   18.60
  -4   6 -10   91.89   10.90
   4  -6  10   88.19   18.20
  -4  -6 -10   71.69   11.50
  -4   6 -11   24.00    7.10
   4   6  11   13.90   12.30
   4  -6  11   19.60   15.90
  -4  -6 -11    6.60    8.60
   4   7 -12    5.90    9.20
   4   7 -12   27.20    9.00
   4  -7 -12    5.20    9.60
   4   7 -11   97.29   15.90
   4   7 -11  108.99   14.00
  -4   7  11   75.29   14.70
  -4  -7  11  110.69   20.50
   4  -7 -11  114.79   18.00
   4   7 -10   -2.20    7.60
   4   7 -10   14.30    7.20
   4   7 -10   11.70    6.10
  -4   7  10   13.10   10.90
   4  -7 -10    9.10    7.70
   4  -7 -10    1.70    4.70
   4  -7 -10   18.20    4.50
   4  -7 -10    1.90    6.00
  -4  -7  10    9.90   13.70
  -4  -7  10    4.10    4.50
   4   7  -9   42.30    8.50
  -4   7   9   25.30    9.90
   4   7  -9   54.39    8.60
   4  -7  -9   48.00    9.10
  -4  -7   9   37.30    6.50
   4  -7  -9   37.40    5.20
  -4  -7   9   49.50   13.00
   4  -7  -9   41.30    6.50
  -4   7   8   15.20   13.00
   4   7  -8   14.30    5.80
   4   7  -8   19.20    6.50
   4   7  -8   23.00    6.00
  -4  -7   8   27.90   12.10
  -4  -7   8   18.10    4.70
  -4  -7   8   20.80    5.50
   4  -7  -8   11.20    7.60
   4  -7  -8   11.90    4.90
   4   7  -7    8.20    4.30
   4   7  -7    4.60    3.90
  -4   7   7    8.90    4.00
  -4   7   7    0.70    6.50
   4   7  -7   16.00   10.10
   4   7  -7   -1.50    4.90
   4  -7  -7   14.50    9.00
   4  -7  -7    3.20    5.90
  -4  -7   7    8.00    4.50
   4  -7  -7   -1.90    3.90
  -4  -7   7    3.30    3.20
  -4  -7   7    4.40    8.30
   4   7  -6   65.19    9.80
  -4   7   6   50.89    9.60
  -4   7   6   61.19   10.40
   4   7  -6   53.99   10.00
  -4   7   6   52.89    6.70
   4   7  -6   45.70    7.30
   4   7  -6   52.49    7.80
   4  -7  -6   46.80    9.10
  -4  -7   6   46.10    7.20
   4  -7  -6   63.69    9.30
  -4  -7   6   38.40   10.50
   4  -7  -6   44.50    7.90
   4   7  -5   25.20    5.60
   4   7  -5   31.40    5.90
   4   7  -5   25.20    6.30
  -4   7   5   37.70    7.10
   4   7  -5   43.50    9.30
  -4   7   5   22.50    6.70
  -4  -7   5   18.10    4.90
  -4  -7   5   41.50    6.10
   4  -7  -5   30.80    7.20
   4  -7  -5   29.40    7.30
   4  -7  -5   21.20    5.70
  -4  -7   5   23.90    9.30
   4   7  -4   37.50    6.30
   4   7  -4   41.00    8.00
  -4   7   4   23.10    7.80
   4   7  -4   23.30    5.70
  -4   7   4   24.00    4.80
  -4   7   4   26.40    7.10
   4   7  -4   39.90    6.60
   4  -7  -4   37.90    7.10
  -4  -7   4   33.10    6.10
   4  -7  -4   33.90    6.60
  -4  -7   4   30.90    8.80
   4  -7  -4   36.20    7.40
  -4  -7   4   35.80    5.50
  -4   7   3  107.79   10.00
   4   7  -3  109.99   11.30
   4   7  -3  105.09    9.50
  -4   7   3  121.59   11.90
  -4   7   3  103.19   11.10
   4   7  -3  112.99   13.00
   4   7  -3   85.09   10.00
  -4  -7   3   96.49   13.50
   4  -7  -3  106.69   10.80
  -4  -7   3   99.89    9.60
   4  -7  -3  118.39   11.40
   4  -7  -3  112.59   10.40
  -4  -7   3  107.39    8.70
  -4   7   2  470.35   31.20
   4   7  -2  491.05   29.80
  -4   7   2  482.55   28.30
  -4   7   2  507.35   30.30
  -4   7   2  485.25   27.60
  -4   7   2  531.15   31.40
   4   7  -2  491.35   30.90
   4   7  -2  514.05   32.10
   4   7  -2  490.95   30.90
  -4  -7   2  502.05   30.40
   4  -7  -2  489.65   31.00
  -4  -7   2  485.35   29.10
  -4  -7   2  473.15   33.00
   4  -7  -2  536.15   30.20
   4  -7  -2  503.85   31.90
   4   7  -1   37.00    6.50
  -4   7   1   32.60    6.50
  -4   7   1   36.10    4.00
  -4   7   1   35.40    6.80
   4   7  -1   35.20    6.90
   4   7  -1   39.60    6.90
  -4   7   1   45.80    7.60
   4   7  -1   36.10    5.90
  -4   7   1   43.70    6.20
  -4  -7   1   36.30    7.60
   4  -7  -1   47.90    7.20
   4  -7  -1   38.30    6.20
  -4  -7   1   41.10    5.90
   4  -7  -1   32.20    7.10
  -4  -7   1   37.10    6.40
  -4  -7   1   38.50    6.40
   4   7   0 1004.00   56.39
   4   7   0 1052.69   57.99
  -4   7   0  979.40   55.19
  -4   7   0  993.60   57.79
  -4   7   0  995.30   56.09
   4   7   0 1036.50   58.09
   4   7   0  828.82   61.59
  -4   7   0 1038.80   57.69
  -4   7   0 1011.00   57.19
   4  -7   0  918.51   56.99
   4  -7   0 1080.99   56.39
  -4  -7   0 1036.50   56.79
   4  -7   0 1013.00   59.29
  -4  -7   0  976.10   58.29
  -4  -7   0  993.30   57.29
  -4  -7   0 1037.10   56.69
  -4   7  -1  291.27   17.50
  -4   7  -1  297.47   19.10
  -4   7  -1  247.98   19.10
  -4   7  -1  287.77   20.00
   4   7   1  262.17   18.00
   4   7   1  309.17   20.10
  -4   7  -1  284.47   18.70
   4   7   1  246.38   19.60
   4   7   1  263.67   18.40
   4  -7   1  272.77   21.50
  -4  -7  -1  310.97   18.50
  -4  -7  -1  276.47   18.90
   4  -7   1  306.87   19.10
   4  -7   1  281.97   17.90
  -4  -7  -1  259.57   19.10
  -4  -7  -1  265.27   19.50
  -4   7  -2   35.20    7.40
  -4   7  -2   29.80    4.80
  -4   7  -2   39.90    6.90
   4   7   2   24.60    4.60
   4   7   2   31.60    7.30
   4   7   2   24.70    6.00
   4   7   2   26.10    4.70
  -4   7  -2   25.70    5.30
  -4   7  -2   31.40    6.40
   4  -7   2   31.80    7.90
   4  -7   2   33.90    5.30
  -4  -7  -2   30.70    6.80
  -4  -7  -2   26.60    5.40
  -4  -7  -2   32.70    5.20
   4  -7   2   43.40    6.20
  -4  -7  -2   32.40    6.00
  -4   7  -3    3.80    3.60
   4   7   3   11.00    2.80
   4   7   3    2.60    5.10
  -4   7  -3    5.90    3.90
  -4   7  -3   11.80    9.40
  -4   7  -3    8.80    5.30
   4   7   3    1.20    3.10
  -4   7  -3    5.40    4.10
  -4  -7  -3   -0.10    5.00
   4  -7   3    8.20    6.40
  -4  -7  -3    5.80    3.70
   4  -7   3    3.20    3.00
  -4  -7  -3    6.00    3.50
   4  -7   3    5.50    4.10
   4   7   4   26.00    7.40
  -4   7  -4   18.70    4.20
   4   7   4   24.80    3.20
   4   7   4   11.40    6.20
  -4   7  -4   30.10    7.70
   4   7   4   31.20    5.90
  -4   7  -4   31.00    5.60
  -4   7  -4   29.00    7.60
  -4  -7  -4   29.50    6.50
  -4  -7  -4   22.80    7.30
   4  -7   4   19.80    5.40
   4  -7   4   35.10    5.30
  -4  -7  -4   26.00    5.60
   4  -7   4   29.10    7.90
  -4   7  -5  261.17   23.00
   4   7   5  280.47   21.40
  -4   7  -5  264.87   16.70
  -4   7  -5  316.27   22.10
  -4   7  -5  248.98   18.30
   4   7   5  231.38   20.20
   4   7   5  240.18   18.10
  -4  -7  -5  243.88   19.20
  -4  -7  -5  233.58   20.70
   4  -7   5  301.47   19.00
  -4  -7  -5  255.97   18.10
   4  -7   5  235.58   23.40
   4  -7   5  246.88   16.00
   4   7   6   85.09   12.10
  -4   7  -6   95.99   10.50
   4   7   6   78.29   12.90
   4   7   6   84.99   10.80
  -4   7  -6   79.29   12.60
  -4  -7  -6   80.79   11.40
  -4  -7  -6   86.49   10.80
  -4  -7  -6  135.79   17.80
   4  -7   6   90.59   16.30
  -4   7  -7    3.70    5.10
   4   7   7    9.80    6.00
   4   7   7    1.70    6.90
  -4  -7  -7    7.80    6.30
   4  -7   7   20.00    9.90
  -4  -7  -7   -3.70    5.30
   4   7   8   13.50    8.70
  -4   7  -8    7.70    5.30
   4   7   8   12.60    8.30
  -4  -7  -8   -5.00    7.30
  -4  -7  -8    5.90    6.20
   4  -7   8  -14.30    9.90
   4   7   9   23.20   10.10
   4   7   9    8.80   10.30
  -4   7  -9   20.80    6.70
  -4  -7  -9   14.50    7.70
   4  -7   9   10.10   13.00
  -4   7 -10   -1.20    6.50
   4   7  10   13.50   10.90
  -4  -7 -10    3.60    9.00
   4  -7  10    7.00   15.60
   4   7  11   47.70   14.50
  -4   7 -11   14.00    7.70
  -4  -7 -11   15.10   10.80
   4  -7  11    1.30   19.40
   4   8 -11    1.40    8.80
  -4   8  11   23.90   12.60
   4   8 -11   -1.00    8.50
   4  -8 -11   16.40    8.40
  -4  -8  11    2.60   17.00
   4   8 -10   20.70    8.40
  -4   8  10   29.80   12.80
   4   8 -10   25.10    8.80
  -4  -8  10   14.80   15.80
   4   8  -9    6.00    7.00
   4   8  -9   -5.40   14.40
  -4   8   9    5.00    9.00
   4   8  -9   10.30    6.90
   4  -8  -9    1.10    5.40
   4  -8  -9  -11.50    6.00
  -4  -8   9    3.50    4.90
  -4  -8   9   -1.00   14.30
   4   8  -8    3.60    5.60
   4   8  -8    3.20    6.00
  -4   8   8   10.30    8.30
   4  -8  -8   -8.80    5.50
  -4  -8   8    2.80   11.80
  -4  -8   8   -2.50    4.40
   4  -8  -8   -0.50    5.70
  -4   8   7  214.48   21.70
   4   8  -7  239.78   19.10
   4   8  -7  265.37   24.70
   4   8  -7  256.77   18.90
   4  -8  -7  261.87   18.90
   4  -8  -7  267.57   21.20
  -4  -8   7  235.58   17.60
  -4  -8   7  265.07   27.00
   4   8  -6    4.40    5.30
   4   8  -6   13.60    7.20
   4   8  -6    9.80    4.90
  -4   8   6   16.00    7.20
  -4   8   6   11.80    4.60
  -4  -8   6    4.80    5.10
  -4  -8   6   10.10    4.20
  -4  -8   6   -1.60    8.90
   4  -8  -6   15.30    5.90
   4   8  -5    3.60    5.50
  -4   8   5   14.00    4.30
  -4   8   5    7.40    7.30
   4   8  -5    7.00    4.90
   4   8  -5    2.90    9.00
   4   8  -5    5.00    3.80
  -4   8   5   15.50    6.90
  -4  -8   5    5.70    4.30
   4  -8  -5   -1.30    4.70
   4  -8  -5   11.60    6.80
   4  -8  -5    1.30    4.30
  -4  -8   5    2.70    8.10
  -4  -8   5    7.00    4.80
   4   8  -4  170.88   17.00
  -4   8   4  144.39   13.10
   4   8  -4  163.68   13.20
   4   8  -4  173.48   14.50
  -4   8   4  165.58   15.40
   4   8  -4  181.88   17.60
   4  -8  -4  178.98   15.00
   4  -8  -4  147.79   14.30
  -4  -8   4  139.39   13.10
   4  -8  -4  141.49   14.80
  -4  -8   4  174.78   12.60
  -4  -8   4  188.88   19.60
  -4   8   3   49.99    8.90
   4   8  -3   31.20    9.80
   4   8  -3   49.80    8.80
  -4   8   3   41.90    6.30
   4   8  -3   40.70    6.80
   4   8  -3   45.40   10.60
  -4   8   3   31.80    7.60
   4  -8  -3   47.70    8.80
   4  -8  -3   40.70    7.50
  -4  -8   3   24.70   10.20
   4  -8  -3   35.80    7.50
  -4   8   2  175.48   24.30
  -4   8   2  174.88   11.20
  -4   8   2  183.88   14.70
   4   8  -2  182.08   13.70
   4   8  -2  200.78   16.90
   4   8  -2  189.78   15.70
  -4   8   2  175.58   15.70
  -4   8   2  188.48   12.80
  -4  -8   2  162.08   18.00
   4  -8  -2  185.38   14.40
  -4  -8   2  184.38   14.50
   4  -8  -2  188.58   15.50
   4  -8  -2  179.38   16.40
  -4  -8   2  172.18   13.50
  -4   8   1   77.19   11.00
  -4   8   1   86.59    8.70
   4   8  -1   87.79    8.60
  -4   8   1   81.99   10.90
  -4   8   1  114.39   12.50
   4   8  -1   95.99   11.90
  -4   8   1   87.79    6.90
   4   8  -1   73.39   10.90
   4   8  -1   66.09   11.20
  -4  -8   1   93.49    9.20
  -4  -8   1   88.69    9.90
   4  -8  -1   82.59   12.40
   4  -8  -1  105.99   11.10
  -4  -8   1   82.49   13.20
  -4  -8   1   97.09    9.70
   4  -8  -1   88.89    9.40
  -4   8   0  200.58   14.10
   4   8   0  180.48   16.30
  -4   8   0  174.68   15.80
   4   8   0  194.58   15.20
   4   8   0  189.68   13.90
   4   8   0  194.08   16.30
  -4   8   0  181.48   12.50
  -4   8   0  198.28   16.20
  -4   8   0  187.38   15.80
  -4  -8   0  206.48   17.20
  -4  -8   0  190.48   14.50
  -4  -8   0  191.08   16.90
   4  -8   0  190.68   15.10
  -4  -8   0  197.48   15.20
   4  -8   0  185.98   13.80
   4  -8   0  189.78   17.80
   4   8   1  108.89    9.40
  -4   8  -1   99.69   11.30
  -4   8  -1   94.39   16.10
   4   8   1  113.29   13.10
   4   8   1   75.39   10.00
  -4   8  -1   95.99    8.10
  -4   8  -1  106.59   11.70
  -4   8  -1   88.29   12.60
   4   8   1  118.09   12.50
  -4  -8  -1   95.59   10.60
   4  -8   1  105.59   14.10
   4  -8   1   88.79    9.10
  -4  -8  -1   98.29   11.80
  -4  -8  -1   86.69    9.60
   4  -8   1   99.89   10.40
  -4  -8  -1  101.59   11.20
  -4   8  -2   70.69   10.50
  -4   8  -2   77.99    7.80
  -4   8  -2   67.19    9.30
   4   8   2   57.19    7.50
   4   8   2   72.49    7.90
   4   8   2   83.39   12.40
  -4   8  -2   72.89   12.00
   4   8   2   75.79   10.70
  -4   8  -2   66.59   10.70
   4  -8   2   56.89    8.10
  -4  -8  -2   57.29    9.50
  -4  -8  -2   94.79   10.60
  -4  -8  -2   73.89    9.10
   4  -8   2   53.79   10.80
  -4  -8  -2   51.29    9.40
  -4   8  -3   42.70    9.80
  -4   8  -3   64.49    9.30
   4   8   3   57.29    9.50
  -4   8  -3   42.50    7.90
  -4   8  -3   39.00    6.60
  -4   8  -3   32.60    7.00
   4   8   3   30.50    8.80
   4   8   3   33.80    6.20
   4   8   3   32.70    6.00
   4  -8   3   38.10   11.20
   4  -8   3   45.10    7.20
   4  -8   3   49.90    7.20
  -4  -8  -3   53.59    9.30
  -4  -8  -3   49.90    8.10
  -4  -8  -3   48.50    8.30
   4   8   4   43.10    9.20
  -4   8  -4   35.30   11.00
  -4   8  -4   14.20    7.30
   4   8   4   33.20    6.30
  -4   8  -4   43.10    8.40
  -4   8  -4   34.80    6.60
   4   8   4   24.70    8.40
   4   8   4   32.40    4.40
  -4   8  -4   33.30    6.20
   4  -8   4   38.70    6.60
   4  -8   4   52.49   12.50
  -4  -8  -4   31.30    6.40
  -4  -8  -4   29.30    6.90
   4  -8   4   25.80    9.60
  -4   8  -5   -9.00    7.80
  -4   8  -5   -3.40    4.80
  -4   8  -5    2.40    6.40
   4   8   5   -2.00    8.40
  -4   8  -5   -1.30    4.30
   4   8   5   -1.70    4.90
   4  -8   5   -1.80    3.30
   4  -8   5   17.40   10.30
  -4  -8  -5   14.80    5.80
  -4   8  -6  130.19   12.90
  -4   8  -6  102.69   14.50
  -4   8  -6  134.29   12.90
   4   8   6   88.39   12.20
   4   8   6   86.69   15.30
  -4  -8  -6   88.89   12.90
  -4  -8  -6  108.89   12.90
   4  -8   6   89.29   16.90
   4   8   7   12.20    8.60
  -4   8  -7    6.00    5.90
   4   8   7    0.60    6.50
   4  -8   7   -3.90   11.50
  -4  -8  -7   -8.50    7.70
  -4  -8  -7   -2.60    6.70
   4   8   8   21.40    9.00
   4   8   8   18.80   11.20
  -4   8  -8   22.60    7.30
   4  -8   8   18.60   14.90
  -4  -8  -8   38.20   10.00
  -4  -8  -8   15.30    8.30
  -4   8  -9   21.70    7.90
   4   8   9   25.70   12.10
   4   8   9   50.99   12.10
  -4  -8  -9   23.00    9.40
   4  -8   9    0.60   14.90
   4   8  10   33.60   13.40
  -4   8 -10   55.19    9.70
  -4  -8 -10   35.10   11.50
   4  -8  10   18.90   19.90
   4   9 -10   37.00   11.10
  -4   9  10   52.59   15.60
   4   9 -10   40.90   12.10
   4  -9 -10   39.80   13.40
  -4  -9  10   34.10   21.80
  -4   9   9   98.69   16.50
   4   9  -9  142.39   17.30
   4   9  -9  118.39   15.70
  -4  -9   9  113.29   23.80
   4   9  -8   -4.10    7.60
  -4   9   8    5.30    9.50
   4   9  -8  -15.50   10.00
   4   9  -8   17.80    6.80
  -4  -9   8   42.50   14.70
   4  -9  -8   11.10    7.50
   4  -9  -8   15.50    7.50
  -4  -9   8    4.70    4.90
   4   9  -7   70.49   11.80
  -4   9   7  100.79   11.20
  -4   9   7   88.39   14.50
   4   9  -7   87.89   13.60
   4   9  -7   84.69   12.70
  -4  -9   7  105.39   11.30
   4  -9  -7  106.69   14.50
  -4  -9   7   90.79   17.50
   4   9  -6   40.60    7.40
   4   9  -6   32.50    8.40
   4   9  -6   21.20    9.00
  -4   9   6   31.20    6.10
  -4   9   6   30.40   10.50
  -4  -9   6   27.00   14.40
  -4  -9   6   24.20    6.00
   4  -9  -6   49.90    9.90
   4  -9  -6   34.10    8.30
   4   9  -5   33.00    7.90
   4   9  -5   35.60    8.40
   4   9  -5   39.60    8.20
  -4   9   5   47.30    9.90
  -4   9   5   28.80    6.20
  -4  -9   5   34.90   13.70
  -4  -9   5   37.10    6.80
   4  -9  -5   34.00    8.50
   4  -9  -5   25.90    6.90
   4   9  -4   72.59    9.20
   4   9  -4   53.89    9.90
  -4   9   4   52.29    9.90
   4   9  -4   52.09   11.40
  -4   9   4   80.99   18.30
   4   9  -4   85.69   12.10
   4  -9  -4   71.49   12.50
  -4  -9   4   59.59   13.30
  -4  -9   4   75.89    9.70
  -4  -9   4   53.89    8.60
   4   9  -3   65.89    8.60
   4   9  -3   64.19   11.60
   4   9  -3   77.89   13.60
   4   9  -3   51.69   11.80
  -4   9   3   57.59   11.20
  -4   9   3   83.29   13.00
  -4   9   3   61.99   10.50
   4  -9  -3   64.99   11.40
   4  -9  -3   75.39   12.80
  -4  -9   3   69.39    9.10
  -4  -9   3   67.29    9.70
  -4  -9   3   65.99   13.90
  -4   9   2  228.98   16.10
   4   9  -2  261.37   18.90
  -4   9   2  255.47   17.80
   4   9  -2  304.17   21.70
  -4   9   2  225.88   21.00
  -4   9   2  321.17   23.30
   4   9  -2  326.07   22.90
   4   9  -2  275.17   22.00
  -4  -9   2  285.17   18.80
  -4  -9   2  270.57   19.90
   4  -9  -2  282.97   22.90
  -4  -9   2  251.87   24.20
   4  -9  -2  315.77   21.80
   4   9  -1   -3.90    6.80
   4   9  -1   -2.70    5.90
  -4   9   1    0.40    6.10
  -4   9   1    0.00    6.10
   4   9  -1    1.30    5.60
   4   9  -1    3.20    4.00
  -4   9   1    1.80    2.50
  -4   9   1   -4.00    4.50
   4  -9  -1   -2.50    6.40
  -4  -9   1   -9.60    6.90
  -4  -9   1   -3.00    4.80
   4  -9  -1   -0.40    4.50
  -4  -9   1   -1.50    4.30
   4  -9  -1    0.30    7.60
   4   9   0  189.98   13.90
  -4   9   0  150.68   16.60
  -4   9   0  185.58   14.80
  -4   9   0  176.28   16.70
   4   9   0  155.38   17.20
   4   9   0  155.48   15.50
  -4   9   0  176.18   12.10
   4   9   0  200.38   16.90
  -4   9   0  174.58   16.80
   4  -9   0  180.68   19.70
   4  -9   0  173.68   15.40
  -4  -9   0  167.98   14.50
  -4  -9   0  166.68   18.10
  -4  -9   0  179.38   16.70
  -4  -9   0  180.58   15.30
  -4   9  -1  141.99   17.20
  -4   9  -1  183.18   15.90
  -4   9  -1  179.08   13.10
   4   9   1  201.38   15.40
   4   9   1  181.78   13.90
  -4   9  -1  192.68   16.70
   4   9   1  190.08   17.60
  -4  -9  -1  171.28   15.60
  -4  -9  -1  181.28   15.10
  -4  -9  -1  174.28   15.40
   4  -9   1  170.68   15.30
   4  -9   1  205.28   21.10
  -4  -9  -1  181.88   17.00
  -4   9  -2   37.60    6.60
  -4   9  -2   38.50    8.40
  -4   9  -2   58.09    9.20
   4   9   2   37.40    8.70
  -4   9  -2   44.10   16.20
   4   9   2   38.90    6.70
   4   9   2   31.80    5.70
  -4  -9  -2   15.70    9.90
  -4  -9  -2   45.10    7.70
   4  -9   2   21.70    9.70
   4  -9   2   30.50    6.10
  -4  -9  -2   33.20    8.60
  -4  -9  -2   25.80    8.00
  -4   9  -3   21.30    6.80
  -4   9  -3   32.20    5.90
   4   9   3   35.20    5.60
   4   9   3   29.20    6.30
  -4  -9  -3   37.00    7.50
   4  -9   3   55.59   14.30
  -4  -9  -3   27.30    6.70
   4  -9   3   26.90    6.00
  -4   9  -4    5.70    6.90
   4   9   4    6.10    3.10
  -4   9  -4    0.70    7.00
   4   9   4    2.80    4.70
  -4   9  -4    0.30    4.80
  -4   9  -4   22.00    9.40
   4   9   4   -8.40    7.60
   4  -9   4   15.50    4.50
  -4  -9  -4    0.80    5.40
   4  -9   4    3.60   10.60
   4   9   5   -6.20    7.60
  -4   9  -5   -5.00    5.10
  -4   9  -5   16.70   10.80
   4   9   5    8.90    5.50
  -4   9  -5   -3.70    6.40
  -4   9  -5    6.50    6.40
   4  -9   5   -1.60    4.10
   4  -9   5   -5.70    9.90
  -4  -9  -5    0.90    6.00
  -4  -9  -5   -0.40    7.20
   4   9   6   35.60   11.00
  -4   9  -6   70.79   11.00
  -4   9  -6   52.29    9.60
  -4   9  -6   68.39   10.50
   4   9   6   61.29    9.70
   4  -9   6   49.80   15.30
  -4  -9  -6   44.60    9.60
  -4  -9  -6   50.99   10.50
   4   9   7   16.80   11.30
  -4   9  -7   -3.10    7.80
  -4   9  -7    3.90    6.70
   4   9   7    1.30    7.70
  -4  -9  -7   -5.60    7.80
  -4  -9  -7    7.70    9.70
   4  -9   7   -2.70   14.80
   4   9   8   12.40   14.70
  -4   9  -8   -9.30    7.60
  -4   9  -8   24.30    9.90
   4   9   8   -6.90   12.20
  -4  -9  -8   -3.30    8.30
   4  -9   8   25.20   15.90
   4   9   9   14.10   12.90
  -4   9  -9   -1.10   10.20
   4   9   9   13.80   11.30
  -4   9  -9   34.70   10.60
  -4  -9  -9   16.30   10.60
   4  -9   9   17.20   19.60
   4  10  -9   26.50   10.00
  -4  10   9   25.70   14.70
   4  10  -9   12.90   11.50
  -4 -10   9   -2.30    7.70
   4 -10  -9   31.60   12.50
  -4 -10   9    5.40   20.80
  -4  10   8    0.30   12.40
   4 -10  -8   13.00    8.40
  -4 -10   8   12.10    6.60
  -4 -10   8   36.30   19.50
  -4  10   7   -4.70   11.70
   4  10  -7   -5.10    8.40
   4  10  -7   -4.10    7.70
   4 -10  -7   -0.30    9.10
   4 -10  -7    2.50    8.90
  -4 -10   7  -11.20    5.70
  -4 -10   7   28.00   15.30
   4  10  -6    9.00    6.40
   4  10  -6   24.40    9.80
  -4  10   6   35.40   11.00
  -4 -10   6   42.80   15.80
   4 -10  -6   15.50    8.30
   4 -10  -6   18.70    9.50
  -4 -10   6   16.70    7.30
  -4  10   5   30.50    7.40
  -4  10   5   40.30   11.20
   4  10  -5   36.60    9.20
   4  10  -5   28.30    7.20
   4 -10  -5   32.10   11.00
  -4 -10   5   28.20   15.70
  -4 -10   5   35.70    8.50
   4 -10  -5   20.80   10.20
   4  10  -4   29.60    9.40
  -4  10   4   16.20    7.20
   4  10  -4   14.70    5.90
  -4  10   4   25.20    9.10
   4 -10  -4   16.10    7.10
  -4 -10   4   17.70   13.30
  -4 -10   4   13.20    6.40
   4 -10  -4   27.50   10.50
   4  10  -3   34.00    7.10
   4  10  -3   35.90    9.80
  -4  10   3   35.40    8.20
  -4  10   3   33.20    9.70
   4 -10  -3   29.90   10.50
   4 -10  -3   34.00    8.60
  -4 -10   3   27.10    6.20
  -4  10   2   64.79   11.60
  -4  10   2   72.49   11.30
   4  10  -2   83.29   14.10
   4  10  -2   80.49    9.90
  -4  10   2   70.99   10.30
   4  10  -2   61.29   11.70
  -4 -10   2  113.49   16.90
   4 -10  -2   74.49   13.30
  -4 -10   2   95.29   11.70
   4 -10  -2   77.49   14.10
  -4  10   1   23.30    6.70
   4  10  -1   23.20    8.20
   4  10  -1   16.10    5.50
   4  10  -1    7.90    8.20
  -4  10   1   20.10    8.50
  -4  10   1    6.60    8.00
   4 -10  -1    9.30    9.90
  -4 -10   1   16.20    9.50
  -4 -10   1   23.30    6.30
  -4  10   0    0.10    3.10
   4  10   0    3.30    4.70
  -4  10   0    8.20   10.90
   4  10   0   10.70    9.30
  -4  10   0    5.20    7.50
  -4  10   0    8.50    7.00
   4  10   0   15.70    8.00
  -4 -10   0    1.90    4.90
   4 -10   0   -2.80    5.70
  -4 -10   0    6.90    8.40
   4 -10   0   21.60   11.60
   4  10   1   29.30    8.00
  -4  10  -1   31.00    8.30
  -4  10  -1    7.90    9.20
  -4  10  -1   28.70    8.50
   4  10   1   17.60    5.00
   4  10   1   31.50    8.60
  -4 -10  -1   13.40    7.40
   4 -10   1   23.90    6.20
  -4 -10  -1   17.90    5.60
  -4 -10  -1   22.90    8.80
   4 -10   1   24.20   11.70
   4  10   2  225.28   16.40
   4  10   2  208.18   21.40
  -4  10  -2  221.48   20.50
  -4  10  -2  193.78   15.40
   4  10   2  231.08   16.80
  -4  10  -2  222.08   21.10
  -4  10  -2  220.88   19.80
  -4 -10  -2  190.68   18.40
  -4 -10  -2  195.68   18.50
   4 -10   2  220.28   17.40
  -4 -10  -2  192.08   19.40
   4  10   3   89.79   14.50
   4  10   3   93.99   11.00
   4  10   3   98.49   11.60
  -4  10  -3   94.49   14.20
  -4  10  -3  109.69   11.10
  -4  10  -3   94.89   16.90
  -4  10  -3  121.09   17.80
   4 -10   3  137.99   22.70
   4 -10   3   80.49   11.20
  -4 -10  -3   77.89   13.60
  -4 -10  -3   81.19   11.50
  -4  10  -4   31.80    9.40
  -4  10  -4   30.40   11.90
  -4  10  -4   20.20    6.20
   4  10   4   -3.20   10.00
  -4  10  -4    1.10   15.10
   4  10   4   14.90    6.00
  -4 -10  -4    4.40    7.10
  -4 -10  -4   32.90    9.60
   4 -10   4   20.90   13.70
   4  10   5   11.20    6.30
   4  10   5   -3.00   10.20
  -4  10  -5   -1.00    8.60
  -4 -10  -5    9.00    7.60
   4 -10   5   -5.70    5.40
   4 -10   5    9.40   14.90
  -4 -10  -5    6.70    9.50
  -4  10  -6   37.20    8.30
  -4  10  -6   21.30    9.80
   4  10   6   28.90   12.20
   4 -10   6   44.90   17.30
  -4 -10  -6   26.50    9.90
  -4  10  -7   -0.80   10.50
   4  10   7    0.40   11.40
   4  10   7   34.60   14.90
  -4  10  -7    8.70    9.20
  -4 -10  -7   10.20    9.20
   4 -10   7  -17.40   17.10
   4  11  -7   26.00   12.50
   4  11  -7   24.50   10.00
  -4  11   7    3.80   13.60
  -4 -11   7   18.50    7.40
   4 -11  -7   24.40   10.20
  -4 -11   7   36.00   21.70
  -4  11   6   22.60   13.00
   4  11  -6    7.10    7.20
   4  11  -6   11.40   11.00
   4 -11  -6    4.60    9.40
   4 -11  -6   35.40   12.10
  -4 -11   6   12.10    8.20
   4  11  -5    9.30   10.70
  -4  11   5   10.40   11.30
   4  11  -5   -4.30    6.60
   4 -11  -5   -5.40   10.50
  -4 -11   5    6.10    6.80
   4 -11  -5  -17.10   11.40
  -4 -11   5    2.30   15.50
   4  11  -4    6.90   10.20
  -4  11   4   16.00   11.20
   4 -11  -4   12.20   12.10
  -4 -11   4   24.80   15.70
  -4 -11   4   13.70    7.90
   4 -11  -4   21.40    9.00
   4  11  -3   10.70    6.00
  -4  11   3   21.40    9.80
   4  11  -3   19.90   10.40
   4 -11  -3   -3.20    8.60
  -4 -11   3    5.40    6.60
   4 -11  -3   18.20   11.40
  -4 -11   3   12.40   14.10
   4  11  -2  111.79   18.30
  -4  11   2  115.79   17.20
   4  11  -2  104.69   12.40
   4 -11  -2   85.79   18.10
  -4 -11   2  130.29   22.80
   4 -11  -2   96.49   16.40
  -4 -11   2   92.39   14.00
  -4  11   1  130.89   17.40
   4  11  -1  124.79   18.50
   4  11  -1   74.99   13.20
  -4 -11   1  147.89   31.70
   4 -11  -1   86.79   15.40
  -4 -11   1  107.29   14.70
   4  11   0    2.20    6.20
  -4  11   0    8.20    9.00
   4  11   0   13.40   10.10
  -4  11   0    0.40    4.00
   4  11   0   24.40   10.60
   4 -11   0   -5.60    7.00
   4 -11   0   28.80   13.90
  -4 -11   0   14.40    7.50
  -4 -11   0    9.80   11.00
  -4  11  -1   24.50   10.30
   4  11   1   17.00    6.40
   4  11   1   30.00   11.70
   4  11   1   42.60    9.40
   4 -11   1   29.00   13.50
   4 -11   1   23.70    7.70
  -4 -11  -1   14.00    6.80
  -4 -11  -1   17.70   11.30
   4  11   2   49.60   12.90
  -4  11  -2   72.89   13.60
   4  11   2   60.19    9.20
   4 -11   2   47.50    8.80
   4 -11   2   77.59   18.50
  -4 -11  -2   40.30    8.80
   4  11   3    5.80    5.80
  -4  11  -3    4.20    6.10
   4  11   3   11.80   12.40
  -4  11  -3   35.20   12.20
   4 -11   3   13.30    7.90
   4 -11   3   13.20   16.60
  -4 -11  -3   22.60    8.80
  -4  11  -4    1.30   10.20
   4  11   4    4.20    6.50
   4  11   4  -13.30   11.70
  -4  11  -4   -2.90    6.00
   4 -11   4  -31.40   15.70
  -4 -11  -4    1.30    7.40
   4 -11   4   16.60    6.90
  -4  11  -5   -3.40   10.00
  -4  11  -5   11.00    7.40
   4  11   5  -12.80   12.10
   4 -11   5   -3.10    7.20
   4 -11   5   32.30   18.30
  -4 -11  -5   10.40    9.20
   4  11   6   25.90   15.40
  -4  11  -6   21.00    9.60
  -4  11  -6   43.10   12.60
   4  11   6   24.10   10.00
  -4 -11  -6   17.00   10.40
   4 -11   6   33.10   19.90
   4  12  -4    3.70    7.60
  -4  12   4   35.50   14.60
   4  12  -4  -12.60   13.10
   4 -12  -4   23.30   16.10
  -4 -12   4    3.80    9.40
   4 -12  -4   -0.30   11.10
  -4 -12   4   14.50   18.20
  -4  12   3   14.10   13.60
   4  12  -3   22.00   13.30
   4  12  -3   29.20    8.80
   4 -12  -3   18.40   17.10
  -4 -12   3   43.30   18.60
  -4 -12   3   16.00    9.40
   4 -12  -3   36.60   11.70
   4  12  -2   79.29   15.50
   4  12  -2   43.80    9.00
  -4  12   2   77.09   14.80
  -4 -12   2   68.99   18.30
  -4 -12   2   47.10   10.80
   4 -12  -2   49.70   12.50
   4 -12  -2   38.80   17.90
  -4  12   1   -3.50   11.80
   4  12  -1   19.00   12.10
   4  12  -1   11.40    7.10
   4 -12  -1   17.80   16.90
  -4 -12   1    6.50    7.80
   4 -12  -1   -6.50    9.50
  -4 -12   1  -20.70   14.20
  -4  12   0    9.70   11.40
   4  12   0  -12.60   12.10
   4  12   0    5.00    6.50
  -4 -12   0    8.40    9.30
  -4 -12   0   -8.10   14.30
   4 -12   0   -4.30    9.20
   4 -12   0    3.10   16.40
  -4  12  -1  -22.00   11.70
  -4  12  -1   -6.80    5.40
   4  12   1    4.00    6.60
   4  12   1    6.90   13.40
   4 -12   1  -12.60    7.40
  -4 -12  -1    4.80    8.60
   4 -12   1   -1.30   18.30
  -4  12  -2   52.79   14.80
   4  12   2   34.30   13.80
   4 -12   2   31.80    9.60
  -4 -12  -2   35.50   11.70
   4 -12   2   33.50   19.80
   4  12   3   40.30   16.70
  -4  12  -3    6.40    7.10
  -4  12  -3   29.80   14.00
   4  12   3   -4.30    7.20
  -4 -12  -3    6.30   10.20
   4 -12   3   10.80    8.80
   4 -12   3  -26.50   19.10
   5   0 -15   -6.10   12.40
   5   0 -15   -3.90    7.90
   5   0 -15   13.60    8.90
   5   0 -14   26.10    7.40
   5   0 -14   21.50    8.90
   5   0 -14   11.90    8.30
   5   0 -13   -6.10    5.70
   5   0 -13  -14.20   13.60
   5   0 -13    0.80    5.00
   5   0 -13   14.60    7.60
   5   0 -13   -5.90    5.80
   5   0 -12  140.99   22.40
   5   0 -12  192.68   15.30
   5   0 -12  110.69   25.50
   5   0 -12  163.68   14.50
   5   0 -12  159.48   13.70
   5   0 -12  153.98   14.10
   5   0 -11    1.10    3.90
   5   0 -11  -10.40    7.50
   5   0 -11    0.90    7.50
   5   0 -11    1.10    4.50
   5   0 -11   10.50    8.50
   5   0 -11    0.10    3.50
   5   0 -10  147.39   14.20
   5   0 -10  200.48   17.60
   5   0 -10  203.18   17.10
   5   0 -10  183.18   13.50
   5   0 -10  239.48   18.40
   5   0  -9   -1.90    3.00
   5   0  -9   -4.10    4.60
   5   0  -9    5.10    5.60
   5   0  -9   -1.60    5.00
   5   0  -9    0.80    2.70
   5   0  -8  362.16   23.80
   5   0  -8  411.16   25.90
   5   0  -8  382.46   24.70
   5   0  -8  344.37   22.40
   5   0  -7   -2.30    2.90
   5   0  -7    1.90    2.20
   5   0  -7   -2.20    3.40
   5   0  -7    2.30    3.70
   5   0  -6   13.50    4.00
   5   0  -6   12.10    3.60
   5   0  -6   13.70    3.20
   5   0  -6   10.40    2.60
   5   0  -5    1.40    1.40
   5   0  -5   -0.10    1.90
   5   0  -5   -2.10    1.30
   5   0  -4   98.89    7.00
   5   0  -4  106.29    7.10
   5   0  -4  113.39    7.40
   5   0  -4   93.79    7.60
   5   0  -3   -0.50    0.90
   5   0  -3    0.60    1.50
   5   0  -3   -0.30    0.90
   5   0  -3    1.50    1.00
  -5   0   3    0.20    1.30
  -5   0   3    0.70    1.00
  -5   0   2  453.95   25.70
  -5   0   2  473.05   25.00
   5   0  -2  446.66   25.60
  -5   0   2  494.05   25.50
   5   0  -2  387.96   24.20
  -5   0   1   -0.50    0.30
   5   0  -1    0.30    1.10
   5   0  -1    0.00    1.20
  -5   0   1    0.00    0.90
  -5   0   1    1.20    1.30
   5   0  -1   -0.80    0.70
  -5   0   1    1.60    1.30
  -5   0   0   75.89    5.30
  -5   0   0   72.59    4.60
   5   0   0   76.49    5.60
  -5   0   0   76.39    5.70
  -5   0   0   79.99    5.60
   5   0   0   80.09    5.20
   5   0   0   73.39    5.50
   5   0   1   -1.10    1.20
  -5   0  -1    0.00    1.30
   5   0   1    0.60    1.30
   5   0   1    0.40    0.80
  -5   0  -1   -0.40    0.80
  -5   0  -1    0.80    1.20
  -5   0  -2   41.00    3.10
   5   0   2   29.30    3.90
  -5   0  -2   49.30    4.60
   5   0   2   36.60    4.40
   5   0   2   34.70    3.20
  -5   0  -2   35.40    3.60
  -5   0  -3   -1.80    1.40
   5   0   3   -0.70    1.60
  -5   0  -3   -1.00    1.40
  -5   0  -3    0.10    1.10
   5   0   3   -2.20    1.90
   5   0   3    1.00    1.20
  -5   0  -4  329.57   19.90
  -5   0  -4  390.96   21.40
   5   0   4  334.07   21.60
   5   0   4  335.47   20.60
  -5   0  -4  319.67   18.90
   5   0   4  338.57   19.20
   5   0   5   -0.30    2.40
   5   0   5   -1.80    3.40
  -5   0  -5   -3.60    2.60
  -5   0  -5   -0.70    2.00
  -5   0  -5   -0.90    3.30
  -5   0  -6  212.08   16.10
  -5   0  -6  243.88   16.90
   5   0   6  237.18   17.40
   5   0   6  223.68   15.90
  -5   0  -6  229.48   14.60
  -5   0  -7   -0.70    5.00
   5   0   7   -3.10    3.60
  -5   0  -7    1.90    3.10
   5   0   7   -7.70    4.20
  -5   0  -7   -2.60    4.50
  -5   0  -7   -3.40    2.60
  -5   0  -8  366.26   22.80
  -5   0  -8  337.37   25.30
   5   0   8  370.76   26.90
  -5   0  -8  346.07   26.00
  -5   0  -8  392.76   23.70
   5   0   8  421.06   25.00
  -5   0  -9   -0.40    3.50
  -5   0  -9   -3.60    7.00
   5   0   9    0.20    6.10
  -5   0  -9    6.40    8.50
  -5   0  -9    4.00    4.00
   5   0   9    0.60    4.70
   5   0  10    0.50    8.50
  -5   0 -10   -2.50    4.30
   5   0  10    9.90    6.20
  -5   0 -10   -3.10    5.00
  -5   0 -11   -6.10    6.40
  -5   0 -11    3.40    5.80
   5   0  11    2.20    9.60
   5   0  12  216.98   29.80
  -5   0 -12  215.78   18.40
  -5   0 -13   29.20    9.10
   5   1 -14   50.19    8.70
   5   1 -14   50.29   10.10
   5  -1 -14   49.50    9.50
   5  -1 -14   42.80   16.00
   5  -1 -14   50.99    9.60
   5   1 -13    8.70   15.10
   5   1 -13   12.80    6.70
   5   1 -13    8.60    5.30
   5  -1 -13    5.50    6.20
   5  -1 -13   15.40    7.80
   5  -1 -13   19.90    6.90
   5  -1 -13    6.50    5.80
   5  -1 -13   34.40   14.50
   5   1 -12  302.07   20.70
   5   1 -12  272.87   19.20
   5   1 -12  305.57   19.90
   5   1 -12  330.07   27.80
   5  -1 -12  273.17   20.70
   5  -1 -12  244.48   24.30
   5  -1 -12  274.87   25.10
   5  -1 -12  277.37   20.00
   5  -1 -12  226.48   19.60
   5   1 -11   -0.90    4.00
   5   1 -11   14.20    9.00
   5   1 -11   -2.20   11.70
   5   1 -11    5.40    4.40
   5   1 -11   -2.60    3.80
   5   1 -11  -14.50    7.20
   5  -1 -11    0.90    7.70
   5  -1 -11   -2.30    7.70
   5  -1 -11    0.30    4.00
   5  -1 -11    2.20    4.80
   5  -1 -11    2.70    7.80
   5  -1 -11    3.80    5.00
   5   1 -10    4.60    3.70
   5   1 -10   18.30    4.70
   5   1 -10    7.90    8.00
   5   1 -10    8.40    7.60
   5   1 -10    6.30    6.40
   5  -1 -10    9.90    6.40
   5  -1 -10   13.40    6.60
   5  -1 -10    4.80    6.90
   5  -1 -10   17.40    4.90
   5  -1 -10   15.80    5.10
   5   1  -9    0.10    4.80
   5   1  -9    5.00    3.00
   5   1  -9    3.90    6.10
   5   1  -9    1.10    6.10
   5   1  -9    2.50    3.20
   5  -1  -9   -2.50    3.10
   5  -1  -9    3.50    2.80
   5  -1  -9    3.20    5.30
   5  -1  -9    3.80    5.10
   5  -1  -9    3.20    5.20
   5  -1  -9    1.90    3.00
   5   1  -8    2.70    5.20
   5   1  -8    4.20    3.90
   5   1  -8    2.20    2.40
   5   1  -8    2.10    4.90
   5  -1  -8    0.20    3.30
   5  -1  -8   12.70    4.80
   5  -1  -8    3.20    3.00
   5  -1  -8    6.00    4.50
   5  -1  -8   11.80    4.50
   5  -1  -8    7.90    3.40
   5   1  -7    8.60    2.30
   5   1  -7   17.60    4.10
   5   1  -7    8.20    2.60
   5   1  -7    8.50    6.40
   5  -1  -7   17.70    4.30
   5  -1  -7   15.60    4.30
   5  -1  -7    8.70    2.90
   5  -1  -7   13.60    4.50
   5   1  -6   34.70    4.70
   5   1  -6   37.10    3.70
   5   1  -6   42.30    7.20
   5   1  -6   32.80    4.10
   5  -1  -6   35.40    5.30
   5  -1  -6   30.00    4.40
   5  -1  -6   36.50    4.70
   5  -1  -6   30.60    4.90
   5   1  -5  320.77   19.50
   5   1  -5  266.37   17.10
  -5   1   5  272.17   17.20
   5   1  -5  289.67   17.00
   5   1  -5  275.07   16.30
  -5  -1   5  292.17   17.30
   5  -1  -5  259.37   16.50
   5  -1  -5  312.77   17.50
   5  -1  -5  260.97   17.20
   5  -1  -5  284.67   17.20
   5  -1  -5  289.47   17.40
   5   1  -4 1909.61  100.69
   5   1  -4 1827.02  100.69
  -5   1   4 2034.90  100.69
   5   1  -4 1940.41  102.49
   5   1  -4 1607.54   99.99
   5  -1  -4 1961.20  100.69
   5  -1  -4 1773.42  100.89
  -5  -1   4 1833.42  100.79
   5   1  -3  837.92   47.60
   5   1  -3  895.51   48.70
   5   1  -3  874.91   48.60
  -5   1   3  943.71   48.40
  -5   1   3  876.11   49.10
  -5  -1   3  873.31   48.70
   5  -1  -3  899.11   48.80
   5  -1  -3  902.61   48.00
   5  -1  -3  861.11   48.90
  -5  -1   3  895.01   48.80
   5   1  -2  203.28   12.00
  -5   1   2  217.88   12.40
   5   1  -2  230.18   13.20
  -5   1   2  225.48   13.40
   5   1  -2  216.98   12.90
  -5  -1   2  216.58   13.10
   5  -1  -2  220.08   13.10
  -5  -1   2  223.48   13.00
   5  -1  -2  236.78   12.40
  -5  -1   2  205.48   11.90
   5  -1  -2  215.38   12.40
   5  -1  -2  216.18   13.30
  -5   1   1   17.90    2.80
  -5   1   1   17.50    1.90
   5   1  -1    9.50    1.90
   5   1  -1   13.50    2.20
   5   1  -1   16.00    2.40
  -5   1   1   15.80    1.70
   5   1  -1   15.00    1.50
  -5  -1   1   14.80    1.40
   5  -1  -1   14.40    1.40
  -5  -1   1   14.20    2.20
   5  -1  -1   14.90    2.00
   5  -1  -1   16.50    2.80
   5  -1  -1   13.10    2.00
  -5   1   0  982.50   56.39
   5   1   0 1015.90   57.09
   5   1   0 1106.69   56.59
  -5   1   0 1028.20   57.29
   5   1   0 1152.68   57.29
  -5   1   0 1055.89   56.89
   5   1   0 1111.59   57.09
  -5  -1   0 1034.80   56.99
   5  -1   0  935.01   57.29
   5  -1   0 1085.99   57.69
  -5  -1   0 1001.50   57.09
   5  -1   0 1049.40   56.79
  -5  -1   0 1127.59   57.29
  -5  -1   0 1085.49   56.69
   5  -1   0  952.30   56.39
  -5   1  -1   95.79    6.70
  -5   1  -1   90.59    5.90
  -5   1  -1  104.89    7.00
   5   1   1  105.59    6.50
  -5  -1  -1   96.79    6.80
   5  -1   1   80.69    6.80
   5  -1   1   94.79    6.90
   5  -1   1   90.39    5.90
  -5  -1  -1   89.09    6.30
   5  -1   1   89.39    6.10
  -5  -1  -1  102.59    6.70
  -5  -1  -1   96.59    6.30
  -5   1  -2  734.03   44.50
   5   1   2  855.81   44.80
  -5   1  -2  819.72   45.40
  -5   1  -2  793.62   45.20
   5   1   2  749.82   45.40
  -5  -1  -2  917.31   45.50
  -5  -1  -2  781.52   44.50
  -5  -1  -2  875.41   45.40
   5  -1   2  843.42   45.80
  -5  -1  -2  791.12   44.50
  -5   1  -3    3.40    2.10
  -5   1  -3    6.40    2.20
   5   1   3    6.50    2.10
   5   1   3    5.70    3.10
   5   1   3    3.70    2.50
  -5   1  -3    5.70    1.90
  -5  -1  -3    4.60    2.20
   5  -1   3    2.10    2.20
  -5  -1  -3    4.20    1.60
  -5  -1  -3    5.40    2.60
   5  -1   3    5.60    2.80
  -5  -1  -3    4.70    1.50
   5   1   4  433.46   27.60
  -5   1  -4  422.76   27.30
  -5   1  -4  459.25   27.80
   5   1   4  476.25   27.40
  -5  -1  -4  522.65   28.90
  -5  -1  -4  539.75   28.60
  -5  -1  -4  443.56   26.70
   5  -1   4  519.25   29.00
   5  -1   4  533.95   29.60
  -5   1  -5  127.79   10.10
   5   1   5  132.69    9.20
   5   1   5  150.68    9.80
  -5   1  -5  153.48   11.30
  -5   1  -5  136.49    9.60
   5   1   5  130.89   11.50
  -5  -1  -5  126.59    8.70
  -5  -1  -5  123.19   11.20
   5  -1   5  118.39   11.50
   5  -1   5  122.79   10.80
  -5  -1  -5  141.69    9.00
  -5  -1  -5  155.58   11.00
  -5   1  -6  472.95   27.80
   5   1   6  415.46   27.90
   5   1   6  410.46   25.20
  -5   1  -6  405.36   25.90
   5   1   6  392.76   25.80
  -5   1  -6  446.76   26.30
  -5  -1  -6  486.95   28.20
  -5  -1  -6  472.05   27.40
   5  -1   6  474.75   28.90
   5  -1   6  382.46   27.40
  -5  -1  -6  495.75   25.10
  -5  -1  -6  426.16   24.90
  -5   1  -7   22.60    5.30
  -5   1  -7   28.60    5.30
   5   1   7   27.00    6.90
   5   1   7   26.20    4.40
   5   1   7   25.70    4.20
  -5  -1  -7   26.50    4.20
  -5  -1  -7   20.90    3.80
  -5  -1  -7   24.20    7.10
   5  -1   7   29.30    7.30
   5  -1   7   21.30    5.70
  -5  -1  -7   16.40    4.70
  -5   1  -8  161.98   15.10
   5   1   8  116.89   10.80
  -5   1  -8  127.89   14.30
  -5   1  -8  130.09   11.80
   5   1   8  157.88   14.70
  -5   1  -8  124.09   10.80
  -5  -1  -8  143.79   13.40
  -5  -1  -8  158.68    9.50
  -5  -1  -8  133.99   15.70
  -5  -1  -8  121.39    9.70
   5  -1   8  122.79   14.70
   5  -1   8  118.39   13.20
   5   1   9   11.20    5.00
   5   1   9   24.50    8.50
  -5   1  -9   22.40    8.50
  -5   1  -9    8.80    7.50
  -5   1  -9   25.40    5.30
  -5   1  -9   23.30    5.90
   5  -1   9   11.50    7.60
  -5  -1  -9   23.00    4.70
   5  -1   9   33.60    7.60
  -5  -1  -9   28.70   10.70
  -5  -1  -9   35.30   10.30
  -5   1 -10   26.10    6.30
   5   1  10   19.90    8.60
  -5   1 -10   17.50    6.90
  -5  -1 -10   23.00    5.10
   5  -1  10   11.40    8.30
   5  -1  10   24.40    8.30
   5   1  11   77.59   14.70
  -5   1 -11   61.09    9.60
  -5   1 -11   48.80    8.60
   5  -1  11   68.49   14.90
  -5  -1 -11   55.29    9.00
  -5  -1 -11   70.29   10.90
  -5   1 -12   -1.10    6.20
   5   1  12    5.90   12.70
  -5  -1 -12    1.40    6.70
   5   1  13   36.80   16.60
  -5   1 -13   -4.40    7.60
  -5  -1 -13   -0.10    8.00
   5   2 -14   19.10    8.00
   5   2 -14   25.00    7.60
   5   2 -14   33.80    9.90
   5  -2 -14   25.10    7.70
   5  -2 -14   18.90    9.70
   5   2 -13   39.20    7.90
   5   2 -13   48.80    7.60
   5   2 -13   42.40    8.40
   5  -2 -13   41.50    9.80
   5  -2 -13   20.70   15.20
   5  -2 -13   41.10    7.60
   5  -2 -13   44.40   13.50
   5   2 -12   38.20    7.70
   5   2 -12   32.70    6.80
   5   2 -12   46.00    8.10
   5   2 -12   33.70   13.40
   5  -2 -12   38.40    7.80
   5  -2 -12   40.40   11.50
   5  -2 -12   45.50    8.10
   5  -2 -12   48.20    7.40
   5  -2 -12   50.09   11.10
   5   2 -11    1.30    9.30
   5   2 -11   11.70    4.70
   5   2 -11    4.00   10.10
   5   2 -11    0.40    3.20
   5  -2 -11   11.40    7.50
   5  -2 -11   19.60    7.60
   5  -2 -11    8.30    9.00
   5  -2 -11    7.40    4.30
   5  -2 -11    5.70    4.80
   5  -2 -11    9.00    5.90
   5   2 -10   26.50    9.50
   5   2 -10   12.20    3.90
   5   2 -10   24.10    5.00
   5   2 -10   15.80    7.20
   5   2 -10   29.80    9.70
   5  -2 -10   30.20    7.00
   5  -2 -10   20.70    7.40
   5  -2 -10   22.40    4.70
   5  -2 -10   40.10    6.70
   5  -2 -10   22.30    6.30
   5   2  -9   49.90    5.70
   5   2  -9   44.50    6.20
   5   2  -9   31.40    8.90
   5   2  -9   42.90    8.60
   5  -2  -9   43.80    6.20
   5  -2  -9   51.89    8.10
   5  -2  -9   54.99    8.70
   5  -2  -9   46.70    7.40
   5   2  -8  427.76   30.40
   5   2  -8  457.55   27.30
   5   2  -8  466.95   28.80
   5   2  -8  551.34   32.30
   5  -2  -8  465.35   29.40
   5  -2  -8  426.26   29.60
   5  -2  -8  465.25   29.00
   5  -2  -8  518.95   28.90
   5  -2  -8  484.65   28.10
   5   2  -7  311.87   19.40
  -5   2   7  359.16   21.50
   5   2  -7  362.46   23.80
   5   2  -7  314.57   20.70
   5   2  -7  358.96   20.20
   5  -2  -7  301.97   20.90
   5  -2  -7  336.67   20.50
   5  -2  -7  314.07   20.20
   5   2  -6   31.10    3.40
  -5   2   6   27.20    4.80
   5   2  -6   33.40    4.70
   5   2  -6   33.00    4.30
   5  -2  -6   38.90    4.60
   5  -2  -6   31.50    5.10
   5  -2  -6   33.00    5.10
   5  -2  -6   34.50    4.60
  -5  -2   6   27.30    4.30
   5   2  -5  298.57   16.70
  -5   2   5  294.37   17.20
   5   2  -5  264.87   16.90
   5   2  -5  258.87   15.70
   5   2  -5  294.87   19.40
   5  -2  -5  276.47   16.30
   5  -2  -5  267.57   16.70
  -5  -2   5  291.97   16.80
   5  -2  -5  262.87   17.00
   5  -2  -5  226.68   16.90
  -5   2   4  889.91   49.00
   5   2  -4  851.51   48.80
   5   2  -4  940.31   48.80
   5   2  -4  846.92   47.70
  -5   2   4  886.61   48.90
   5   2  -4  973.60   51.09
   5  -2  -4  808.92   49.10
   5  -2  -4  828.52   47.80
   5  -2  -4  876.41   47.50
  -5  -2   4  901.21   48.80
   5  -2  -4  896.01   48.80
   5  -2  -4  867.71   48.80
  -5   2   3  153.68   10.30
   5   2  -3  168.98   10.20
   5   2  -3  148.69   10.10
  -5   2   3  164.08   10.20
   5   2  -3  152.38    9.20
   5   2  -3  144.89   11.50
   5  -2  -3  153.48   10.30
   5  -2  -3  160.08   10.00
  -5  -2   3  150.88   10.00
  -5  -2   3  152.28    9.10
  -5  -2   3  166.48   10.30
   5   2  -2   68.29    5.40
   5   2  -2   74.29    5.50
  -5   2   2   64.19    5.30
  -5   2   2   77.79    5.70
   5   2  -2   77.49    6.70
   5   2  -2   66.39    4.70
   5  -2  -2   66.39    5.00
  -5  -2   2   67.49    4.30
  -5  -2   2   73.19    5.50
  -5  -2   2   76.19    5.50
   5  -2  -2   61.49    5.60
  -5   2   1 1162.58   61.59
  -5   2   1 1130.49   60.39
  -5   2   1 1085.79   60.89
   5   2  -1 1089.19   61.29
   5  -2  -1 1219.58   60.59
  -5  -2   1 1049.09   60.49
   5  -2  -1 1074.49   60.59
   5  -2  -1 1107.89   61.59
  -5  -2   1 1182.18   61.39
  -5   2   0   23.80    3.80
   5   2   0   34.50    3.40
   5   2   0   26.80    3.70
  -5   2   0   30.40    3.00
  -5   2   0   24.50    2.70
   5   2   0   34.90    3.60
   5   2   0   22.80    3.10
  -5  -2   0   28.10    3.30
   5  -2   0   22.60    3.80
  -5  -2   0   29.70    3.30
   5  -2   0   28.00    2.60
  -5  -2   0   31.30    3.20
   5   2   1 1279.57   70.49
  -5   2  -1 1224.68   69.59
   5   2   1 1188.08   69.69
  -5   2  -1 1318.47   70.69
   5   2   1 1308.97   70.29
   5   2   1 1409.46   70.39
  -5  -2  -1 1300.17   70.19
   5  -2   1 1428.06   70.69
   5  -2   1 1269.87   69.69
   5  -2   1 1270.27   69.59
   5  -2   1 1330.37   69.49
   5  -2   1 1136.19   70.69
  -5   2  -2   25.40    4.50
  -5   2  -2   24.70    2.90
   5   2   2   29.80    4.30
  -5   2  -2   36.20    4.40
   5   2   2   31.60    4.40
   5   2   2   27.30    4.00
   5   2   2   26.90    2.70
   5  -2   2   24.20    4.10
   5  -2   2   27.00    3.30
   5  -2   2   31.50    4.90
  -5  -2  -2   27.20    3.90
  -5  -2  -2   26.20    3.50
  -5   2  -3    2.00    1.30
   5   2   3    4.30    2.00
   5   2   3    3.50    1.40
  -5   2  -3    1.00    2.20
  -5   2  -3    2.20    2.80
   5   2   3    4.10    2.30
   5   2   3    1.10    2.30
   5  -2   3    2.90    2.40
   5  -2   3   -0.30    2.50
  -5  -2  -3    1.80    2.20
  -5  -2  -3    5.20    2.50
  -5  -2  -3    2.60    1.90
   5   2   4  630.04   30.70
   5   2   4  568.94   31.90
  -5   2  -4  569.44   32.50
   5   2   4  468.15   32.30
  -5   2  -4  583.64   32.90
  -5   2  -4  542.85   31.30
  -5  -2  -4  561.64   31.40
  -5  -2  -4  509.85   32.20
  -5  -2  -4  559.64   30.20
   5  -2   4  506.45   33.10
   5  -2   4  570.24   33.60
  -5  -2  -4  566.34   32.80
  -5   2  -5   95.39    9.00
   5   2   5  101.69    9.60
   5   2   5  100.79    8.00
  -5   2  -5   83.39    7.30
  -5   2  -5  114.89    9.80
   5   2   5  105.49    6.70
  -5  -2  -5  110.99   10.00
   5  -2   5   86.19    9.40
   5  -2   5   83.99    9.90
  -5  -2  -5   94.99    8.70
  -5  -2  -5   84.39    5.90
  -5  -2  -5  101.99    7.60
  -5   2  -6   40.00    5.40
   5   2   6   55.49    4.60
  -5   2  -6   53.69    8.20
   5   2   6   38.30    6.60
   5   2   6   50.49    6.10
  -5   2  -6   52.09    7.90
  -5  -2  -6   56.69    7.50
  -5  -2  -6   53.49    6.10
  -5  -2  -6   44.80    3.60
   5  -2   6   43.60    7.70
   5  -2   6   50.29    8.60
  -5  -2  -6   59.49    9.00
  -5   2  -7    7.20    4.40
  -5   2  -7    2.30    2.80
   5   2   7    0.30    3.10
   5   2   7   14.20    5.70
  -5   2  -7    0.20    4.40
  -5  -2  -7    2.30    2.90
   5  -2   7   -1.20    5.30
   5  -2   7    4.30    5.70
  -5  -2  -7    3.60    1.50
  -5  -2  -7    4.50    4.20
  -5  -2  -7   11.60    5.90
   5   2   8  265.07   16.00
   5   2   8  236.58   19.40
  -5   2  -8  211.08   19.10
  -5   2  -8  261.77   16.50
  -5   2  -8  236.48   18.00
   5  -2   8  226.48   20.50
  -5  -2  -8  222.08   15.40
   5  -2   8  212.68   19.60
  -5  -2  -8  227.18   19.90
  -5  -2  -8  227.48   18.00
  -5  -2  -8  255.97   13.70
  -5   2  -9   83.89   11.40
   5   2   9   50.49   10.90
  -5   2  -9   57.69    7.80
  -5  -2  -9   51.39    7.50
   5  -2   9   87.49   15.20
  -5  -2  -9   88.19   15.60
   5   2  10   -2.20    8.30
  -5   2 -10    9.70    8.00
  -5   2 -10   13.90    5.10
   5  -2  10   18.60    8.70
   5  -2  10    9.20   10.40
  -5  -2 -10   12.70    4.40
  -5   2 -11   25.20   10.40
  -5   2 -11   67.39    9.60
   5   2  11   49.70   11.70
   5  -2  11   51.79   11.80
  -5  -2 -11   43.00    6.40
   5   2  12  129.59   21.10
  -5   2 -12  157.58   15.70
   5   2  13   74.99   17.70
  -5   2 -13   27.70    9.90
  -5  -2 -13   36.80   10.80
   5   3 -14   31.30    8.60
   5   3 -14    7.30    6.70
   5   3 -14   29.20    9.80
   5  -3 -14   12.70    7.60
   5  -3 -14   10.40   10.00
   5   3 -13    5.10    6.60
   5   3 -13   14.30    8.10
   5   3 -13   -4.00    5.20
   5  -3 -13    5.40    5.70
   5  -3 -13   -0.70    7.80
   5  -3 -13  -16.30   10.50
   5   3 -12  122.19   14.30
   5   3 -12  109.39   12.60
   5   3 -12  117.79   11.00
   5  -3 -12  107.49   14.00
   5  -3 -12  102.19   11.40
   5  -3 -12  109.59   15.60
   5  -3 -12  117.49   20.80
   5  -3 -12  117.59   16.90
   5   3 -11   20.90    7.10
   5   3 -11    9.30    4.90
   5   3 -11    2.80   10.70
   5   3 -11    6.40    3.80
   5  -3 -11   10.00    5.30
   5  -3 -11    3.60    7.50
   5  -3 -11   -5.80    9.40
   5  -3 -11    7.10    6.80
   5  -3 -11    7.90    4.20
   5   3 -10    3.30    9.40
   5   3 -10    2.10    3.00
   5   3 -10    1.40    3.80
   5   3 -10    2.90    4.00
   5   3 -10    3.80    9.40
   5  -3 -10   -0.60    4.90
   5  -3 -10    0.70    6.80
   5  -3 -10    3.40    4.30
   5  -3 -10    1.40   10.30
   5  -3 -10    2.00    3.20
   5   3  -9  116.29   15.70
   5   3  -9  162.78   22.70
   5   3  -9  126.09   10.50
   5   3  -9  139.19    9.90
   5   3  -9  137.59   11.80
   5  -3  -9  127.29   10.20
   5  -3  -9  127.79   11.20
   5  -3  -9  136.99   12.50
   5  -3  -9  131.59   13.30
   5  -3  -9  110.29   12.70
   5   3  -8  659.63   41.10
   5   3  -8  703.03   39.60
   5   3  -8  711.33   43.40
   5   3  -8  721.53   40.90
   5   3  -8  734.03   44.40
  -5   3   8  720.23   41.90
   5  -3  -8  747.33   40.10
   5  -3  -8  666.73   41.50
   5  -3  -8  686.23   41.80
   5  -3  -8  669.33   39.90
  -5   3   7    3.30    4.10
   5   3  -7    1.90    5.40
   5   3  -7   -0.10    1.80
   5   3  -7    2.60    2.40
   5   3  -7    0.20    2.60
   5  -3  -7    3.20    3.30
   5  -3  -7    3.60    3.60
   5  -3  -7    1.70    2.30
   5  -3  -7   -1.80    2.40
  -5  -3   7   -1.20    2.10
   5   3  -6  103.59   11.40
   5   3  -6   97.19    8.00
  -5   3   6   82.59    8.60
   5   3  -6   94.59    6.70
   5   3  -6   94.19    7.60
  -5  -3   6   86.29    7.40
   5  -3  -6  103.69    7.70
   5  -3  -6   82.39    8.60
   5  -3  -6   87.39    6.80
   5   3  -5  382.76   23.40
  -5   3   5  412.46   23.40
  -5   3   5  349.57   23.50
   5   3  -5  382.96   22.10
   5   3  -5  410.36   23.00
  -5  -3   5  388.16   22.90
  -5  -3   5  398.56   22.40
   5  -3  -5  401.86   23.00
   5  -3  -5  400.56   24.10
   5  -3  -5  360.26   23.50
   5   3  -4  172.98   10.70
  -5   3   4  152.38   11.20
  -5   3   4  166.08   10.90
   5   3  -4  159.98   13.00
   5   3  -4  157.08   10.90
   5   3  -4  155.18    9.80
   5  -3  -4  162.78   10.80
  -5  -3   4  167.28    9.80
   5  -3  -4  151.18   11.40
  -5  -3   4  148.09   10.50
   5  -3  -4  146.99   10.90
  -5   3   3  356.66   22.60
  -5   3   3  373.56   22.50
   5   3  -3  410.86   22.60
   5   3  -3  430.26   24.60
   5   3  -3  389.56   21.80
   5   3  -3  363.76   22.50
  -5  -3   3  391.16   22.40
   5  -3  -3  425.36   22.70
   5  -3  -3  354.66   22.90
   5  -3  -3  360.66   22.50
  -5  -3   3  375.06   21.40
  -5  -3   3  373.56   22.60
   5   3  -2   25.10    3.40
  -5   3   2   21.90    3.90
  -5   3   2   22.40    3.80
   5   3  -2   19.80    4.00
   5   3  -2   21.90    2.90
   5   3  -2   22.20    3.40
   5  -3  -2   23.20    4.20
  -5  -3   2   19.30    3.30
   5  -3  -2   23.00    3.90
   5  -3  -2   19.90    3.20
  -5  -3   2   19.40    3.60
  -5  -3   2   17.10    2.30
  -5   3   1   34.30    3.90
   5   3  -1   31.50    3.70
  -5   3   1   31.40    2.80
   5   3  -1   29.10    5.10
   5   3  -1   27.70    3.70
  -5   3   1   35.10    4.40
   5   3  -1   29.70    4.00
  -5  -3   1   35.00    4.10
  -5  -3   1   33.40    3.30
   5  -3  -1   33.40    4.10
  -5  -3   1   35.70    3.90
   5  -3  -1   30.40    4.50
   5  -3  -1   31.30    3.40
  -5   3   0 1623.84   85.69
   5   3   0 1607.34   85.79
   5   3   0 1526.65   85.09
  -5   3   0 1541.45   84.89
   5   3   0 1482.35   85.09
   5   3   0 1671.03   85.49
  -5   3   0 1656.43   84.59
   5  -3   0 1561.14   84.99
   5  -3   0 1513.35   84.49
   5  -3   0 1556.54   85.89
  -5  -3   0 1453.45   85.19
  -5  -3   0 1586.94   85.19
   5   3   1   14.80    2.90
  -5   3  -1   12.50    2.80
   5   3   1    8.20    2.80
  -5   3  -1   15.40    3.60
  -5   3  -1   18.50    2.70
   5   3   1   16.80    3.10
   5   3   1   16.20    3.10
  -5  -3  -1   16.50    3.10
   5  -3   1   13.40    3.20
   5  -3   1   21.30    2.80
  -5  -3  -1   11.90    2.60
   5  -3   1    8.20    3.20
   5  -3   1   21.60    2.80
  -5  -3  -1   14.30    3.00
  -5   3  -2  936.01   52.19
  -5   3  -2  880.01   50.89
   5   3   2  934.91   52.09
   5   3   2  904.31   50.39
   5   3   2  912.41   51.79
   5   3   2  913.71   50.89
  -5   3  -2  965.40   51.99
   5   3   2  886.11   51.89
   5  -3   2  866.11   50.49
  -5  -3  -2  961.40   51.69
  -5  -3  -2  960.00   51.69
   5  -3   2  985.70   52.49
  -5  -3  -2 1008.70   52.19
   5  -3   2  904.81   51.09
   5   3   3    3.50    2.00
   5   3   3    3.30    2.80
   5   3   3    2.70    1.40
  -5   3  -3    2.30    2.70
   5   3   3    3.40    1.00
  -5   3  -3    6.90    1.90
   5   3   3    4.40    2.40
  -5   3  -3    7.40    3.10
   5  -3   3    5.00    3.40
[truncated: 737,031 more chars]
