# Supplementary material for: Crystal structure of (R,S)-2-hy­droxy-4-(methyl­sulfan­yl)butanoic acid
Source: Acta Crystallogr E Crystallogr Commun. 2020 Mar 17;76(Pt 4):562–6. doi: 10.1107/S2056989020003138 (PMC7133032; doi:10.1107/S2056989020003138)
Supplement: Supplementary file 2 [file e-76-00562-Isup2.hkl]

data_I                                                                          
_shelx_title ' s1_a.res in P2(1)/c'                                             
_shelx_refln_list_code          4                                               
_shelx_F_calc_maximum      165.00                                               
_exptl_crystal_F_000       640.00                                               
_reflns_d_resolution_high  0.6990                                               
                                                                                
loop_                                                                           
 _space_group_symop_operation_xyz                                               
 'x, y, z'                                                                      
 '-x, y+1/2, -z+1/2'                                                            
 '-x, -y, -z'                                                                   
 'x, -y-1/2, z-1/2'                                                             
                                                                                
_cell_length_a    16.0940                                                       
_cell_length_b     8.8747                                                       
_cell_length_c    10.5580                                                       
_cell_angle_alpha  90.000                                                       
_cell_angle_beta  105.654                                                       
_cell_angle_gamma  90.000                                                       
                                                                                
_shelx_F_squared_multiplier     1.000                                           
                                                                                
loop_                                                                           
 _refln_index_h                                                                 
 _refln_index_k                                                                 
 _refln_index_l                                                                 
 _refln_F_squared_calc                                                          
 _refln_F_squared_meas                                                          
 _refln_F_squared_sigma                                                         
 _refln_observed_status                                                         
   2   0   0        243.49        254.33         5.95 o                         
   3   0   0        252.97        221.04         5.16 o                         
   5   0   0        171.19        185.47         4.89 o                         
   6   0   0        832.50        779.02        16.88 o                         
   7   0   0         11.49         21.81         1.79 o                         
   8   0   0       4588.67       4416.96       162.81 o                         
   9   0   0         41.90         35.61         2.32 o                         
  10   0   0       4999.56       4907.93        94.00 o                         
  11   0   0       2747.03       2648.16        51.85 o                         
  12   0   0       1711.55       1562.21        33.92 o                         
  13   0   0        706.55        673.23        15.32 o                         
  14   0   0        409.29        469.87        11.82 o                         
  15   0   0         10.67         12.25         2.73 o                         
  16   0   0         21.68         30.01         4.59 o                         
  17   0   0          0.54          3.19         3.48 o                         
  18   0   0         27.44         14.28         6.23 o                         
  19   0   0         47.54         37.05        10.61 o                         
  20   0   0         17.46          2.93        13.49 o                         
  21   0   0        715.44        759.77        51.64 o                         
  22   0   0        226.42        235.39        43.01 o                         
   1   1   0        110.60        119.30         2.26 o                         
   2   1   0         11.75         14.26         0.74 o                         
   3   1   0          2.38          1.85         0.67 o                         
   5   1   0       2642.90       2555.94        35.76 o                         
   6   1   0      27225.78      23373.79      1247.97 o                         
   7   1   0       2617.76       2608.11        39.23 o                         
   8   1   0       6654.14       6686.76        99.65 o                         
   9   1   0         38.27         29.57         1.81 o                         
  10   1   0       1565.08       1625.44        25.50 o                         
  11   1   0        230.59        225.90         5.24 o                         
  12   1   0          0.16         -1.09         1.39 o                         
  13   1   0         25.37         31.23         2.23 o                         
  14   1   0        955.72        958.26        15.75 o                         
  15   1   0         96.55         89.01         5.11 o                         
  16   1   0        261.72        277.33         6.84 o                         
  17   1   0       1457.68       1362.07        26.50 o                         
  18   1   0       1165.39       1119.56        25.61 o                         
  19   1   0         12.48         22.30         5.88 o                         
  20   1   0        319.33        357.12        21.58 o                         
  21   1   0        108.05        137.14        14.95 o                         
  22   1   0         54.75         39.26        14.18 o                         
   1   2   0         90.43         75.08         2.06 o                         
   2   2   0       1727.64       1796.78        28.44 o                         
   3   2   0         37.61         51.92         1.79 o                         
   4   2   0       2344.63       2489.49        49.18 o                         
   5   2   0         68.67         69.48         2.53 o                         
   6   2   0         40.07         43.38         1.97 o                         
   7   2   0         46.40         55.75         2.12 o                         
   8   2   0       1028.84       1065.17        16.41 o                         
   9   2   0       1623.78       1603.12        27.25 o                         
  10   2   0        428.04        454.18         8.75 o                         
  11   2   0        682.96        667.06        12.78 o                         
  12   2   0       1580.86       1482.07        27.19 o                         
  13   2   0        820.60        801.91        14.02 o                         
  14   2   0        231.56        281.57         6.89 o                         
  15   2   0          0.02          0.64         2.35 o                         
  16   2   0         89.71         95.51         4.88 o                         
  17   2   0         27.71         18.51         3.46 o                         
  18   2   0         30.97         44.61         5.39 o                         
  19   2   0          9.10         17.46         5.84 o                         
  20   2   0          1.10         -8.92         8.92 o                         
  21   2   0        422.58        450.74        23.05 o                         
   1   3   0       1116.75       1178.10        17.15 o                         
   2   3   0       1146.77       1263.93        18.35 o                         
   3   3   0       2212.06       2313.87        33.97 o                         
   4   3   0         33.26         42.44         1.95 o                         
   5   3   0       3845.05       3809.18        59.76 o                         
   6   3   0         19.41         20.69         1.54 o                         
   7   3   0         71.19         66.80         2.53 o                         
   8   3   0       3551.61       3576.70        52.27 o                         
   9   3   0        248.70        222.33         4.73 o                         
  10   3   0        222.69        230.31         5.18 o                         
  11   3   0          6.96          4.58         1.85 o                         
  12   3   0        332.49        317.46         7.46 o                         
  13   3   0        151.40        147.97         5.75 o                         
  14   3   0          3.93          4.01         2.52 o                         
  15   3   0         13.87         16.74         2.72 o                         
  16   3   0        143.40        152.73         7.43 o                         
  17   3   0        688.54        686.28        17.32 o                         
  18   3   0        428.23        426.30        18.83 o                         
  19   3   0          2.22          5.73         7.39 o                         
  20   3   0        156.29        174.95        25.22 o                         
  21   3   0        111.03        131.54        14.12 o                         
   0   4   0         42.53         41.06         3.54 o                         
   1   4   0       6666.99       6951.46        96.73 o                         
   2   4   0       1349.72       1530.99        22.36 o                         
   3   4   0          7.53         11.29         1.24 o                         
   4   4   0         34.46         43.48         2.06 o                         
   5   4   0        277.69        274.61         5.72 o                         
   6   4   0         33.39         31.65         2.02 o                         
   7   4   0         67.06         62.59         2.79 o                         
   8   4   0        294.24        283.05         5.79 o                         
   9   4   0       2440.34       2355.44        34.16 o                         
  10   4   0        153.56        172.63         4.93 o                         
  11   4   0          6.99          8.97         1.94 o                         
  12   4   0       1421.12       1375.09        21.30 o                         
  13   4   0        373.33        352.51         8.02 o                         
  14   4   0        687.63        739.94        13.33 o                         
  15   4   0          5.16          1.10         3.23 o                         
  16   4   0         22.50         26.32         4.18 o                         
  17   4   0         11.91          8.37         3.84 o                         
  18   4   0        186.24        205.16        11.68 o                         
  19   4   0          1.37         -3.58         6.72 o                         
  20   4   0         62.66         56.90        10.52 o                         
  21   4   0        182.92        177.69        20.19 o                         
   1   5   0        108.84        113.58         3.34 o                         
   2   5   0       1616.84       1770.76        25.97 o                         
   3   5   0       1885.90       1936.39        27.33 o                         
   4   5   0        335.89        323.09         6.23 o                         
   5   5   0       1546.75       1548.05        24.00 o                         
   6   5   0         80.59         89.75         3.60 o                         
   7   5   0        509.45        547.43        10.22 o                         
   8   5   0       3156.70       3285.18        50.66 o                         
   9   5   0         12.79         12.01         2.16 o                         
  10   5   0        474.00        471.24         8.92 o                         
  11   5   0        211.49        211.00         5.49 o                         
  12   5   0         69.34         77.57         3.55 o                         
  13   5   0        246.86        228.47         6.22 o                         
  14   5   0          9.78         10.87         3.25 o                         
  15   5   0         40.41         39.86         3.92 o                         
  16   5   0         22.26         25.93         4.36 o                         
  17   5   0        117.44         90.99         8.62 o                         
  18   5   0        401.65        126.58        21.87 o                         
  19   5   0          6.24          8.11         7.98 o                         
  20   5   0          0.01         11.00         9.73 o                         
   0   6   0       2842.94       3252.92        68.42 o                         
   1   6   0         11.14          9.62         1.74 o                         
   2   6   0         27.31         14.54         2.04 o                         
   3   6   0        945.35       1007.06        15.97 o                         
   4   6   0        538.08        557.91         9.57 o                         
   5   6   0        245.98        243.88         5.80 o                         
   6   6   0         56.71         53.06         2.85 o                         
   7   6   0        296.33        307.74         7.23 o                         
   8   6   0       1035.84       1038.01        18.08 o                         
   9   6   0         16.12         23.44         2.81 o                         
  10   6   0        193.21        209.49         6.35 o                         
  11   6   0         24.96         22.19         3.18 o                         
  12   6   0        396.19        389.47         8.56 o                         
  13   6   0         14.25         15.36         4.08 o                         
  14   6   0       1149.31       1183.89        21.59 o                         
  15   6   0          8.09          6.97         3.92 o                         
  16   6   0          1.41          9.69         4.55 o                         
  17   6   0          1.19         15.80         6.11 o                         
  18   6   0         35.25         32.08        13.14 o                         
  19   6   0         38.50         37.25         9.41 o                         
   1   7   0          8.45         10.92         2.42 o                         
   2   7   0        256.61        276.32         6.49 o                         
   3   7   0         23.81         31.36         2.68 o                         
   4   7   0       2456.85       2440.14        34.89 o                         
   5   7   0       2008.29       2071.40        30.92 o                         
   6   7   0       1179.96       1229.38        20.10 o                         
   7   7   0        131.62        136.83         5.15 o                         
   8   7   0       1269.90       1257.29        22.37 o                         
   9   7   0        154.40        157.61         6.17 o                         
  10   7   0        388.87        375.32         9.33 o                         
  11   7   0        222.55        237.15         7.77 o                         
  12   7   0          2.12          2.25         4.02 o                         
  13   7   0          1.64          6.20         3.75 o                         
  14   7   0         19.62         26.52         4.45 o                         
  15   7   0        585.36        568.21        17.73 o                         
  16   7   0         12.27         13.06         9.42 o                         
  17   7   0          0.18         24.19        12.21 o                         
  18   7   0        148.04         86.19        27.63 o                         
   0   8   0       4049.09       4321.65        98.53 o                         
   1   8   0       1819.61       1877.20        30.93 o                         
   2   8   0        509.93        505.11        10.94 o                         
   3   8   0        591.85        593.19        11.03 o                         
   4   8   0        438.61        463.56         9.25 o                         
   5   8   0        119.43        121.77         4.95 o                         
   6   8   0         88.92        104.75         4.73 o                         
   7   8   0         26.14         38.25         3.49 o                         
   8   8   0        369.12        362.37         9.23 o                         
   9   8   0        764.72        745.41        16.82 o                         
  10   8   0        138.47        154.43         7.74 o                         
  11   8   0        207.92        211.53         8.80 o                         
  12   8   0         20.74         14.41         4.09 o                         
  13   8   0         16.58         13.68         6.36 o                         
  14   8   0        251.26        278.62        15.34 o                         
  15   8   0          8.59         -0.32         6.99 o                         
  16   8   0          2.26          7.58         7.54 o                         
  17   8   0          1.88         -3.06         9.30 o                         
   1   9   0         20.41         16.37         3.47 o                         
   2   9   0        143.10        151.91         6.45 o                         
   3   9   0          8.74         12.70         3.30 o                         
   4   9   0        445.91        426.68         9.85 o                         
   5   9   0       1280.31       1234.70        21.19 o                         
   6   9   0        808.37        763.06        17.42 o                         
   7   9   0         36.56         50.07         5.19 o                         
   8   9   0         12.98          5.37         5.08 o                         
   9   9   0         16.60         15.11         4.33 o                         
  10   9   0        130.73        131.28         7.68 o                         
  11   9   0         74.16         86.96         7.84 o                         
  12   9   0         43.32         47.84         7.59 o                         
  13   9   0          0.09          3.70         7.61 o                         
  14   9   0         14.22          9.38        10.52 o                         
  15   9   0        333.55        337.23        24.22 o                         
   0  10   0        398.72        356.78        19.35 o                         
   1  10   0        279.81        254.40        10.12 o                         
   2  10   0        257.46        248.01        11.15 o                         
   3  10   0        167.31        167.87         9.04 o                         
   4  10   0         10.31         12.83         4.32 o                         
   5  10   0         53.85         52.75         6.13 o                         
   6  10   0        346.50        354.14        21.25 o                         
   7  10   0          5.89         15.03         5.04 o                         
   8  10   0          9.45         19.56         6.55 o                         
   9  10   0          2.21         -1.40         5.44 o                         
  10  10   0         75.89         67.56        10.86 o                         
  11  10   0          5.66          3.14         7.70 o                         
  12  10   0         97.60         44.81        13.78 o                         
  13  10   0         66.04         91.42        13.54 o                         
   1  11   0         19.04          8.91         6.58 o                         
   2  11   0        133.30        149.22        10.01 o                         
   3  11   0        157.72        172.10        10.32 o                         
   4  11   0         18.42         19.10         7.49 o                         
   5  11   0          0.02          0.59         5.85 o                         
   6  11   0         22.90         29.24        10.05 o                         
   7  11   0         15.74         11.80        11.19 o                         
   8  11   0          9.89          5.39         9.01 o                         
   9  11   0          5.33          4.89         9.49 o                         
  10  11   0         45.49         45.76        13.08 o                         
  11  11   0         40.56         56.63        16.64 o                         
   0  12   0          1.33          3.13         9.56 o                         
   1  12   0          6.27         16.10        11.38 o                         
   2  12   0          0.04         -2.86         8.49 o                         
   3  12   0        200.54        175.38        24.55 o                         
   4  12   0          0.24          2.31         9.17 o                         
   5  12   0          4.33          4.29         9.50 o                         
   6  12   0        167.19        140.34        14.06 o                         
   7  12   0          2.66         -8.22        13.63 o                         
 -22   1   1         14.85         33.58        12.90 o                         
 -21   1   1          4.28          0.56        10.86 o                         
 -20   1   1          0.14          9.71         9.42 o                         
 -19   1   1         76.53         86.75         9.13 o                         
 -18   1   1         32.36         38.18         5.99 o                         
 -17   1   1        219.88        204.34         7.66 o                         
 -16   1   1        205.40        208.18         6.62 o                         
 -15   1   1        133.71        125.20         4.96 o                         
 -14   1   1         39.28         38.32         2.11 o                         
 -13   1   1        116.65        126.11         3.70 o                         
 -12   1   1          2.55          3.09         1.31 o                         
 -11   1   1        284.40        277.28         6.03 o                         
 -10   1   1         25.50         23.84         1.65 o                         
  -9   1   1        470.48        453.72         8.18 o                         
  -8   1   1         45.98         53.72         1.84 o                         
  -7   1   1       1141.74       1159.65        20.47 o                         
  -6   1   1       3891.31       3825.43        59.68 o                         
  -5   1   1         31.27         36.25         1.26 o                         
  -4   1   1       2087.59       2144.47        33.45 o                         
  -3   1   1        142.79        114.07         2.46 o                         
  -2   1   1         30.29         41.11         1.39 o                         
  -1   1   1         61.96         50.39         1.25 o                         
   0   1   1         96.44         96.58         1.92 o                         
   1   1   1          4.68          6.64         0.64 o                         
   2   1   1        926.59        990.02        15.18 o                         
   3   1   1        998.43        916.39        14.15 o                         
   4   1   1       3852.57       3476.37        72.22 o                         
   5   1   1        195.52        230.74         4.53 o                         
   6   1   1       1721.82       1905.19        29.14 o                         
   7   1   1        915.69        876.43        13.63 o                         
   8   1   1         41.97         38.65         1.86 o                         
   9   1   1         22.94         15.72         1.57 o                         
  10   1   1        538.61        517.79         9.43 o                         
  11   1   1        630.56        645.86        11.01 o                         
  12   1   1         89.68         93.44         3.60 o                         
  13   1   1         41.32         45.32         2.78 o                         
  14   1   1        134.59        123.22         4.30 o                         
  15   1   1          1.22          5.29         2.26 o                         
  16   1   1        194.74        181.97         6.32 o                         
  17   1   1          3.01          6.57         2.81 o                         
  18   1   1          5.86          6.47         3.43 o                         
  19   1   1          0.13          2.71         4.08 o                         
  20   1   1          2.46         -7.04        13.37 o                         
  21   1   1         16.25         -8.42        12.36 o                         
 -22   2   1          0.01          3.03        11.09 o                         
 -21   2   1         47.64         45.80        11.92 o                         
 -20   2   1         69.01         69.23        11.16 o                         
 -19   2   1         35.59         31.57         5.03 o                         
 -18   2   1          0.06         -2.25         3.91 o                         
 -17   2   1         89.03         91.64         6.08 o                         
 -16   2   1         50.08         58.12         4.16 o                         
 -15   2   1        151.81        160.16         7.44 o                         
 -14   2   1        104.00        122.57         4.24 o                         
 -13   2   1        938.68        988.44        16.59 o                         
 -12   2   1        823.46        792.96        15.27 o                         
 -11   2   1        199.89        195.85         4.73 o                         
 -10   2   1       4178.38       4147.38        62.69 o                         
  -9   2   1       1553.77       1546.43        24.21 o                         
  -8   2   1        133.61        145.36         3.36 o                         
  -7   2   1         21.73         24.05         1.39 o                         
  -6   2   1          1.55          3.56         0.93 o                         
  -5   2   1       2705.42       2733.09        49.39 o                         
  -4   2   1          8.42          9.73         0.84 o                         
  -3   2   1       2218.34       2148.54        39.05 o                         
  -2   2   1       2485.20       2397.76        37.59 o                         
  -1   2   1         66.83         52.73         1.62 o                         
   0   2   1       2280.00       2166.33        37.16 o                         
   1   2   1       1205.14       1151.76        17.10 o                         
   2   2   1        533.91        541.02         9.78 o                         
   3   2   1       2299.65       2161.57        36.96 o                         
   4   2   1       3024.22       3256.12        47.09 o                         
   5   2   1       3012.11       3142.71        49.19 o                         
   6   2   1         15.40         16.89         1.33 o                         
   7   2   1        105.42        102.96         2.91 o                         
   8   2   1       2018.45       1954.04        30.27 o                         
   9   2   1        112.26        108.45         3.42 o                         
  10   2   1          0.97          1.91         1.55 o                         
  11   2   1          5.38          7.19         1.88 o                         
  12   2   1       1554.28       1522.11        25.66 o                         
  13   2   1        163.93        167.01         5.55 o                         
  14   2   1        124.35        131.37         5.15 o                         
  15   2   1         31.54         27.64         2.86 o                         
  16   2   1         71.12         66.09         4.52 o                         
  17   2   1         52.10         55.22         5.06 o                         
  18   2   1         30.75         28.18         5.20 o                         
  19   2   1         24.90         33.71         8.77 o                         
  20   2   1         20.86         22.17        10.37 o                         
  21   2   1          8.20        -10.73        10.73 o                         
 -21   3   1         16.37         17.54         9.99 o                         
 -20   3   1          0.11         14.95         8.88 o                         
 -19   3   1        102.53         98.66         8.09 o                         
 -18   3   1         17.18         13.13         5.21 o                         
 -17   3   1        266.99        259.64        11.07 o                         
 -16   3   1        417.21        430.71        11.37 o                         
 -15   3   1         50.92         50.02         3.36 o                         
 -14   3   1         17.76         16.31         2.57 o                         
 -13   3   1        332.14        324.02         7.70 o                         
 -12   3   1         73.94         76.94         3.33 o                         
 -11   3   1        308.11        330.52         7.18 o                         
 -10   3   1         50.76         60.05         2.63 o                         
  -9   3   1        336.11        369.27         6.82 o                         
  -8   3   1        273.89        278.94         5.51 o                         
  -7   3   1        204.30        215.17         5.87 o                         
  -6   3   1       4214.98       4240.43        63.73 o                         
  -5   3   1         76.26         78.49         2.56 o                         
  -4   3   1        976.01       1047.58        16.60 o                         
  -3   3   1       2499.81       2802.92        38.21 o                         
  -2   3   1        117.66        110.30         2.61 o                         
  -1   3   1        121.90        145.79         2.93 o                         
   0   3   1         50.89         49.40         1.74 o                         
   1   3   1        146.09        143.50         3.26 o                         
   2   3   1        213.58        210.51         4.00 o                         
   3   3   1         61.72         72.41         2.45 o                         
   4   3   1       3160.91       3123.42        47.27 o                         
   5   3   1         40.67         39.02         2.13 o                         
   6   3   1       3462.83       3640.21        55.06 o                         
   7   3   1         42.30         37.61         1.94 o                         
   8   3   1          7.35          2.61         1.31 o                         
   9   3   1        201.39        189.26         4.44 o                         
  10   3   1       1057.36       1075.18        17.18 o                         
  11   3   1        601.48        637.95        11.71 o                         
  12   3   1         42.09         48.93         3.44 o                         
  13   3   1        171.98        191.88         6.33 o                         
  14   3   1        101.43         97.10         4.71 o                         
  15   3   1        213.30        225.21         7.01 o                         
  16   3   1        411.59        423.33        11.68 o                         
  17   3   1         16.53         26.19         4.78 o                         
  18   3   1          7.27          2.83         4.07 o                         
  19   3   1         89.30        115.83        12.02 o                         
  20   3   1          2.00         13.03         8.41 o                         
  21   3   1          8.73          6.70        12.14 o                         
 -21   4   1          4.67         -3.38        10.25 o                         
 -20   4   1         83.26         89.91        10.75 o                         
 -19   4   1          6.69          7.24         5.91 o                         
 -18   4   1        120.56        124.41         7.77 o                         
 -17   4   1        150.62        152.42         8.54 o                         
 -16   4   1          9.79          6.46         2.47 o                         
 -15   4   1         24.46         19.40         2.84 o                         
 -14   4   1        371.87        380.89         8.86 o                         
 -13   4   1        228.41        237.31         5.96 o                         
 -12   4   1         20.16         27.84         2.34 o                         
 -11   4   1        395.14        384.93         7.23 o                         
 -10   4   1        943.45        947.40        15.42 o                         
  -9   4   1        562.21        566.07         9.62 o                         
  -8   4   1        492.41        474.52         8.82 o                         
  -7   4   1        211.37        202.42         5.22 o                         
  -6   4   1         99.82        102.94         3.30 o                         
  -5   4   1       1236.14       1294.42        21.49 o                         
  -4   4   1        150.39        140.97         3.31 o                         
  -3   4   1        219.94        226.00         4.56 o                         
  -2   4   1         11.59          7.08         1.19 o                         
  -1   4   1       2354.49       2490.03        35.51 o                         
   0   4   1          7.20          6.91         1.17 o                         
   1   4   1       2208.03       2518.72        35.87 o                         
   2   4   1         86.04         96.30         2.97 o                         
   3   4   1        371.48        407.04         7.06 o                         
   4   4   1        814.92        836.69        13.38 o                         
   5   4   1         50.44         73.78         2.99 o                         
   6   4   1          6.93          9.64         1.69 o                         
   7   4   1        170.18        178.38         4.40 o                         
   8   4   1         94.27        105.96         3.82 o                         
   9   4   1         28.52         30.75         2.15 o                         
  10   4   1          0.13          0.08         1.75 o                         
  11   4   1       1082.36       1070.33        16.40 o                         
  12   4   1        350.99        369.90         7.92 o                         
  13   4   1          3.32          2.22         2.70 o                         
  14   4   1         29.38         41.18         3.45 o                         
  15   4   1        139.61        140.66         6.82 o                         
  16   4   1          8.57          3.90         3.83 o                         
  17   4   1         22.70          6.26         3.84 o                         
  18   4   1          4.99          5.15         5.53 o                         
  19   4   1          8.99         22.05         7.89 o                         
  20   4   1         40.22         24.36         8.64 o                         
 -20   5   1         10.70          0.79         8.68 o                         
 -19   5   1          8.83          6.47         6.91 o                         
 -18   5   1        272.12        265.48        13.05 o                         
 -17   5   1          0.61         -2.20         3.66 o                         
 -16   5   1          0.44          0.10         4.09 o                         
 -15   5   1        182.84        170.56         6.64 o                         
 -14   5   1         54.98         70.97         3.86 o                         
 -13   5   1         38.84         38.83         2.93 o                         
 -12   5   1         60.83         71.27         3.36 o                         
 -11   5   1         33.45         36.19         2.64 o                         
 -10   5   1        177.73        182.57         5.16 o                         
  -9   5   1         13.27         14.83         2.22 o                         
  -8   5   1        952.51        959.44        16.31 o                         
  -7   5   1        656.84        653.06        11.75 o                         
  -6   5   1         23.72         18.65         1.86 o                         
  -5   5   1       1224.31       1261.94        19.81 o                         
  -4   5   1          2.23          5.66         1.47 o                         
  -3   5   1       1838.87       1979.27        28.86 o                         
  -2   5   1          5.64          7.70         1.47 o                         
  -1   5   1        117.66        136.13         3.64 o                         
   0   5   1         64.61         57.58         2.47 o                         
   1   5   1        272.70        265.46         5.37 o                         
   2   5   1        144.09        165.51         4.10 o                         
   3   5   1       3830.43       3836.58        56.20 o                         
   4   5   1        363.26        367.09         6.92 o                         
   5   5   1         18.78         11.93         1.89 o                         
   6   5   1        120.02        126.63         4.46 o                         
   7   5   1       3678.24       3712.73        56.79 o                         
   8   5   1          5.16          6.05         2.06 o                         
   9   5   1        465.25        451.83         8.98 o                         
  10   5   1          7.90          7.83         2.17 o                         
  11   5   1          0.12         -1.59         2.14 o                         
  12   5   1         32.74         35.87         3.09 o                         
  13   5   1        389.52        394.87         8.67 o                         
  14   5   1         12.16         18.83         3.41 o                         
  15   5   1        508.21        488.15        18.01 o                         
  16   5   1         96.76        107.32         7.20 o                         
  17   5   1        188.55        192.20        21.55 o                         
  18   5   1         65.90         24.35        11.71 o                         
  19   5   1        230.61        225.82        20.39 o                         
 -19   6   1         29.31         25.35         8.63 o                         
 -18   6   1        215.38        260.84        27.91 o                         
 -17   6   1         58.46         30.46         7.19 o                         
 -16   6   1         48.25         52.49         5.11 o                         
 -15   6   1         59.00         61.20         4.90 o                         
 -14   6   1        778.78        796.59        22.33 o                         
 -13   6   1         90.53         99.94         5.20 o                         
 -12   6   1        375.08        342.17         7.85 o                         
 -11   6   1       1176.90       1143.14        19.08 o                         
 -10   6   1          1.56          5.27         2.44 o                         
  -9   6   1         79.25         90.60         4.57 o                         
  -8   6   1        352.79        341.90         7.31 o                         
  -7   6   1         15.94         16.98         2.12 o                         
  -6   6   1        512.44        501.53         9.43 o                         
  -5   6   1        722.56        707.39        11.49 o                         
  -4   6   1        435.04        428.66         7.78 o                         
  -3   6   1       1095.44       1130.00        18.31 o                         
  -2   6   1         11.24          7.93         1.70 o                         
  -1   6   1       3256.87       3436.14        50.98 o                         
   0   6   1         79.06         95.19         4.73 o                         
   1   6   1        775.14        814.10        13.22 o                         
   2   6   1         11.63         11.45         1.79 o                         
   3   6   1          0.43          1.66         1.65 o                         
   4   6   1         18.64         19.69         2.03 o                         
   5   6   1        635.40        635.35        11.36 o                         
   6   6   1        165.76        155.36         5.14 o                         
   7   6   1        510.71        509.84        10.25 o                         
   8   6   1          9.89         12.38         2.54 o                         
   9   6   1        673.31        658.03        12.60 o                         
  10   6   1         25.08         27.85         3.00 o                         
  11   6   1        924.53        918.12        16.28 o                         
  12   6   1          3.93          0.68         2.95 o                         
  13   6   1         74.82         87.28         4.65 o                         
  14   6   1          8.77         12.47         4.73 o                         
  15   6   1        129.50        145.55         8.12 o                         
  16   6   1         55.08         46.40         7.44 o                         
  17   6   1         42.10         47.35         9.38 o                         
  18   6   1          0.04         13.15        10.27 o                         
  19   6   1          0.41         -4.09        22.98 o                         
 -18   7   1        366.05        348.06        35.93 o                         
 -17   7   1         14.94         24.48        11.63 o                         
 -16   7   1         44.57         47.05         6.85 o                         
 -15   7   1        108.42        111.00         7.39 o                         
 -14   7   1         20.34         17.09         4.69 o                         
 -13   7   1          3.79          2.13         3.36 o                         
 -12   7   1          5.15          4.50         4.07 o                         
 -11   7   1        103.59        106.78         5.68 o                         
 -10   7   1        165.52        177.37         6.01 o                         
  -9   7   1        152.23        143.50         5.31 o                         
  -8   7   1        264.73        260.04         6.93 o                         
  -7   7   1         98.36        104.08         4.36 o                         
  -6   7   1         81.83         94.89         3.99 o                         
  -5   7   1       1045.74       1070.43        16.67 o                         
  -4   7   1         98.35         93.39         3.82 o                         
  -3   7   1        137.01        129.22         4.56 o                         
  -2   7   1        373.21        408.80         8.55 o                         
  -1   7   1        850.41        874.88        15.04 o                         
   0   7   1        167.92        173.13         5.34 o                         
   1   7   1         37.86         31.70         2.56 o                         
   2   7   1         65.56         84.08         3.84 o                         
   3   7   1       2621.76       2653.89        37.62 o                         
   4   7   1        666.50        681.74        11.54 o                         
   5   7   1         86.03         92.12         4.05 o                         
   6   7   1          9.51         13.42         2.49 o                         
   7   7   1        803.38        778.90        14.58 o                         
   8   7   1        112.55        124.37         5.29 o                         
   9   7   1        342.09        340.28         8.62 o                         
  10   7   1         58.18         57.94         4.19 o                         
  11   7   1          0.19          5.54         3.64 o                         
  12   7   1        161.77        160.40         7.00 o                         
  13   7   1        241.48        231.88        12.53 o                         
  14   7   1          5.70         12.83         4.98 o                         
  15   7   1        153.70        120.93        14.69 o                         
  16   7   1        126.95        130.50        12.76 o                         
  17   7   1         36.15         15.15         9.64 o                         
  18   7   1         15.06         32.32        26.00 o                         
 -17   8   1         50.45         18.13         9.35 o                         
 -16   8   1         32.39         24.44         7.70 o                         
 -15   8   1        161.64        180.57        12.38 o                         
 -14   8   1        193.53        203.30        10.83 o                         
 -13   8   1        193.28        200.15        11.47 o                         
 -12   8   1          1.93         -2.91         5.04 o                         
 -11   8   1        173.01        177.76        10.20 o                         
 -10   8   1         15.31         12.16         4.71 o                         
  -9   8   1         74.41         71.33         5.18 o                         
  -8   8   1        234.28        226.25         8.11 o                         
  -7   8   1        194.99        193.77         6.15 o                         
  -6   8   1         30.65         35.02         3.09 o                         
  -5   8   1        432.41        437.01         8.89 o                         
  -4   8   1        220.50        216.94         6.10 o                         
  -3   8   1        163.88        166.07         5.97 o                         
  -2   8   1        661.63        670.03        12.86 o                         
  -1   8   1         88.62         96.63         4.73 o                         
   0   8   1        184.65        190.63         6.23 o                         
   1   8   1         14.25         12.20         2.63 o                         
   2   8   1        719.51        756.32        13.40 o                         
   3   8   1        533.20        557.65        10.56 o                         
   4   8   1        236.57        239.31         6.61 o                         
   5   8   1         97.88        100.69         4.65 o                         
   6   8   1          1.80         -1.29         2.77 o                         
   7   8   1        264.09        275.91         7.86 o                         
   8   8   1         48.50         62.52         4.68 o                         
   9   8   1         99.29         94.41         6.72 o                         
  10   8   1          6.12          6.34         3.95 o                         
  11   8   1         21.24         11.65         4.61 o                         
  12   8   1        176.79        170.44        10.71 o                         
  13   8   1         15.65         19.93         5.04 o                         
  14   8   1          4.02          9.40         6.46 o                         
  15   8   1          1.92         -7.81        10.04 o                         
  16   8   1          4.99         27.49        11.03 o                         
 -15   9   1         37.73         29.87        10.98 o                         
 -14   9   1         24.60         13.16        11.11 o                         
 -13   9   1         19.77         19.05         7.92 o                         
 -12   9   1          4.57          1.65         8.11 o                         
 -11   9   1         43.95         41.19         6.64 o                         
 -10   9   1          8.80          5.73         6.23 o                         
  -9   9   1        253.87        264.85        14.75 o                         
  -8   9   1         15.26         11.52         5.33 o                         
  -7   9   1         76.56         77.14         6.43 o                         
  -6   9   1        486.83        482.47        11.96 o                         
  -5   9   1         10.04         17.63         3.83 o                         
  -4   9   1          2.52         -2.53         3.09 o                         
  -3   9   1        325.01        317.34         8.88 o                         
  -2   9   1        674.97        691.37        13.63 o                         
  -1   9   1        155.69        148.99         6.75 o                         
   0   9   1         52.72         56.19         4.03 o                         
   1   9   1          1.00          1.32         3.19 o                         
   2   9   1          4.87         -0.12         3.03 o                         
   3   9   1        191.35        199.09         6.79 o                         
   4   9   1        448.32        441.19        10.65 o                         
   5   9   1         19.14         23.92         4.15 o                         
   6   9   1        140.15        140.97         7.34 o                         
   7   9   1          0.25          7.45         4.26 o                         
   8   9   1        327.28        338.11        12.50 o                         
   9   9   1         28.29         23.77         4.84 o                         
  10   9   1         52.49         56.12         6.69 o                         
  11   9   1         22.39         20.19         5.73 o                         
  12   9   1         52.27         21.16         5.80 o                         
  13   9   1          5.95          2.65         8.61 o                         
  14   9   1          0.16         -0.76         9.03 o                         
  15   9   1         62.41         84.65        13.19 o                         
 -13  10   1        111.27        108.44        15.37 o                         
 -12  10   1         97.67        111.19        12.99 o                         
 -11  10   1         27.74         20.79         8.75 o                         
 -10  10   1        115.83         98.85         9.75 o                         
  -9  10   1         38.39         29.94         7.77 o                         
  -8  10   1          4.41         -8.34         8.76 o                         
  -7  10   1          3.87         17.33         6.75 o                         
  -6  10   1         17.62         37.01         8.50 o                         
  -5  10   1        159.98        148.54         8.87 o                         
  -4  10   1         43.31         41.33         6.06 o                         
  -3  10   1         12.31          0.77         6.38 o                         
  -2  10   1        365.47        366.61        16.41 o                         
  -1  10   1         74.22         72.03         6.09 o                         
   0  10   1        159.51        159.56         8.11 o                         
   1  10   1          4.07         -4.20         4.20 o                         
   2  10   1         75.77         81.56         5.74 o                         
   3  10   1         39.48         42.96         5.22 o                         
   4  10   1         55.23         54.75         5.36 o                         
   5  10   1         16.55         11.83         5.33 o                         
   6  10   1         13.07         12.84         5.63 o                         
   7  10   1         97.27        100.87         7.53 o                         
   8  10   1         94.89         93.50         8.53 o                         
   9  10   1         38.18         25.71         6.45 o                         
  10  10   1          3.73          9.28         6.08 o                         
  11  10   1          5.40         18.48         9.69 o                         
  12  10   1        149.34        151.01        14.39 o                         
  13  10   1          4.70          8.15        11.38 o                         
 -11  11   1         17.97         -2.88        11.87 o                         
 -10  11   1         17.53         14.93        13.26 o                         
  -9  11   1         84.41         88.31        10.94 o                         
  -8  11   1          0.02          0.25         8.98 o                         
  -7  11   1          0.10         -7.74         8.35 o                         
  -6  11   1        101.93         89.00        10.31 o                         
  -5  11   1         39.34         58.45         9.72 o                         
  -4  11   1        257.86        261.98        24.36 o                         
  -3  11   1          2.84         11.47         5.76 o                         
  -2  11   1          3.58          1.02         8.65 o                         
  -1  11   1          7.09          7.66         5.45 o                         
   0  11   1          2.63          4.61         5.53 o                         
   1  11   1          0.04         -4.15         5.32 o                         
   2  11   1         16.42          6.04         5.43 o                         
   3  11   1         79.77         78.11         8.17 o                         
   4  11   1         59.37         60.28         7.53 o                         
   5  11   1         62.90         65.91        13.18 o                         
   6  11   1         32.64         15.14         6.69 o                         
   7  11   1         13.14         11.94         9.00 o                         
   8  11   1         52.86         64.67        13.68 o                         
   9  11   1          6.34         -2.74        10.06 o                         
  10  11   1          7.34          1.00        10.93 o                         
  -7  12   1          1.42         24.59        23.40 o                         
  -6  12   1          3.08         -3.55        11.17 o                         
  -5  12   1         84.84         67.66        10.40 o                         
  -4  12   1         18.05          9.50        11.55 o                         
  -3  12   1         69.38         73.32        10.63 o                         
  -2  12   1          3.51          2.54         9.19 o                         
  -1  12   1         27.79         10.37         7.40 o                         
   0  12   1         52.38         35.18        12.92 o                         
   1  12   1         11.90          8.07        16.68 o                         
   2  12   1        219.54        170.70        14.40 o                         
   3  12   1         92.54         96.20        12.78 o                         
   4  12   1          0.02         -8.48         8.48 o                         
   5  12   1          7.20         17.66         9.99 o                         
   6  12   1          3.08          9.27        11.21 o                         
 -22   0   2          2.50         16.90        16.80 o                         
 -21   0   2         14.30         30.10        14.52 o                         
 -20   0   2        163.18        127.65        17.36 o                         
 -19   0   2       1519.07       1573.53        70.27 o                         
 -18   0   2        553.65        616.12        49.80 o                         
 -17   0   2        237.45        232.49        13.45 o                         
 -16   0   2        635.03        636.98        26.39 o                         
 -15   0   2       2200.44       2174.95        56.02 o                         
 -14   0   2        551.18        604.24        17.09 o                         
 -13   0   2         75.11         70.21         5.82 o                         
 -12   0   2       1140.54       1158.95        28.58 o                         
 -11   0   2       2082.99       2117.28        48.82 o                         
 -10   0   2        261.66        277.59         9.11 o                         
  -9   0   2        553.61        593.22        15.18 o                         
  -8   0   2       4196.07       4395.30        97.38 o                         
  -7   0   2       4386.58       4143.30        91.72 o                         
  -6   0   2       3913.92       3819.64        84.43 o                         
  -5   0   2       1062.36       1100.56        32.45 o                         
  -4   0   2       6513.49       6006.24       131.16 o                         
  -3   0   2       7920.04       6814.02       193.58 o                         
  -2   0   2       2736.38       2718.61       103.51 o                         
  -1   0   2        438.02        417.79        21.75 o                         
   0   0   2       2239.43       1994.32       107.71 o                         
   1   0   2        652.11        584.86        15.35 o                         
   2   0   2        384.15        370.01        14.30 o                         
   3   0   2       5875.94       5111.14       159.02 o                         
   4   0   2        980.87        979.02        24.59 o                         
   5   0   2         96.95         92.55         5.52 o                         
   6   0   2       2792.99       2601.75        71.65 o                         
   7   0   2       6853.83       6565.99       144.09 o                         
   8   0   2        598.93        563.34        13.25 o                         
   9   0   2        480.76        474.25        11.87 o                         
  10   0   2       2652.63       2639.91        51.66 o                         
  11   0   2       1177.75       1286.74        26.69 o                         
  12   0   2         36.03         32.81         3.16 o                         
  13   0   2         69.96         62.57         4.58 o                         
  14   0   2          8.56          5.08         3.77 o                         
  15   0   2        143.04        152.68         7.28 o                         
  16   0   2        948.06        906.85        22.55 o                         
  17   0   2          3.79          6.36         5.49 o                         
  18   0   2        426.72        411.28        25.71 o                         
  19   0   2        670.88        631.66        40.59 o                         
  20   0   2         28.59         58.15        17.87 o                         
  21   0   2        100.63         71.94        29.77 o                         
 -22   1   2         92.48        106.02        19.62 o                         
 -21   1   2        115.72        129.00        14.97 o                         
 -20   1   2         29.18         12.64        10.07 o                         
 -19   1   2        554.72        547.22        18.90 o                         
 -18   1   2        429.12        445.61        13.04 o                         
 -17   1   2        105.40        132.56         7.59 o                         
 -16   1   2         57.67         73.20         6.19 o                         
 -15   1   2        127.62        145.08         6.36 o                         
 -14   1   2        192.12        168.40         7.13 o                         
 -13   1   2        251.39        218.91         6.08 o                         
 -12   1   2        282.84        280.99         6.73 o                         
 -11   1   2       2727.72       2596.72        43.65 o                         
 -10   1   2       5640.57       5610.30        87.61 o                         
  -9   1   2          2.87          0.29         1.02 o                         
  -8   1   2        110.41        126.66         3.25 o                         
  -7   1   2       2036.36       2072.52        32.87 o                         
  -6   1   2        690.29        690.47        11.57 o                         
  -5   1   2        501.66        532.19         8.93 o                         
  -4   1   2         16.37         21.65         1.02 o                         
  -3   1   2        167.10        155.29         3.60 o                         
  -2   1   2      23151.40      18171.25      1778.28 o                         
  -1   1   2       8257.65       7355.73       148.56 o                         
   0   1   2        797.75        766.19        21.08 o                         
   2   1   2       1752.11       1702.17        29.30 o                         
   3   1   2       7927.59       7512.95       111.48 o                         
   4   1   2        247.43        250.62         6.89 o                         
   5   1   2       1847.43       1990.76        37.39 o                         
   6   1   2        204.78        187.65         3.90 o                         
   7   1   2         49.45         56.36         2.47 o                         
   8   1   2        162.45        156.01         3.91 o                         
   9   1   2         29.23         39.84         2.23 o                         
  10   1   2       2338.64       2313.01        35.91 o                         
  11   1   2        979.37        913.57        16.24 o                         
  12   1   2          0.13         -0.22         1.80 o                         
  13   1   2         14.97         18.53         2.37 o                         
  14   1   2        305.02        315.03         7.50 o                         
  15   1   2        668.72        644.55        12.13 o                         
  16   1   2        265.02        272.53         7.93 o                         
  17   1   2         13.86          6.75         3.91 o                         
  18   1   2        227.82        212.08        13.49 o                         
  19   1   2         33.12         20.30         5.75 o                         
  20   1   2         67.78         44.66        10.36 o                         
  21   1   2         45.15         58.95        15.23 o                         
 -22   2   2         11.42         14.55        10.65 o                         
 -21   2   2          3.99          6.43        11.46 o                         
 -20   2   2        252.36        261.72        14.53 o                         
 -19   2   2        361.05        387.80        15.97 o                         
 -18   2   2        551.16        609.59        22.11 o                         
 -17   2   2        114.39        109.42         6.78 o                         
 -16   2   2        948.50        931.44        18.40 o                         
 -15   2   2        533.75        535.30        11.72 o                         
 -14   2   2        335.60        360.02         8.98 o                         
 -13   2   2         23.76         19.67         2.51 o                         
 -12   2   2        129.26        142.78         4.86 o                         
 -11   2   2       1091.54       1073.66        18.38 o                         
 -10   2   2        218.22        217.33         5.12 o                         
  -9   2   2        353.51        361.42         6.39 o                         
  -8   2   2       2212.10       2240.37        32.92 o                         
  -7   2   2       1659.24       1646.31        27.54 o                         
  -6   2   2       1854.46       1792.14        28.46 o                         
  -5   2   2        177.19        170.27         3.87 o                         
  -4   2   2       1160.11       1185.58        19.17 o                         
  -3   2   2       5746.45       5298.22        79.02 o                         
  -2   2   2       5086.91       4993.93        80.97 o                         
  -1   2   2        110.43        115.22         2.57 o                         
   0   2   2       1864.87       1829.70        26.77 o                         
   1   2   2       2059.85       2111.92        30.73 o                         
   2   2   2          1.51          4.44         0.98 o                         
   3   2   2        525.29        528.90         8.54 o                         
   4   2   2        528.61        586.69         9.95 o                         
   5   2   2         80.31         67.76         2.61 o                         
   6   2   2       1965.11       1870.72        28.95 o                         
   7   2   2       4393.99       4381.30        66.00 o                         
   8   2   2         68.94         65.23         2.79 o                         
   9   2   2         21.84         24.72         2.15 o                         
  10   2   2       1520.04       1403.18        23.57 o                         
  11   2   2       1652.39       1795.99        29.79 o                         
  12   2   2          1.05         -1.39         2.06 o                         
  13   2   2          0.03          4.40         2.13 o                         
  14   2   2         15.43         18.71         2.75 o                         
  15   2   2         67.96         62.23         3.94 o                         
  16   2   2        176.93        190.26         8.72 o                         
  17   2   2         96.17         91.12        11.90 o                         
  18   2   2        764.35        782.15        20.72 o                         
  19   2   2        706.47        666.67        37.56 o                         
  20   2   2          3.11         -3.05         9.80 o                         
 -22   3   2         39.78         16.37        12.96 o                         
 -21   3   2         33.85         25.32        10.19 o                         
 -20   3   2        146.84        124.40        11.23 o                         
 -19   3   2        126.81        140.53        10.19 o                         
 -18   3   2         95.15        107.83         7.75 o                         
 -17   3   2          7.71          3.66         4.27 o                         
 -16   3   2         90.73        116.91         7.09 o                         
 -15   3   2          9.24         16.81         3.04 o                         
 -14   3   2        510.76        485.77        10.34 o                         
 -13   3   2        109.08        120.13         4.64 o                         
 -12   3   2        178.83        156.86         4.57 o                         
 -11   3   2        809.69        801.68        13.08 o                         
 -10   3   2       4519.39       4368.87        66.07 o                         
  -9   3   2         95.16        114.28         3.30 o                         
  -8   3   2        385.77        342.84         6.39 o                         
  -7   3   2        915.50        989.58        16.02 o                         
  -6   3   2        900.90        865.06        14.78 o                         
  -5   3   2         49.48         51.17         2.35 o                         
  -4   3   2        169.04        173.31         4.14 o                         
  -3   3   2       1652.02       1923.02        30.82 o                         
  -2   3   2       3385.04       3341.82        48.48 o                         
  -1   3   2       1696.55       1761.37        25.15 o                         
   0   3   2       2334.01       2639.11        38.54 o                         
   1   3   2       1910.36       1903.53        28.15 o                         
   2   3   2       2099.35       2197.55        31.17 o                         
   3   3   2       2158.26       2119.35        31.29 o                         
   4   3   2        376.38        384.17         6.59 o                         
   5   3   2       2048.82       2262.35        33.47 o                         
   6   3   2         19.25         22.08         1.49 o                         
   7   3   2        145.09        146.08         4.02 o                         
   8   3   2        405.71        418.09         7.58 o                         
   9   3   2         43.04         62.30         2.91 o                         
  10   3   2       1522.55       1524.11        24.57 o                         
  11   3   2       1937.37       1824.45        29.16 o                         
  12   3   2        425.66        392.05         8.50 o                         
  13   3   2         33.64         36.85         3.30 o                         
  14   3   2        222.46        238.33         7.96 o                         
  15   3   2       1947.60       1820.25        32.64 o                         
  16   3   2         65.45         68.33         5.05 o                         
  17   3   2         57.70         51.88         6.55 o                         
  18   3   2         30.14         16.94         5.22 o                         
  19   3   2          5.36          1.33         6.76 o                         
  20   3   2          9.31         26.11        10.63 o                         
 -21   4   2          5.96         -3.00        11.88 o                         
 -20   4   2        496.89        519.91        20.65 o                         
 -19   4   2         21.40         21.28         6.94 o                         
 -18   4   2        473.97        453.12        14.38 o                         
 -17   4   2         39.58         37.66         4.74 o                         
 -16   4   2        829.94        830.49        17.93 o                         
 -15   4   2          2.35          2.11         2.07 o                         
 -14   4   2        351.95        337.93         7.42 o                         
 -13   4   2         41.74         33.42         2.51 o                         
 -12   4   2         29.86         32.74         2.25 o                         
 -11   4   2         68.51         70.37         2.93 o                         
 -10   4   2        156.28        157.78         4.16 o                         
  -9   4   2         58.17         53.29         2.53 o                         
  -8   4   2        955.67        958.61        17.40 o                         
  -7   4   2       1221.96       1152.62        19.62 o                         
  -6   4   2        685.00        659.96        11.95 o                         
  -5   4   2        736.66        716.12        14.87 o                         
  -4   4   2        194.62        258.14         5.58 o                         
  -3   4   2       1877.68       1945.28        29.19 o                         
  -2   4   2       2892.60       2982.12        42.24 o                         
  -1   4   2        294.83        307.65         5.62 o                         
   0   4   2       2582.69       2898.57        41.06 o                         
   1   4   2        270.27        331.21         6.39 o                         
   2   4   2        460.67        507.70         8.39 o                         
   3   4   2         65.74         64.29         2.60 o                         
   4   4   2        756.58        890.72        14.25 o                         
   5   4   2         62.19         55.51         2.54 o                         
   6   4   2        929.16        917.25        16.93 o                         
   7   4   2       1917.19       1910.79        28.05 o                         
   8   4   2         84.66         71.99         2.92 o                         
   9   4   2        407.61        441.34         8.02 o                         
  10   4   2         62.75         55.99         2.80 o                         
  11   4   2       1005.81       1071.59        17.14 o                         
  12   4   2         11.29         11.94         2.59 o                         
  13   4   2          0.11          5.51         2.72 o                         
  14   4   2         68.47         76.05         5.40 o                         
  15   4   2         30.38         25.07         4.30 o                         
  16   4   2          7.46          6.06         3.92 o                         
  17   4   2        656.74        338.73        31.10 o                         
  19   4   2        345.83        380.41        24.99 o                         
  20   4   2         40.77         57.94        20.94 o                         
 -20   5   2         47.03         55.31         9.48 o                         
 -19   5   2        114.94        128.88        11.13 o                         
 -18   5   2         84.19         91.27        10.54 o                         
 -17   5   2         65.80         61.07         6.04 o                         
 -16   5   2        418.26        443.82        11.44 o                         
 -15   5   2          3.87         10.39         3.59 o                         
 -14   5   2        278.51        248.84         6.26 o                         
 -13   5   2        749.44        770.75        12.77 o                         
 -12   5   2          0.24         -1.56         1.93 o                         
 -11   5   2        632.83        627.52        14.87 o                         
 -10   5   2       2660.94       2551.98        41.72 o                         
  -9   5   2        108.73        128.12         4.84 o                         
  -8   5   2         48.67         53.71         3.14 o                         
  -7   5   2        333.37        366.92         8.76 o                         
  -6   5   2         60.62         57.01         3.25 o                         
  -5   5   2        120.37        132.17         4.71 o                         
  -4   5   2       1604.85       1695.46        26.12 o                         
  -3   5   2        439.08        550.02         9.36 o                         
  -2   5   2       1631.18       1802.02        27.41 o                         
  -1   5   2        781.22        862.89        13.52 o                         
   0   5   2        324.79        371.63         6.82 o                         
   1   5   2          2.56          3.28         1.47 o                         
   2   5   2        868.38        787.44        13.02 o                         
   3   5   2        546.84        554.60         9.70 o                         
   4   5   2        497.60        510.67         9.28 o                         
   5   5   2         35.94         57.52         2.81 o                         
   6   5   2        310.19        346.38         7.50 o                         
   7   5   2         54.58         63.43         3.10 o                         
   8   5   2        188.59        192.81         5.39 o                         
   9   5   2         15.08         13.55         2.10 o                         
  10   5   2        172.91        169.19         5.01 o                         
  11   5   2       1552.80       1533.11        23.58 o                         
  12   5   2        191.30        186.19         5.83 o                         
  13   5   2        121.36        125.79         5.66 o                         
  14   5   2          0.15          1.91         3.42 o                         
  15   5   2       1095.63       1061.66        25.01 o                         
  16   5   2          9.83          2.79         4.44 o                         
  17   5   2        192.53        186.77        13.84 o                         
  18   5   2         10.93          6.57         8.08 o                         
  19   5   2          2.86          0.75        17.64 o                         
 -20   6   2        260.54        248.78        23.25 o                         
 -19   6   2         27.48          1.85         8.06 o                         
 -18   6   2        144.47        164.93        14.36 o                         
 -17   6   2         45.96         54.45         8.24 o                         
 -16   6   2         48.69         34.77         6.22 o                         
 -15   6   2         89.19         91.31         5.81 o                         
 -14   6   2        276.93        264.81         7.64 o                         
 -13   6   2         11.20         10.19         3.31 o                         
 -12   6   2        505.15        471.28        10.53 o                         
 -11   6   2         68.00         71.72         4.18 o                         
 -10   6   2         12.77         14.14         3.28 o                         
  -9   6   2         22.29         26.15         3.27 o                         
  -8   6   2        609.91        631.41        12.70 o                         
  -7   6   2        831.23        833.64        15.56 o                         
  -6   6   2         13.10          9.18         2.22 o                         
  -5   6   2        332.79        305.44         6.94 o                         
  -4   6   2        701.99        774.57        13.28 o                         
  -3   6   2       1412.46       1511.40        23.70 o                         
  -2   6   2         94.64         89.05         3.56 o                         
  -1   6   2        230.58        233.63         5.38 o                         
   0   6   2        798.64        886.94        14.23 o                         
   1   6   2         96.03         76.67         3.25 o                         
   2   6   2        478.54        484.54         8.56 o                         
   3   6   2        339.89        373.24         7.10 o                         
   4   6   2          1.64         -1.87         1.87 o                         
   5   6   2        144.93        144.50         5.03 o                         
   6   6   2        105.77        104.86         4.46 o                         
   7   6   2        517.85        500.88        10.14 o                         
   8   6   2        146.08        141.55         5.01 o                         
   9   6   2         42.58         50.80         3.45 o                         
  10   6   2          5.53          9.16         2.62 o                         
  11   6   2        112.13        106.49         4.70 o                         
  12   6   2          0.24          6.61         3.27 o                         
  13   6   2        361.24        345.45        13.81 o                         
  14   6   2          0.10         -3.67         3.92 o                         
  15   6   2          2.39          3.62         4.39 o                         
  16   6   2          3.50         15.48         7.14 o                         
  17   6   2        174.10        194.25        14.39 o                         
  18   6   2        146.37        143.73        16.86 o                         
 -19   7   2        109.09        119.90        16.69 o                         
 -18   7   2         33.46         22.23         9.15 o                         
 -17   7   2          2.77          6.13         7.78 o                         
 -16   7   2        356.37        342.21        14.56 o                         
 -15   7   2         10.73         16.99         4.55 o                         
 -14   7   2         18.58         22.18         4.24 o                         
 -13   7   2        357.04        354.04        10.57 o                         
 -12   7   2         98.87        101.57         6.17 o                         
 -11   7   2        174.94        170.17         7.14 o                         
 -10   7   2        515.44        488.82        12.05 o                         
  -9   7   2        135.17        128.50         5.84 o                         
  -8   7   2        411.83        411.17         9.94 o                         
  -7   7   2        125.63        130.38         5.87 o                         
  -6   7   2         76.04         79.83         3.95 o                         
  -5   7   2        322.88        349.38         8.09 o                         
  -4   7   2       1195.20       1208.54        19.10 o                         
  -3   7   2         26.31         30.64         2.69 o                         
  -2   7   2        138.63        155.49         5.12 o                         
  -1   7   2          8.81          7.25         2.10 o                         
   0   7   2          5.50         11.64         2.16 o                         
   1   7   2        119.09        144.66         4.71 o                         
   2   7   2         37.07         42.84         2.91 o                         
   3   7   2        331.33        337.15         7.18 o                         
   4   7   2         71.45         75.98         3.51 o                         
   5   7   2         39.70         34.20         3.30 o                         
   6   7   2         45.33         43.12         3.35 o                         
   7   7   2        232.69        240.33         9.08 o                         
   8   7   2        141.00        150.42         5.72 o                         
   9   7   2         98.85         91.51         4.64 o                         
  10   7   2          2.45          4.20         3.67 o                         
  11   7   2        111.11        121.68         6.97 o                         
  12   7   2         25.70         18.99         4.70 o                         
  13   7   2         17.02         15.73         4.32 o                         
  14   7   2          0.53          3.88         8.79 o                         
  15   7   2        159.78        155.54        13.79 o                         
  16   7   2          2.84          0.62        14.29 o                         
  17   7   2        184.47        174.93        16.15 o                         
 -17   8   2          1.03          9.72        10.32 o                         
 -16   8   2         23.72         38.04        12.03 o                         
 -15   8   2         90.86         89.05         9.44 o                         
 -14   8   2         45.93         47.60         6.77 o                         
 -13   8   2          0.86         -2.04         6.17 o                         
 -12   8   2        401.11        366.37        14.92 o                         
 -11   8   2        152.47        145.14        10.41 o                         
 -10   8   2          6.19          2.44         4.37 o                         
  -9   8   2         23.76         11.21         5.06 o                         
  -8   8   2        458.74        449.01        11.14 o                         
  -7   8   2          1.39          2.60         3.23 o                         
  -6   8   2         17.97         18.00         3.37 o                         
  -5   8   2         28.98         35.10         3.64 o                         
  -4   8   2        419.39        442.52         9.65 o                         
  -3   8   2        695.57        729.39        14.27 o                         
  -2   8   2          8.56         15.23         2.88 o                         
  -1   8   2         28.56         29.85         3.21 o                         
   0   8   2        263.24        276.77         7.03 o                         
   1   8   2        100.40        107.72         4.61 o                         
   2   8   2         19.33         16.04         2.75 o                         
   3   8   2        168.94        187.66         5.86 o                         
   4   8   2        151.29        169.16         6.15 o                         
   5   8   2         16.71         18.61         3.10 o                         
   6   8   2         12.52         10.18         3.32 o                         
   7   8   2        106.76        111.38         5.55 o                         
   8   8   2          0.58          5.60         4.18 o                         
   9   8   2         16.78         18.96         5.13 o                         
  10   8   2         16.14         17.45         4.32 o                         
  11   8   2          2.16          6.75         5.27 o                         
  12   8   2         30.43         45.88         6.82 o                         
  13   8   2        636.43        543.09        23.39 o                         
  14   8   2         11.88         -3.43         7.75 o                         
  15   8   2        109.67        142.00        15.36 o                         
  16   8   2          1.47         -1.25        13.21 o                         
 -16   9   2        140.92        133.04        15.96 o                         
 -15   9   2         27.10          4.54        10.80 o                         
 -14   9   2        116.71        114.71         9.86 o                         
 -13   9   2         33.94         27.27         7.77 o                         
 -12   9   2          0.03         -7.30         7.30 o                         
 -11   9   2         51.89         49.08         7.00 o                         
 -10   9   2        162.33        160.06         9.45 o                         
  -9   9   2         44.61         34.37         5.93 o                         
  -8   9   2         73.07         81.23         7.92 o                         
  -7   9   2         70.40         69.63         6.07 o                         
  -6   9   2          9.11          6.77         4.33 o                         
  -5   9   2        232.12        234.80        10.66 o                         
  -4   9   2        674.46        672.02        18.48 o                         
  -3   9   2          1.13         -0.13         3.14 o                         
  -2   9   2          0.55         -0.97         3.05 o                         
  -1   9   2         82.22         83.60         4.66 o                         
   0   9   2         11.83          8.51         3.19 o                         
   1   9   2         25.85         29.88         3.50 o                         
   2   9   2         13.47          9.87         3.74 o                         
   3   9   2        171.64        170.81         6.96 o                         
   4   9   2         77.38         89.06         5.63 o                         
   5   9   2          0.95         -3.11         4.20 o                         
   6   9   2         39.72         43.28         4.73 o                         
   7   9   2        136.71        133.43         7.92 o                         
   8   9   2        504.02        502.57        28.68 o                         
   9   9   2         21.71         16.55         5.46 o                         
  10   9   2         43.99         31.07         5.80 o                         
  11   9   2          2.58         -0.70         5.68 o                         
  12   9   2         34.74         28.70         8.05 o                         
  13   9   2         40.09         20.27         8.92 o                         
  14   9   2          9.19         32.03        12.12 o                         
 -14  10   2         27.56         16.14        11.18 o                         
 -13  10   2         48.59         30.45         9.48 o                         
 -12  10   2        115.78        120.18        11.09 o                         
 -11  10   2         62.46         74.38         9.83 o                         
 -10  10   2          0.37         -3.70         8.71 o                         
  -9  10   2          9.99         10.99         7.86 o                         
  -8  10   2        312.66        280.94        14.86 o                         
  -7  10   2         83.39         87.06         9.59 o                         
  -6  10   2         58.45         57.38         7.25 o                         
  -5  10   2         72.30         90.89         8.31 o                         
  -4  10   2        196.96        192.78         9.27 o                         
  -3  10   2         43.20         50.18         5.74 o                         
  -2  10   2         70.54         64.79         6.37 o                         
  -1  10   2        183.13        183.35        10.04 o                         
   0  10   2        409.70        409.67        12.55 o                         
   1  10   2         36.42         38.97         5.59 o                         
   2  10   2          8.34          5.86         4.44 o                         
   3  10   2         13.65         12.89         5.13 o                         
   4  10   2        498.00        515.06        13.44 o                         
   5  10   2         37.12         31.33         5.10 o                         
   6  10   2          2.44          7.33         4.94 o                         
   7  10   2         68.18         71.19         7.72 o                         
   8  10   2         70.04         92.56        16.23 o                         
   9  10   2         97.77         81.10        12.02 o                         
  10  10   2         12.57         -5.58         8.19 o                         
  11  10   2          3.61         24.93        11.55 o                         
  12  10   2         27.37         19.43        15.77 o                         
 -11  11   2        127.91        141.76        13.51 o                         
 -10  11   2        170.72        189.49        14.32 o                         
  -9  11   2         29.66         43.95        10.12 o                         
  -8  11   2         25.56         45.31        13.10 o                         
  -7  11   2        161.94        147.48        11.78 o                         
  -6  11   2          0.79          0.57         8.03 o                         
  -5  11   2        144.39        140.84        13.01 o                         
  -4  11   2        238.16        253.91        14.88 o                         
  -3  11   2          3.89          1.99         9.53 o                         
  -2  11   2          2.87         -3.58         6.28 o                         
  -1  11   2         25.44         22.36         8.00 o                         
   0  11   2          4.53         -5.11         6.67 o                         
   1  11   2          3.53         13.88         5.80 o                         
   2  11   2         96.36         67.44         9.37 o                         
   3  11   2         65.46         71.37         8.28 o                         
   4  11   2        140.41        135.41        13.27 o                         
   5  11   2          1.59         -6.61         6.61 o                         
   6  11   2        134.33        151.90        12.36 o                         
   7  11   2         22.09         18.20         8.70 o                         
   8  11   2        268.62        282.33        22.77 o                         
   9  11   2        112.22         97.77        13.07 o                         
  -7  12   2         10.05          6.97        12.77 o                         
  -6  12   2         41.81         49.84        11.31 o                         
  -5  12   2         62.02         56.64        11.69 o                         
  -4  12   2        141.38        138.92        14.62 o                         
  -3  12   2         21.01          6.14         9.73 o                         
  -2  12   2          5.68          4.61         8.74 o                         
  -1  12   2         43.43         48.42        11.97 o                         
   0  12   2        186.79        200.16        17.67 o                         
   1  12   2          0.02          0.65         8.31 o                         
   2  12   2         18.77         18.08         8.49 o                         
   3  12   2          3.51          0.16        10.32 o                         
   4  12   2        121.87         90.92        13.91 o                         
   5  12   2          1.72        -16.26        19.88 o                         
 -22   1   3          0.26          3.48        15.47 o                         
 -21   1   3          6.23         10.64        10.13 o                         
 -20   1   3         29.37         30.76         8.77 o                         
 -19   1   3         26.19         22.62         6.85 o                         
 -18   1   3         47.37         49.40         5.42 o                         
 -17   1   3          7.92          6.24         4.22 o                         
 -16   1   3          8.11         11.27         3.38 o                         
 -15   1   3        196.03        213.48         7.72 o                         
 -14   1   3          9.48         10.43         2.72 o                         
 -13   1   3        368.28        371.54         9.16 o                         
 -12   1   3          3.95          6.47         2.08 o                         
 -11   1   3         18.26         22.84         2.08 o                         
 -10   1   3         73.25         74.38         2.74 o                         
  -9   1   3       1133.98       1161.46        19.28 o                         
  -8   1   3        760.29        824.30        13.98 o                         
  -7   1   3        290.04        275.19         5.20 o                         
  -6   1   3        209.98        189.95         3.96 o                         
  -5   1   3       2145.41       2154.71        37.31 o                         
  -4   1   3        166.25        184.17         4.46 o                         
  -3   1   3       1772.30       1727.04        33.53 o                         
  -2   1   3         34.61         23.90         1.68 o                         
  -1   1   3       2382.29       2359.05        37.11 o                         
   0   1   3         50.03         61.33         3.02 o                         
   1   1   3        684.11        720.01        13.12 o                         
   2   1   3        269.90        270.62         5.57 o                         
   3   1   3        243.71        257.66         6.15 o                         
   4   1   3        520.04        546.06         9.70 o                         
   5   1   3         11.93         11.65         1.47 o                         
   6   1   3         92.48        109.39         3.70 o                         
   7   1   3        612.64        638.88        11.98 o                         
   8   1   3        122.47        134.13         4.19 o                         
   9   1   3         74.48         69.18         3.23 o                         
  10   1   3        374.76        383.53         7.89 o                         
  11   1   3        115.52        111.92         4.20 o                         
  12   1   3         31.78         37.01         2.83 o                         
  13   1   3        171.57        163.00         5.26 o                         
  14   1   3         13.15         15.33         2.73 o                         
  15   1   3          0.21         -1.26         3.46 o                         
  16   1   3         32.10         28.90         3.80 o                         
  17   1   3        111.23        123.69         8.29 o                         
  18   1   3         19.52         16.72         4.95 o                         
  19   1   3         24.75         58.37        15.41 o                         
  20   1   3        163.88        136.58        24.62 o                         
 -22   2   3          0.17         -0.61        11.93 o                         
 -21   2   3          5.52         15.95         9.18 o                         
 -20   2   3         12.96         15.44         7.62 o                         
 -19   2   3         45.77         52.16         7.50 o                         
 -18   2   3         26.80         20.02         5.46 o                         
 -17   2   3         81.79         88.17         5.85 o                         
 -16   2   3         53.15         59.51         4.36 o                         
 -15   2   3        221.66        231.03         8.55 o                         
 -14   2   3        541.44        561.97        12.88 o                         
 -13   2   3         72.18         72.51         3.49 o                         
 -12   2   3          0.42          0.29         1.65 o                         
 -11   2   3        985.31       1036.70        18.66 o                         
 -10   2   3        195.11        207.32         5.21 o                         
  -9   2   3         87.18         87.31         3.37 o                         
  -8   2   3          6.18          4.82         0.97 o                         
  -7   2   3       6909.02       7098.19       114.80 o                         
  -6   2   3        157.17        186.18         5.31 o                         
  -5   2   3        404.73        379.93         7.37 o                         
  -4   2   3          3.12          4.90         0.93 o                         
  -3   2   3       1162.79       1216.35        18.97 o                         
  -2   2   3         64.69         50.40         2.18 o                         
  -1   2   3       1137.23       1152.38        17.31 o                         
   0   2   3        198.61        228.32         4.27 o                         
   1   2   3          2.57          3.01         0.98 o                         
   2   2   3         98.99         82.98         2.87 o                         
   3   2   3       2128.22       2152.46        37.69 o                         
   4   2   3        754.58        776.21        14.49 o                         
   5   2   3          6.80          6.24         1.39 o                         
   6   2   3        996.47        982.45        16.75 o                         
   7   2   3       2296.30       2341.36        39.74 o                         
   8   2   3        337.01        343.86        10.93 o                         
   9   2   3        215.64        214.63         5.74 o                         
  10   2   3         49.64         57.84         3.31 o                         
  11   2   3        526.23        538.05        11.82 o                         
  12   2   3          8.90          8.43         2.39 o                         
  13   2   3        287.40        264.04         7.06 o                         
  14   2   3       1040.63       1037.23        19.00 o                         
  15   2   3         21.49         21.94         3.41 o                         
  16   2   3         87.42        103.48         7.14 o                         
  17   2   3        130.85        131.79         8.50 o                         
  18   2   3         23.50         15.99         5.26 o                         
  19   2   3          0.95         -6.71        11.36 o                         
  20   2   3          3.15         -2.77        12.13 o                         
 -22   3   3         67.18         82.47        13.34 o                         
 -21   3   3         39.34         46.82        10.29 o                         
 -20   3   3         34.96         23.43         8.78 o                         
 -19   3   3         19.05          8.34         6.67 o                         
 -18   3   3          0.96          6.37         4.75 o                         
 -17   3   3          3.26          0.15         4.01 o                         
 -16   3   3          0.03          4.29         3.27 o                         
 -15   3   3        229.43        244.95         9.49 o                         
 -14   3   3         79.07         81.55         3.96 o                         
 -13   3   3       1112.66       1145.55        19.99 o                         
 -12   3   3        135.09        134.49         4.48 o                         
 -11   3   3         87.77         97.68         3.04 o                         
 -10   3   3         20.57         20.14         1.52 o                         
  -9   3   3       1750.20       1711.33        27.33 o                         
  -8   3   3        365.31        390.15         8.10 o                         
  -7   3   3          2.36          4.19         1.23 o                         
  -6   3   3         14.87         15.80         1.47 o                         
  -5   3   3        921.53        934.77        15.83 o                         
  -4   3   3        236.48        233.14         5.15 o                         
  -3   3   3       1893.23       1903.58        29.44 o                         
  -2   3   3          4.58          0.52         0.84 o                         
  -1   3   3        337.05        347.64         6.13 o                         
   0   3   3       3270.65       3476.23        50.47 o                         
   1   3   3         67.79         90.39         2.54 o                         
   2   3   3        480.33        494.94         8.75 o                         
   3   3   3         27.26         26.11         2.01 o                         
   4   3   3         10.00         11.62         1.78 o                         
   5   3   3         11.17         10.99         1.31 o                         
   6   3   3        341.67        348.11         7.49 o                         
   7   3   3        754.21        783.76        14.46 o                         
   8   3   3        161.97        147.19         4.92 o                         
   9   3   3         24.44         16.94         2.58 o                         
  10   3   3        996.63        959.85        25.52 o                         
  11   3   3         22.23         23.82         3.06 o                         
  12   3   3          5.77          8.11         3.11 o                         
  13   3   3        544.70        516.29        14.85 o                         
  14   3   3         34.42         30.22         3.80 o                         
  15   3   3         53.44         47.02         4.34 o                         
  16   3   3         51.95         61.69         6.59 o                         
  17   3   3        191.62        176.67        10.92 o                         
  18   3   3         23.89         12.01         7.01 o                         
  19   3   3          3.03         18.97         8.63 o                         
 -21   4   3          0.05          8.12         8.68 o                         
 -20   4   3        137.97        153.53        17.42 o                         
 -19   4   3         23.23         39.97         7.47 o                         
 -18   4   3         13.73         15.48         4.81 o                         
 -17   4   3         60.56         60.59         4.80 o                         
 -16   4   3        215.81        217.77         7.97 o                         
 -15   4   3          0.68          2.55         2.73 o                         
 -14   4   3         35.41         30.00         2.89 o                         
 -13   4   3          0.30          0.12         2.46 o                         
 -12   4   3         43.66         44.88         2.37 o                         
 -11   4   3          0.59         -0.31         1.65 o                         
 -10   4   3        189.79        171.39         5.23 o                         
  -9   4   3          0.90          0.64         1.67 o                         
  -8   4   3        289.94        260.91         6.14 o                         
  -7   4   3       2034.65       2159.06        35.09 o                         
  -6   4   3         93.70         99.76         3.96 o                         
  -5   4   3        133.95        132.61         3.90 o                         
  -4   4   3       1812.85       1842.25        28.94 o                         
  -3   4   3       1120.16       1167.82        18.95 o                         
  -2   4   3        232.47        250.74         4.86 o                         
  -1   4   3        204.94        239.60         4.76 o                         
   0   4   3       1991.18       2183.23        33.67 o                         
   1   4   3        110.65         98.58         2.88 o                         
   2   4   3       1068.41       1081.40        16.31 o                         
   3   4   3         78.15         65.28         2.51 o                         
   4   4   3        794.74        833.58        13.49 o                         
   5   4   3       1715.85       1584.59        28.77 o                         
   6   4   3        792.65        788.41        13.22 o                         
   7   4   3        162.00        171.75         5.92 o                         
   8   4   3        309.93        296.70         6.66 o                         
   9   4   3        197.17        192.59         5.55 o                         
  10   4   3         63.38         62.63         3.79 o                         
  11   4   3         68.48         73.83         4.16 o                         
  12   4   3         35.28         31.44         3.84 o                         
  13   4   3          2.47         -0.60         3.66 o                         
  14   4   3        577.49        564.99        16.63 o                         
  15   4   3         92.44         90.01         6.74 o                         
  16   4   3         22.29         26.09         7.94 o                         
  17   4   3        136.70        152.82        12.53 o                         
  18   4   3        136.95        160.38        15.58 o                         
  19   4   3         16.92         13.36        10.89 o                         
 -21   5   3         33.47         79.82        15.20 o                         
 -20   5   3          0.82          6.55         8.72 o                         
 -19   5   3          8.26          4.71         6.60 o                         
 -18   5   3        198.50        227.08        11.91 o                         
 -17   5   3          0.75          1.41         4.29 o                         
 -16   5   3        218.77        225.89         8.57 o                         
 -15   5   3         75.90         94.07         4.83 o                         
 -14   5   3        133.96        136.52         5.32 o                         
 -13   5   3        196.29        212.84         6.83 o                         
 -12   5   3       1334.51       1315.44        23.26 o                         
 -11   5   3         81.96         80.88         4.30 o                         
 -10   5   3        384.98        376.32         8.60 o                         
  -9   5   3          5.41          5.15         2.07 o                         
  -8   5   3        309.32        303.14         7.25 o                         
  -7   5   3         55.07         63.85         3.51 o                         
  -6   5   3        964.71        884.43        16.53 o                         
  -5   5   3        419.27        426.98         8.26 o                         
  -4   5   3        125.13        122.64         4.94 o                         
  -3   5   3        273.90        274.12         6.43 o                         
  -2   5   3       1091.39       1106.16        18.87 o                         
  -1   5   3        430.35        445.66         8.24 o                         
   0   5   3       1752.17       1909.25        27.89 o                         
   1   5   3        328.62        314.53         5.92 o                         
   2   5   3          9.13         12.73         1.64 o                         
   3   5   3        339.83        374.91         7.35 o                         
   4   5   3        819.31        827.40        13.85 o                         
   5   5   3          0.01         -0.69         1.50 o                         
   6   5   3         10.54         11.72         1.75 o                         
   7   5   3          8.79         11.97         1.96 o                         
   8   5   3        135.23        121.11         4.51 o                         
   9   5   3        576.96        575.33        11.84 o                         
  10   5   3        274.25        278.67         7.27 o                         
  11   5   3        427.45        405.12        10.83 o                         
  12   5   3        206.56        226.09         8.90 o                         
  13   5   3         62.52         69.31         6.01 o                         
  14   5   3        220.80        218.75        10.24 o                         
  15   5   3         62.49         74.16         7.90 o                         
  16   5   3         34.63         33.42        17.40 o                         
  17   5   3         18.69         19.18        11.97 o                         
  18   5   3          8.29         36.31        10.73 o                         
 -20   6   3        197.84        185.80        14.61 o                         
 -19   6   3         41.61         38.10         9.03 o                         
 -18   6   3         48.42         49.50        13.29 o                         
 -17   6   3         23.34         28.43         6.53 o                         
 -16   6   3        210.96        217.24        12.05 o                         
 -15   6   3        147.34        162.90         7.36 o                         
 -14   6   3        236.67        231.63         7.83 o                         
 -13   6   3         78.10         75.72         4.61 o                         
 -12   6   3          5.90          7.59         3.02 o                         
 -11   6   3         90.18         89.04         4.55 o                         
 -10   6   3        615.91        575.42        12.22 o                         
  -9   6   3         12.79         16.71         3.29 o                         
  -8   6   3        982.91        959.30        17.66 o                         
  -7   6   3         93.85        100.43         4.80 o                         
  -6   6   3        605.99        612.64        11.76 o                         
  -5   6   3         24.91         26.97         2.52 o                         
  -4   6   3        865.60        889.96        15.68 o                         
  -3   6   3         40.09         39.52         2.52 o                         
  -2   6   3         57.79         64.20         3.02 o                         
  -1   6   3          8.15          5.49         1.76 o                         
   0   6   3        263.46        285.92         6.14 o                         
   1   6   3        104.57         96.98         3.61 o                         
   2   6   3       2183.87       2222.35        31.57 o                         
   3   6   3         14.02         20.94         2.32 o                         
   4   6   3         37.19         51.85         2.98 o                         
   5   6   3       2173.21       2120.94        32.54 o                         
   6   6   3        103.64         97.09         6.20 o                         
   7   6   3        210.65        214.52         6.04 o                         
   8   6   3        911.05        913.27        16.42 o                         
   9   6   3         23.40         29.48         2.62 o                         
  10   6   3          4.31          1.82         2.50 o                         
  11   6   3          0.99          5.51         3.00 o                         
  12   6   3        358.60        353.73        12.37 o                         
  13   6   3        159.12        171.16        12.10 o                         
  14   6   3         26.33         23.41         6.03 o                         
  15   6   3        281.79        281.86        15.63 o                         
  16   6   3        108.19        119.99        11.90 o                         
  17   6   3         10.93         20.57        10.84 o                         
 -19   7   3          4.52          0.34         9.52 o                         
 -18   7   3         15.33         22.69         9.65 o                         
 -17   7   3          3.97         18.51         8.25 o                         
 -16   7   3        195.96        229.69        11.57 o                         
 -15   7   3        280.18        282.57        13.85 o                         
 -14   7   3          0.49         -4.07         4.07 o                         
 -13   7   3         18.55         21.14         4.24 o                         
 -12   7   3       1095.70       1019.96        22.59 o                         
 -11   7   3         66.33         77.19         5.09 o                         
 -10   7   3         13.81         16.43         3.62 o                         
  -9   7   3         37.36         35.74         3.62 o                         
  -8   7   3        241.01        231.44         7.36 o                         
  -7   7   3        112.42        105.01         5.61 o                         
  -6   7   3         42.14         34.18         3.38 o                         
  -5   7   3         55.30         53.13         3.64 o                         
  -4   7   3        255.19        259.84         7.16 o                         
  -3   7   3        155.96        145.98         5.24 o                         
  -2   7   3        721.25        708.51        12.80 o                         
  -1   7   3        384.06        397.52         8.08 o                         
   0   7   3         27.65         38.54         2.70 o                         
   1   7   3        701.61        711.05        12.02 o                         
   2   7   3         36.64         58.19         3.32 o                         
   3   7   3          0.96         -0.36         2.19 o                         
   4   7   3          9.94         13.55         2.55 o                         
   5   7   3        244.12        252.53         6.91 o                         
   6   7   3        422.37        423.07         9.96 o                         
   7   7   3          4.93         -1.00         2.96 o                         
   8   7   3        238.18        226.16         6.65 o                         
   9   7   3        104.46         93.79         5.24 o                         
  10   7   3        116.09        117.83         6.84 o                         
  11   7   3        302.31        261.13        13.24 o                         
  12   7   3         65.96         56.80         6.13 o                         
  13   7   3          5.20         -3.54         6.77 o                         
  14   7   3        152.93        173.39        12.86 o                         
  15   7   3          2.77          8.81        11.22 o                         
  16   7   3         37.00         55.85        20.55 o                         
 -17   8   3         50.37         47.16         9.80 o                         
 -16   8   3         53.97         57.65         8.44 o                         
 -15   8   3         32.76         32.47        11.19 o                         
 -14   8   3          4.00         -0.18         6.15 o                         
 -13   8   3          7.52         11.35         5.43 o                         
 -12   8   3          0.56         -4.87         5.91 o                         
 -11   8   3         44.30         42.85         5.33 o                         
 -10   8   3          0.14          5.13         4.31 o                         
  -9   8   3         31.70         32.18         4.37 o                         
  -8   8   3        343.05        365.16        10.01 o                         
  -7   8   3        103.41        100.22         6.40 o                         
  -6   8   3        491.11        468.53        11.35 o                         
  -5   8   3        193.61        208.57         7.66 o                         
  -4   8   3         75.84        100.12         5.95 o                         
  -3   8   3         50.09         64.85         4.36 o                         
  -2   8   3        244.09        243.74         7.15 o                         
  -1   8   3        776.44        778.95        13.88 o                         
   0   8   3        198.23        195.17         6.16 o                         
   1   8   3          1.80         -0.20         2.41 o                         
   2   8   3        345.14        343.45         7.88 o                         
   3   8   3         98.51        100.39         4.44 o                         
   4   8   3         99.42        107.84         5.25 o                         
   5   8   3        578.11        583.28        13.36 o                         
   6   8   3        117.75        110.52         5.83 o                         
   7   8   3         34.98         38.21         4.49 o                         
   8   8   3        191.84        202.44         8.94 o                         
   9   8   3        131.12        128.21         9.03 o                         
  10   8   3         12.08         -0.56         3.64 o                         
  11   8   3         15.90          6.00         5.86 o                         
  12   8   3        102.60        106.09        11.95 o                         
  13   8   3         39.17         33.17        10.19 o                         
  14   8   3         59.07         50.89        13.29 o                         
  15   8   3          0.70        -13.53        13.53 o                         
 -16   9   3          2.69          1.46         9.95 o                         
 -15   9   3        214.69        225.09        14.86 o                         
 -14   9   3         68.26         69.76         9.54 o                         
 -13   9   3         77.25         91.27         9.53 o                         
 -12   9   3         79.95         99.40         9.67 o                         
 -11   9   3         49.65         37.51         6.87 o                         
 -10   9   3         20.34         33.40         7.10 o                         
  -9   9   3        104.15         96.71         7.59 o                         
  -8   9   3         66.79         68.57         6.48 o                         
  -7   9   3        109.96        101.38         7.59 o                         
  -6   9   3        111.00        101.48         6.67 o                         
  -5   9   3         36.01         45.08         5.31 o                         
  -4   9   3        165.99        163.63         7.76 o                         
  -3   9   3        178.77        193.56         8.27 o                         
  -2   9   3          6.69          8.78         3.72 o                         
  -1   9   3          6.21         10.24         3.56 o                         
   0   9   3         12.46         14.27         3.71 o                         
   1   9   3        353.10        340.91        10.73 o                         
   2   9   3        102.30        111.63         6.48 o                         
   3   9   3         52.64         48.61         5.05 o                         
   4   9   3         82.61         77.68         6.35 o                         
   5   9   3        261.98        233.63         9.07 o                         
   6   9   3         71.87         76.70         6.47 o                         
   7   9   3         10.95         11.73         4.23 o                         
   8   9   3         69.77         64.05        11.56 o                         
   9   9   3         27.20         18.56         8.19 o                         
  10   9   3        311.82        295.84        17.06 o                         
  11   9   3          0.09         -7.81         7.81 o                         
  12   9   3          5.40         -8.82        11.74 o                         
  13   9   3         74.39         80.88        12.20 o                         
 -14  10   3         20.84         18.10         9.88 o                         
 -13  10   3         12.29          7.38        15.74 o                         
 -12  10   3          0.46          8.02        10.10 o                         
 -11  10   3         81.07         86.07        10.46 o                         
 -10  10   3         59.87         61.16         9.30 o                         
  -9  10   3         12.15         24.02         8.00 o                         
  -8  10   3          6.61         12.00         7.53 o                         
  -7  10   3        206.87        196.49        13.93 o                         
  -6  10   3          1.83         -1.56         6.44 o                         
  -5  10   3          0.38          5.69         6.31 o                         
  -4  10   3         80.53         79.12         7.52 o                         
  -3  10   3        132.76        152.64        11.17 o                         
  -2  10   3        108.13        106.07         8.02 o                         
  -1  10   3        134.61        133.26         8.17 o                         
   0  10   3         43.05         41.15         6.33 o                         
   1  10   3         21.55         18.91         5.30 o                         
   2  10   3         20.99         17.29         4.57 o                         
   3  10   3         56.42         58.28         5.21 o                         
   4  10   3        236.69        234.46        10.06 o                         
   5  10   3          0.03         -5.18         5.18 o                         
   6  10   3        282.04        312.80        19.43 o                         
   7  10   3          0.17         -0.41         6.75 o                         
   8  10   3          6.76         12.10         8.59 o                         
   9  10   3         57.35         36.31        11.20 o                         
  10  10   3          0.16          8.72        11.82 o                         
  11  10   3          1.21         25.97        13.44 o                         
 -11  11   3         42.19         60.81        11.75 o                         
 -10  11   3          3.58         -4.27        10.84 o                         
  -9  11   3          0.14          4.60        11.81 o                         
  -8  11   3         26.79         50.88        10.15 o                         
  -7  11   3          0.02          6.74        11.15 o                         
  -6  11   3         17.03         16.29         8.47 o                         
  -5  11   3         44.18         49.27         8.46 o                         
  -4  11   3         17.17         27.03         7.82 o                         
  -3  11   3         68.47         58.74         7.89 o                         
  -2  11   3         57.08         61.85         7.94 o                         
  -1  11   3        145.06        161.50        12.12 o                         
   0  11   3        115.90        152.37        11.85 o                         
   1  11   3          0.39          8.13         6.27 o                         
   2  11   3        110.00         98.86        10.13 o                         
   3  11   3         30.03         27.42        11.81 o                         
   4  11   3         30.64         32.14         7.59 o                         
   5  11   3         22.09         25.24         7.69 o                         
   6  11   3          1.23         -0.29         7.62 o                         
   7  11   3          0.21         14.44        12.21 o                         
   8  11   3        132.29        138.02        15.21 o                         
  -6  12   3         20.24         39.90        13.29 o                         
  -5  12   3        162.94        150.51        13.16 o                         
  -4  12   3         75.31         61.48        10.99 o                         
  -3  12   3         46.89         44.12        10.28 o                         
  -2  12   3         56.75         39.65        10.52 o                         
  -1  12   3        182.09        180.80        17.36 o                         
   0  12   3         47.96         44.76         9.61 o                         
   1  12   3         65.35         53.45         9.98 o                         
   2  12   3          2.66          8.46         7.98 o                         
   3  12   3          0.99         -5.63         8.92 o                         
   4  12   3         17.97         19.09        15.14 o                         
 -23   0   4        406.84        371.51        49.33 o                         
 -22   0   4          6.90         -1.86        14.67 o                         
 -21   0   4        882.03        914.66        48.77 o                         
 -20   0   4        806.81        904.01        47.16 o                         
 -19   0   4        421.82        417.59        22.92 o                         
 -18   0   4          1.39         12.08        10.24 o                         
 -17   0   4        994.66        958.22        31.51 o                         
 -16   0   4         47.39         50.98         6.48 o                         
 -15   0   4         32.02         41.67         5.89 o                         
 -14   0   4         30.77         29.35         4.68 o                         
 -13   0   4       1273.82       1249.15        37.38 o                         
 -12   0   4        711.23        694.38        25.72 o                         
 -11   0   4        359.63        364.53        13.27 o                         
 -10   0   4        151.84        157.20         6.80 o                         
  -9   0   4      10630.33      10079.25       289.51 o                         
  -8   0   4        236.80        183.41         8.12 o                         
  -7   0   4       2781.18       3017.44        81.42 o                         
  -6   0   4        203.08        191.95         7.33 o                         
  -5   0   4        236.76        251.91         9.47 o                         
  -4   0   4       1259.89       1250.72        46.47 o                         
  -3   0   4      14707.96      14403.42       714.73 o                         
  -2   0   4      12380.79      12062.64       359.03 o                         
  -1   0   4         52.31         43.08         5.58 o                         
   0   0   4        592.85        529.79        22.79 o                         
   1   0   4      23636.63      22003.15       913.55 o                         
   2   0   4      14534.37      13839.92       370.55 o                         
   3   0   4        964.76       1035.86        39.21 o                         
   4   0   4       6747.09       6148.87       134.91 o                         
   5   0   4        803.77        829.86        20.03 o                         
   6   0   4        148.63        131.80         7.95 o                         
   7   0   4       1985.45       2019.56        55.06 o                         
   8   0   4        107.38        100.23         4.58 o                         
   9   0   4       1001.67        991.34        23.43 o                         
  10   0   4        480.18        443.07        11.31 o                         
  11   0   4         52.72         57.50         4.11 o                         
  12   0   4          8.91         13.23         3.20 o                         
  13   0   4        274.37        274.27        13.33 o                         
  14   0   4        701.28        736.31        23.29 o                         
  15   0   4          0.34          2.57         9.54 o                         
  16   0   4        557.12        566.67        24.06 o                         
  17   0   4        118.77        111.88        13.99 o                         
  18   0   4         57.15         56.74        19.24 o                         
  19   0   4          2.40        -13.10        13.10 o                         
 -22   1   4         22.25         38.25        11.93 o                         
 -21   1   4          0.14         -5.25         9.65 o                         
 -20   1   4         75.34         85.35         9.51 o                         
 -19   1   4        110.79        121.02         9.72 o                         
 -18   1   4        561.11        571.34        16.92 o                         
 -17   1   4       1459.10       1425.91        29.30 o                         
 -16   1   4        125.17        143.56         7.26 o                         
 -15   1   4         38.65         39.39         3.79 o                         
 -14   1   4        107.32        101.04         5.55 o                         
 -13   1   4       4912.49       4978.26        86.42 o                         
 -12   1   4        378.30        348.94         8.48 o                         
 -11   1   4         16.28         18.86         2.52 o                         
 -10   1   4         39.15         38.08         2.52 o                         
  -9   1   4       1221.14       1152.72        31.65 o                         
  -8   1   4       1000.38       1010.32        16.25 o                         
  -7   1   4        710.92        664.45        11.45 o                         
  -6   1   4        214.58        171.77         4.68 o                         
  -5   1   4       4753.44       4540.64        92.39 o                         
  -4   1   4        854.79        969.74        27.50 o                         
  -3   1   4      15186.14      14848.59       616.90 o                         
  -2   1   4        543.19        563.57        16.87 o                         
  -1   1   4       2705.77       2642.76        57.82 o                         
   0   1   4       4110.60       3941.77        64.49 o                         
   1   1   4       1023.93       1126.09        25.62 o                         
   2   1   4        800.61        799.14        14.38 o                         
   3   1   4        515.04        460.56         8.61 o                         
   4   1   4        186.50        171.26         4.38 o                         
   5   1   4       1180.64       1178.32        34.86 o                         
   6   1   4         14.26         18.46         1.88 o                         
   7   1   4       1151.76       1163.14        22.29 o                         
   8   1   4       6972.21       6898.66       112.75 o                         
   9   1   4       1248.15       1202.92        34.06 o                         
  10   1   4        297.12        294.55         8.40 o                         
  11   1   4        111.74        109.34         5.64 o                         
  12   1   4        761.49        734.74        12.70 o                         
  13   1   4         80.78         83.61         5.65 o                         
  14   1   4        127.18        131.39         5.77 o                         
  15   1   4        220.10        237.60         8.10 o                         
  16   1   4         21.94         33.27         4.39 o                         
  17   1   4        481.92        456.66        20.36 o                         
  18   1   4          2.33         -5.47         7.28 o                         
  19   1   4         22.02         20.40        19.17 o                         
 -22   2   4          0.42        -13.10        13.10 o                         
 -21   2   4        471.80        515.77        24.92 o                         
 -20   2   4        715.30        738.37        28.64 o                         
 -19   2   4        283.94        282.05        13.54 o                         
 -18   2   4         42.37         47.37         6.96 o                         
 -17   2   4        445.02        397.00        12.50 o                         
 -16   2   4         11.60         14.51         3.59 o                         
 -15   2   4         73.65         79.78         6.85 o                         
 -14   2   4         18.80         14.23         2.58 o                         
 -13   2   4        140.30        129.34         4.64 o                         
 -12   2   4       1578.91       1546.68        25.84 o                         
 -11   2   4         15.09         22.66         2.03 o                         
 -10   2   4        175.66        173.68         4.56 o                         
  -9   2   4       4314.81       4261.71        64.36 o                         
  -8   2   4       2300.22       2186.74        40.56 o                         
  -7   2   4        417.57        418.31         8.37 o                         
  -6   2   4        120.36        110.38         3.45 o                         
  -5   2   4       2042.62       2142.85        34.19 o                         
  -4   2   4        131.97        133.06         3.95 o                         
  -3   2   4         25.46         30.76         2.51 o                         
  -2   2   4        610.76        638.21        12.23 o                         
  -1   2   4        864.91        853.00        13.88 o                         
   0   2   4       2875.88       2794.32        40.88 o                         
   1   2   4       2316.66       2087.07        33.42 o                         
   2   2   4        772.76        823.75        19.28 o                         
   3   2   4        480.89        489.29         9.83 o                         
   4   2   4       3650.77       3753.85        61.72 o                         
   5   2   4       1387.54       1352.87        22.47 o                         
   6   2   4         77.08         67.89         3.28 o                         
   7   2   4         50.35         46.20         3.05 o                         
   8   2   4        332.57        370.14         8.18 o                         
   9   2   4        592.82        576.52        11.41 o                         
  10   2   4        131.81        114.07         4.89 o                         
  11   2   4        364.69        325.22         8.54 o                         
  12   2   4          2.71          1.37         3.08 o                         
  13   2   4        643.83        615.47        13.21 o                         
  14   2   4        695.43        717.89        15.52 o                         
  15   2   4          1.38         14.07         6.80 o                         
  16   2   4        624.93        600.84        29.39 o                         
  17   2   4         77.37         73.84        11.05 o                         
  18   2   4        162.39        170.46        16.49 o                         
  19   2   4         11.57         15.12         7.55 o                         
 -22   3   4          0.01         -4.23        10.58 o                         
 -21   3   4         35.12         39.71        10.96 o                         
 -20   3   4         22.07         41.12        10.84 o                         
 -19   3   4         66.62         68.45         7.28 o                         
 -18   3   4        408.63        396.38        14.92 o                         
 -17   3   4        268.71        242.67        10.45 o                         
 -16   3   4        158.05        159.52         6.68 o                         
 -15   3   4        149.35        164.33         6.66 o                         
 -14   3   4          0.25          2.42         2.17 o                         
 -13   3   4       1192.25       1161.70        22.05 o                         
 -12   3   4        946.57        902.56        20.15 o                         
 -11   3   4        159.00        146.57         4.25 o                         
 -10   3   4        403.32        401.97         7.69 o                         
  -9   3   4         88.02         91.16         3.42 o                         
  -8   3   4       1100.67       1083.93        20.21 o                         
  -7   3   4       1687.53       1822.05        29.89 o                         
  -6   3   4          6.09         19.54         1.75 o                         
  -5   3   4        419.71        385.78         7.92 o                         
  -4   3   4       9159.32       9250.38       143.41 o                         
  -3   3   4         35.75         69.36         3.84 o                         
  -2   3   4        793.72        937.05        16.42 o                         
  -1   3   4       1902.98       1991.78        29.62 o                         
   0   3   4       2825.90       2978.53        43.75 o                         
   1   3   4       1919.92       1895.13        29.63 o                         
   2   3   4        236.94        257.69         7.00 o                         
   3   3   4       2534.42       2621.92        44.09 o                         
   4   3   4        148.33        156.83         5.02 o                         
   5   3   4         26.85         38.57         2.98 o                         
   6   3   4       1374.02       1434.75        24.22 o                         
   7   3   4        799.81        833.81        15.90 o                         
   8   3   4       1715.32       1701.98        34.78 o                         
   9   3   4       1447.04       1349.99        25.85 o                         
  10   3   4         12.24         14.48         3.09 o                         
  11   3   4        107.79        106.08         5.31 o                         
  12   3   4        915.68        884.52        17.89 o                         
  13   3   4         13.84          9.05         4.41 o                         
  14   3   4         49.70         49.82         5.28 o                         
  15   3   4          0.43          5.00         4.86 o                         
  16   3   4         10.22          3.97         5.03 o                         
  17   3   4        721.40        775.08        27.71 o                         
  18   3   4         10.10         11.01         8.11 o                         
  19   3   4         12.64         14.42        20.87 o                         
 -21   4   4        215.51        237.22        26.89 o                         
 -20   4   4        524.79        563.86        21.00 o                         
 -19   4   4         74.47         79.19         8.36 o                         
 -18   4   4         23.35         20.32         8.36 o                         
 -17   4   4          2.83          7.76         3.80 o                         
 -16   4   4        311.35        329.20        10.60 o                         
 -15   4   4        106.19        109.59         4.76 o                         
 -14   4   4        228.64        226.72         6.42 o                         
 -13   4   4          9.08         11.04         2.32 o                         
 -12   4   4       1284.83       1260.71        22.11 o                         
 -11   4   4         61.07         73.88         3.69 o                         
 -10   4   4       1078.79       1088.00        19.96 o                         
  -9   4   4        247.84        239.44         6.01 o                         
  -8   4   4       2391.70       2260.71        38.37 o                         
  -7   4   4          9.46         12.33         1.79 o                         
  -6   4   4        124.50        132.46         4.61 o                         
  -5   4   4       1749.94       1882.04        32.16 o                         
  -4   4   4        761.68        811.76        14.50 o                         
  -3   4   4       2649.50       2765.93        39.52 o                         
  -2   4   4       1980.65       2085.89        31.29 o                         
  -1   4   4       1119.18       1186.75        19.21 o                         
   0   4   4       3236.31       3356.81        47.60 o                         
   1   4   4        696.51        855.33        15.56 o                         
   2   4   4       2291.91       2436.23        37.84 o                         
   3   4   4       1927.06       2013.38        34.49 o                         
   4   4   4        168.54        180.82         6.16 o                         
   5   4   4       1117.70       1079.38        20.78 o                         
   6   4   4         32.14         32.07         2.82 o                         
   7   4   4        408.93        401.64         9.18 o                         
   8   4   4        497.66        533.99        11.16 o                         
   9   4   4        486.90        459.78        10.47 o                         
  10   4   4         23.44         21.43         2.99 o                         
  11   4   4        638.61        615.17        13.46 o                         
  12   4   4          4.18          1.19         4.34 o                         
  13   4   4        506.34        515.27        18.12 o                         
  14   4   4        202.04        215.28         9.82 o                         
  15   4   4         35.49         25.05         5.80 o                         
  16   4   4        515.50        432.58        30.52 o                         
  17   4   4          0.06          3.02         6.60 o                         
  18   4   4        234.05        250.79        22.20 o                         
 -21   5   4         26.72         52.93        13.39 o                         
 -20   5   4          0.18         -1.48         9.18 o                         
 -19   5   4         63.28         55.14         9.73 o                         
 -18   5   4         61.14         77.37         7.99 o                         
 -17   5   4        359.68        363.60        14.64 o                         
 -16   5   4         19.48          7.07         4.64 o                         
 -15   5   4         36.31         37.10         4.56 o                         
 -14   5   4        138.86        127.52         5.67 o                         
 -13   5   4        397.56        384.40         8.89 o                         
 -12   5   4        451.91        452.56        10.28 o                         
 -11   5   4        151.55        137.64         5.39 o                         
 -10   5   4       1413.25       1381.66        23.94 o                         
  -9   5   4         81.13         96.70         4.21 o                         
  -8   5   4        615.21        642.43        12.47 o                         
  -7   5   4        275.61        347.93         7.85 o                         
  -6   5   4         52.39         35.87         2.66 o                         
  -5   5   4         11.47          4.58         1.96 o                         
  -4   5   4       4638.06       4821.41        73.39 o                         
  -3   5   4        184.18        248.45         9.41 o                         
  -2   5   4        718.11        770.22        12.44 o                         
  -1   5   4        138.81        162.21         4.15 o                         
   0   5   4        366.46        394.54         7.37 o                         
   1   5   4        722.74        749.30        12.17 o                         
   2   5   4         70.05         92.64         3.93 o                         
   3   5   4       1152.17       1197.44        20.00 o                         
   4   5   4        384.33        421.77         8.70 o                         
   5   5   4         88.10         78.14         4.40 o                         
   6   5   4        110.53        118.44         5.42 o                         
   7   5   4        245.82        265.93         7.91 o                         
   8   5   4        135.56        134.18         7.27 o                         
   9   5   4        461.52        444.07        10.79 o                         
  10   5   4        151.45        134.82         5.94 o                         
  11   5   4        411.63        425.74        12.39 o                         
  12   5   4        361.18        346.77        11.98 o                         
  13   5   4          2.22          4.09         4.28 o                         
  14   5   4         70.53        100.91        10.60 o                         
  15   5   4         28.34         49.39         8.28 o                         
  16   5   4         10.43         -0.24         9.20 o                         
  17   5   4        226.02        254.45        27.02 o                         
 -20   6   4        192.38        203.18        15.25 o                         
 -19   6   4        100.14        128.14        12.09 o                         
 -18   6   4         53.96         59.16         9.79 o                         
 -17   6   4          4.28          9.61         6.57 o                         
 -16   6   4        288.64        324.77        21.50 o                         
 -15   6   4        150.15        174.92         7.52 o                         
 -14   6   4         55.62         58.36         4.44 o                         
 -13   6   4        100.85         97.71         5.20 o                         
 -12   6   4          8.91         13.49         3.08 o                         
 -11   6   4         99.89         99.76         5.24 o                         
 -10   6   4        312.18        309.51         8.31 o                         
  -9   6   4        480.27        488.39        11.27 o                         
  -8   6   4         26.14         31.73         3.13 o                         
  -7   6   4        318.80        328.43         8.51 o                         
  -6   6   4        481.74        511.09        10.86 o                         
  -5   6   4        251.50        291.90         7.62 o                         
  -4   6   4          7.43         13.91         2.39 o                         
  -3   6   4         66.25         93.01         4.21 o                         
  -2   6   4         61.98         54.05         2.91 o                         
  -1   6   4        102.54        108.16         4.01 o                         
   0   6   4         69.68         76.90         3.31 o                         
   1   6   4        243.45        197.04         4.95 o                         
   2   6   4         53.55         48.42         2.68 o                         
   3   6   4         29.44         35.69         2.57 o                         
   4   6   4         32.37         31.20         2.92 o                         
   5   6   4        341.89        352.31         8.93 o                         
   6   6   4        293.77        294.83         8.10 o                         
   7   6   4          2.88          1.37         3.44 o                         
   8   6   4        160.68        178.21         8.20 o                         
   9   6   4        341.28        349.98        10.42 o                         
  10   6   4        436.92        388.07        12.58 o                         
  11   6   4          1.12          6.26         5.31 o                         
  12   6   4         31.28         19.48         7.78 o                         
  13   6   4         39.39         50.28         7.91 o                         
  14   6   4          0.58          4.90         9.99 o                         
  15   6   4         64.64         68.76        10.86 o                         
  16   6   4        201.70        195.11        29.73 o                         
 -19   7   4         65.81         67.68        13.72 o                         
 -18   7   4          4.40          6.20         9.49 o                         
 -17   7   4        461.11        504.58        22.45 o                         
 -16   7   4         13.96         18.08         6.09 o                         
 -15   7   4         68.87         90.40         7.05 o                         
 -14   7   4        467.93        443.27        16.25 o                         
 -13   7   4        815.88        809.68        19.13 o                         
 -12   7   4         10.90         12.85         4.11 o                         
 -11   7   4          9.08         10.98         3.81 o                         
 -10   7   4        571.87        556.03        13.15 o                         
  -9   7   4         15.71          9.36         4.67 o                         
  -8   7   4        407.13        417.09        11.51 o                         
  -7   7   4        159.55        142.00         6.88 o                         
  -6   7   4        316.29        283.83         8.12 o                         
  -5   7   4        419.28        425.49        10.08 o                         
  -4   7   4         72.60         80.48         4.38 o                         
  -3   7   4        547.38        509.24        10.77 o                         
  -2   7   4        117.20        119.71         4.43 o                         
  -1   7   4         54.72         49.37         3.01 o                         
   0   7   4        109.17        125.58         4.55 o                         
   1   7   4          2.34          5.81         2.36 o                         
   2   7   4        961.67        954.86        15.53 o                         
   3   7   4          5.49         14.23         2.43 o                         
   4   7   4         58.50         64.26         3.61 o                         
   5   7   4        439.63        417.23         9.81 o                         
   6   7   4        791.77        754.94        15.44 o                         
   7   7   4        137.76        151.17         7.24 o                         
   8   7   4        390.82        390.64        13.11 o                         
   9   7   4         11.96         11.43         6.02 o                         
  10   7   4         28.42         24.14         6.71 o                         
  11   7   4        363.95        356.26        20.00 o                         
  12   7   4          6.04         10.19        10.76 o                         
  13   7   4         41.43         51.51        10.04 o                         
  14   7   4        305.90        301.32        20.84 o                         
  15   7   4         24.52         28.78        11.91 o                         
 -17   8   4         14.76          4.30         9.75 o                         
 -16   8   4         17.84         26.58         8.53 o                         
 -15   8   4        311.16        319.72        16.03 o                         
 -14   8   4          3.63          2.23         7.08 o                         
 -13   8   4         25.85         23.36         7.09 o                         
 -12   8   4         15.37         28.06         5.68 o                         
 -11   8   4          3.53          6.46         5.13 o                         
 -10   8   4          0.59          0.71         4.33 o                         
  -9   8   4        614.88        610.93        15.25 o                         
  -8   8   4        640.44        613.49        14.37 o                         
  -7   8   4        571.13        544.06        13.34 o                         
  -6   8   4        290.08        306.46         9.77 o                         
  -5   8   4         16.40          9.33         3.52 o                         
  -4   8   4        392.75        397.58        10.42 o                         
  -3   8   4          8.19          3.46         3.12 o                         
  -2   8   4       1186.47       1189.72        20.23 o                         
  -1   8   4          0.02          2.08         2.56 o                         
   0   8   4         33.24         28.33         3.39 o                         
   1   8   4        846.30        786.43        13.56 o                         
   2   8   4       1445.07       1375.67        21.98 o                         
   3   8   4        257.66        242.73         8.74 o                         
   4   8   4         60.84         82.27         4.60 o                         
   5   8   4         49.69         54.71         4.25 o                         
   6   8   4        689.92        692.18        24.88 o                         
   7   8   4          4.12         12.97         4.60 o                         
   8   8   4         38.30         63.82         8.55 o                         
   9   8   4         70.21         74.51         8.66 o                         
  10   8   4        395.09        341.90        17.89 o                         
  11   8   4          0.41         10.19         9.07 o                         
  12   8   4         53.96         71.99        10.58 o                         
  13   8   4          0.19         25.15        11.85 o                         
  14   8   4          9.71         19.21        15.50 o                         
 -16   9   4         10.30          9.14        12.55 o                         
 -15   9   4        109.40        122.83        10.89 o                         
 -14   9   4        277.50        252.78        14.53 o                         
 -13   9   4        327.75        318.05        17.22 o                         
 -12   9   4          2.50          8.54         9.37 o                         
 -11   9   4        105.55         99.79         9.37 o                         
 -10   9   4         39.52         36.51         6.37 o                         
  -9   9   4         45.66         28.21         6.05 o                         
  -8   9   4        206.60        198.34        10.34 o                         
  -7   9   4          9.30         17.10         5.71 o                         
  -6   9   4          6.10          3.69         4.70 o                         
  -5   9   4        404.89        399.67        12.97 o                         
  -4   9   4        171.27        160.72         9.31 o                         
  -3   9   4        114.73        104.98         6.74 o                         
  -2   9   4        124.12        132.19         8.00 o                         
  -1   9   4        219.85        216.92         9.42 o                         
   0   9   4         38.60         39.54         4.50 o                         
   1   9   4          3.00          5.39         3.64 o                         
   2   9   4        507.50        484.58        11.69 o                         
   3   9   4         41.95         54.20         4.80 o                         
   4   9   4         12.18         12.43         4.84 o                         
   5   9   4          0.54          2.84         4.99 o                         
   6   9   4        125.88        126.08         8.59 o                         
   7   9   4         41.37         30.95         7.80 o                         
   8   9   4        338.40        321.02        16.13 o                         
   9   9   4        160.10        162.15        11.90 o                         
  10   9   4         32.26         43.60        10.42 o                         
  11   9   4        232.83        250.70        18.89 o                         
  12   9   4         16.33         21.98        18.19 o                         
 -13  10   4         70.97        103.42        12.08 o                         
 -12  10   4        192.09        245.65        18.33 o                         
 -11  10   4        296.81        332.94        29.07 o                         
 -10  10   4         44.75         46.56        10.33 o                         
  -9  10   4          1.72         -0.14         7.83 o                         
  -8  10   4         23.64          7.56         9.67 o                         
  -7  10   4         44.91         43.36         8.12 o                         
  -6  10   4        223.24        210.72        12.18 o                         
  -5  10   4         69.66         56.74         7.16 o                         
  -4  10   4         55.41         46.52         6.73 o                         
  -3  10   4         95.18        110.10         8.55 o                         
  -2  10   4        109.62         95.91         7.55 o                         
  -1  10   4          2.80          5.93         4.57 o                         
   0  10   4         15.32          6.18         4.67 o                         
   1  10   4          0.44         -4.44         4.74 o                         
   2  10   4        102.78        102.69         7.25 o                         
   3  10   4        216.32        237.22        10.46 o                         
   4  10   4         41.71         42.34         9.70 o                         
   5  10   4          3.17         11.18         5.84 o                         
   6  10   4        144.19        134.72        10.68 o                         
   7  10   4         79.33         74.32         9.43 o                         
   8  10   4         84.97         92.24        12.19 o                         
   9  10   4         25.43         22.94         9.65 o                         
  10  10   4          1.01          3.26        15.66 o                         
 -10  11   4         24.64         18.57        11.01 o                         
  -9  11   4          2.73          9.84        10.18 o                         
  -8  11   4         43.38         81.92        15.08 o                         
  -7  11   4        200.83        249.32        16.49 o                         
  -6  11   4         56.39         71.98        10.15 o                         
  -5  11   4         28.86         18.89         8.87 o                         
  -4  11   4         32.60         37.45        10.19 o                         
  -3  11   4        107.08        107.88        10.37 o                         
  -2  11   4         38.48         36.87         8.78 o                         
  -1  11   4         40.66         29.62         8.06 o                         
   0  11   4          6.53          7.66        10.38 o                         
   1  11   4          8.49          5.43         6.42 o                         
   2  11   4          0.25         -0.01        10.42 o                         
   3  11   4        249.65        263.37        18.35 o                         
   4  11   4          5.21         -0.76        10.11 o                         
   5  11   4        211.46        179.70        18.90 o                         
   6  11   4         47.28         59.05        12.08 o                         
   7  11   4         20.86         12.24        10.06 o                         
  -5  12   4          6.66         -1.61        11.68 o                         
  -4  12   4         19.71         18.86        12.25 o                         
  -3  12   4        126.65        134.31        14.26 o                         
  -2  12   4          2.32         -6.35        10.13 o                         
  -1  12   4          3.72          1.71         9.53 o                         
   0  12   4          5.77         -9.59        10.34 o                         
   1  12   4         56.41         60.97        22.45 o                         
   2  12   4         15.37         13.86        23.06 o                         
 -22   1   5         48.98         35.81        13.64 o                         
 -21   1   5         15.57         15.62        10.13 o                         
 -20   1   5        111.41        115.12        10.16 o                         
 -19   1   5         59.84         54.95         7.46 o                         
 -18   1   5          0.59         -5.27         5.27 o                         
 -17   1   5          6.06          2.88         5.05 o                         
 -16   1   5         76.79         84.94         5.38 o                         
 -15   1   5         91.77         91.39         5.24 o                         
 -14   1   5        210.83        212.17         7.85 o                         
 -13   1   5        327.03        334.88         9.70 o                         
 -12   1   5        248.50        248.13         6.78 o                         
 -11   1   5          6.20          7.55         1.85 o                         
 -10   1   5          7.25          2.97         1.44 o                         
  -9   1   5        381.15        355.44         7.37 o                         
  -8   1   5          1.61          3.39         1.68 o                         
  -7   1   5          1.55          3.88         1.23 o                         
  -6   1   5          0.04          1.02         1.21 o                         
  -5   1   5        663.10        690.13        12.63 o                         
  -4   1   5        259.08        300.82        13.29 o                         
  -3   1   5          4.70          2.28         1.48 o                         
  -2   1   5        160.43        141.28         4.38 o                         
  -1   1   5         51.42         64.28         2.98 o                         
   0   1   5         57.33         46.21         3.02 o                         
   1   1   5       1698.91       1682.87        31.01 o                         
   2   1   5          6.39          5.38         1.45 o                         
   3   1   5        108.42        109.81         3.70 o                         
   4   1   5        502.17        451.96        10.23 o                         
   5   1   5        344.59        330.70         7.80 o                         
   6   1   5         30.34         26.02         2.29 o                         
   7   1   5        226.35        241.92         6.46 o                         
   8   1   5        490.35        480.86        10.05 o                         
   9   1   5         90.35         98.72         4.37 o                         
  10   1   5         76.84         68.82         3.75 o                         
  11   1   5        124.20        120.18         4.99 o                         
  12   1   5         72.20         81.17         4.76 o                         
  13   1   5         24.30         30.07         3.86 o                         
  14   1   5          3.29         -3.98         3.98 o                         
  15   1   5          0.15         -3.10         4.29 o                         
  16   1   5          1.00          8.63         5.35 o                         
  17   1   5         26.53          8.78         6.95 o                         
  18   1   5         27.16         27.78         9.72 o                         
 -22   2   5         86.88         97.27        13.19 o                         
 -21   2   5          7.24          7.51        11.32 o                         
 -20   2   5         29.53         19.25         7.98 o                         
 -19   2   5        173.50        171.17        10.56 o                         
 -18   2   5         18.35         11.82         5.85 o                         
 -17   2   5         46.32         47.68         7.63 o                         
 -16   2   5        271.71        278.13         9.37 o                         
 -15   2   5        184.02        193.35         8.13 o                         
 -14   2   5          1.96          1.03         1.82 o                         
 -13   2   5        368.39        380.47         8.27 o                         
 -12   2   5        212.32        211.14         5.57 o                         
 -11   2   5        177.48        176.97         5.22 o                         
 -10   2   5        375.95        373.55         7.29 o                         
  -9   2   5       1128.57       1130.34        21.22 o                         
  -8   2   5       1414.53       1486.39        25.74 o                         
  -7   2   5        166.68        175.41         5.36 o                         
  -6   2   5        569.94        550.01        11.68 o                         
  -5   2   5        749.94        667.33        14.21 o                         
  -4   2   5        129.88        154.48         4.41 o                         
  -3   2   5        316.25        302.03         6.92 o                         
  -2   2   5         49.14         40.31         2.23 o                         
  -1   2   5       1643.91       1678.91        29.46 o                         
   0   2   5        354.90        408.25        14.08 o                         
   1   2   5        143.56        129.91         3.76 o                         
   2   2   5        437.56        468.67        10.76 o                         
   3   2   5       2307.47       2323.91        46.15 o                         
   4   2   5         20.74         28.64         2.65 o                         
   5   2   5        226.59        235.56         6.56 o                         
   6   2   5        116.60        120.64         4.38 o                         
   7   2   5        481.52        456.73         9.53 o                         
   8   2   5         34.47         29.49         2.64 o                         
   9   2   5        265.03        278.42         7.36 o                         
  10   2   5        277.81        270.45         7.56 o                         
  11   2   5         33.70         31.27         3.42 o                         
  12   2   5         10.15         12.33         3.70 o                         
  13   2   5        247.83        258.26         9.17 o                         
  14   2   5        268.39        271.94        10.27 o                         
  15   2   5        134.91        126.76         7.76 o                         
  16   2   5         45.05         50.35         8.14 o                         
  17   2   5          5.61          6.87         6.37 o                         
  18   2   5         55.85         90.00        15.19 o                         
 -22   3   5         47.98         49.20        13.07 o                         
 -21   3   5          2.28          2.87        12.61 o                         
 -20   3   5         94.80         89.01         9.95 o                         
 -19   3   5        173.94        182.47        11.96 o                         
 -18   3   5         12.64         15.03         5.56 o                         
 -17   3   5         44.07         49.63         6.83 o                         
 -16   3   5         57.32         62.66         4.57 o                         
 -15   3   5        263.57        254.71         7.04 o                         
 -14   3   5         35.10         38.16         2.83 o                         
 -13   3   5        773.12        811.70        15.68 o                         
 -12   3   5        248.51        248.98         6.70 o                         
 -11   3   5         19.29         20.51         2.19 o                         
 -10   3   5          2.78         -0.90         1.92 o                         
  -9   3   5        586.47        573.24        12.93 o                         
  -8   3   5          2.21         -0.92         1.74 o                         
  -7   3   5         29.25         36.66         2.43 o                         
  -6   3   5        954.05        953.23        17.18 o                         
  -5   3   5        946.19        947.35        17.76 o                         
  -4   3   5          2.68         -0.23         1.25 o                         
  -3   3   5         43.33         41.38         2.18 o                         
  -2   3   5       1670.74       1629.68        25.64 o                         
  -1   3   5        196.38        211.12         5.51 o                         
   0   3   5         94.15         81.83         2.77 o                         
   1   3   5       1871.44       1866.88        38.87 o                         
   2   3   5         80.47         86.46         4.15 o                         
   3   3   5        665.76        673.75        14.72 o                         
   4   3   5          2.32          4.86         2.35 o                         
   5   3   5        178.16        172.17         5.86 o                         
   6   3   5        126.18        121.69         5.50 o                         
   7   3   5        767.35        726.33        16.40 o                         
   8   3   5         51.94         53.83         3.54 o                         
   9   3   5        158.83        135.32         7.64 o                         
  10   3   5        221.55        227.91         7.66 o                         
  11   3   5        191.08        175.84         7.76 o                         
  12   3   5        187.36        216.91        12.10 o                         
  13   3   5         66.34         69.18         6.35 o                         
  14   3   5          0.66         -5.24         5.24 o                         
  15   3   5         43.71         44.49         9.38 o                         
  16   3   5         64.06         75.38         8.48 o                         
  17   3   5         64.83         60.65        12.39 o                         
  18   3   5          0.20         25.98         9.57 o                         
 -21   4   5          0.12         -9.83         9.83 o                         
 -20   4   5          4.53         16.39         7.51 o                         
 -19   4   5        138.19        133.33         9.80 o                         
 -18   4   5         40.57         57.89         7.13 o                         
 -17   4   5         46.32         64.04         4.91 o                         
 -16   4   5         29.71         18.46         4.62 o                         
 -15   4   5         21.96         22.07         3.80 o                         
 -14   4   5        260.43        260.35         8.27 o                         
 -13   4   5        299.13        296.43         7.90 o                         
 -12   4   5        250.37        253.91         9.65 o                         
 -11   4   5         68.35         68.28         3.59 o                         
 -10   4   5        351.35        375.83         8.76 o                         
  -9   4   5        304.50        305.06         7.29 o                         
  -8   4   5         63.21         60.00         3.64 o                         
  -7   4   5          5.14          3.41         2.44 o                         
  -6   4   5        278.68        280.44         6.98 o                         
  -5   4   5         56.04         49.00         2.89 o                         
  -4   4   5        332.70        341.43         8.04 o                         
  -3   4   5         53.22         51.86         2.42 o                         
  -2   4   5        756.13        780.75        12.49 o                         
  -1   4   5        137.55        136.63         3.95 o                         
   0   4   5        799.81        769.90        13.25 o                         
   1   4   5         31.49         33.72         2.60 o                         
   2   4   5         55.31         52.55         3.30 o                         
   3   4   5        665.77        650.94        13.99 o                         
   4   4   5        477.77        499.90        10.97 o                         
   5   4   5         92.08         91.14         4.64 o                         
   6   4   5         53.01         56.92         3.88 o                         
   7   4   5         25.17         25.65         3.34 o                         
   8   4   5        381.02        380.98        11.15 o                         
   9   4   5         39.39         44.72         4.53 o                         
  10   4   5          0.27         -3.28         3.65 o                         
  11   4   5        110.64        103.11         5.80 o                         
  12   4   5        416.65        412.03        15.02 o                         
  13   4   5        111.39        116.13        10.89 o                         
  14   4   5          2.41          5.63         5.56 o                         
  15   4   5        150.90        152.01        10.49 o                         
  16   4   5        170.57        234.79        27.04 o                         
  17   4   5         26.93         57.27         9.25 o                         
 -21   5   5        132.94        120.70        18.65 o                         
 -20   5   5         79.53         96.19        12.27 o                         
 -19   5   5         21.77         32.09         8.34 o                         
 -18   5   5        118.00        137.91        17.72 o                         
 -17   5   5         97.13        105.22        10.23 o                         
 -16   5   5         37.32         32.11         5.23 o                         
 -15   5   5         20.77         29.24         4.70 o                         
 -14   5   5        500.77        547.14        13.74 o                         
 -13   5   5         21.34         28.06         2.94 o                         
 -12   5   5         10.40          5.60         2.54 o                         
 -11   5   5        573.49        567.67        11.99 o                         
 -10   5   5         85.86         90.59         5.75 o                         
  -9   5   5         98.59        107.64         4.69 o                         
  -8   5   5        187.92        206.78         6.65 o                         
  -7   5   5          3.72          2.12         2.12 o                         
  -6   5   5       1735.00       1743.06        32.12 o                         
  -5   5   5         11.19          8.08         2.28 o                         
  -4   5   5        823.43        849.73        15.02 o                         
  -3   5   5         69.97         77.41         3.50 o                         
  -2   5   5       1259.10       1277.20        19.50 o                         
  -1   5   5        106.61        102.86         3.90 o                         
   0   5   5        229.46        234.74         6.78 o                         
   1   5   5         84.96         98.36         4.01 o                         
   2   5   5          4.50          1.63         1.91 o                         
   3   5   5        366.12        356.18         9.03 o                         
   4   5   5       1723.05       1719.85        30.70 o                         
   5   5   5        175.91        180.87         6.82 o                         
   6   5   5        106.89        117.90         6.08 o                         
   7   5   5        161.17        156.69         6.79 o                         
   8   5   5        978.84        958.65        26.41 o                         
   9   5   5         32.56         33.70         5.67 o                         
  10   5   5        215.86        226.01         9.91 o                         
  11   5   5         35.82         37.50         6.10 o                         
  12   5   5          6.89          7.55         6.75 o                         
  13   5   5         46.91         45.59         7.43 o                         
  14   5   5         67.19         65.44        11.17 o                         
  15   5   5         84.11        103.20        16.44 o                         
  16   5   5         68.24         50.29        14.78 o                         
 -20   6   5         47.48         64.62        13.01 o                         
 -19   6   5         10.43         18.69         9.43 o                         
 -18   6   5         58.98         66.34        11.64 o                         
 -17   6   5        325.82        378.23        17.27 o                         
 -16   6   5         18.43         26.03         5.92 o                         
 -15   6   5         26.75         17.31         4.84 o                         
 -14   6   5        751.24        772.34        18.82 o                         
 -13   6   5         99.32        100.52         5.87 o                         
 -12   6   5          7.36         13.87         3.39 o                         
 -11   6   5         15.36         11.13         3.20 o                         
 -10   6   5        811.11        825.46        16.21 o                         
  -9   6   5          1.21          0.46         2.91 o                         
  -8   6   5        225.45        230.08         7.28 o                         
  -7   6   5        374.69        353.72         9.07 o                         
  -6   6   5         12.16          8.55         2.64 o                         
  -5   6   5         86.19         92.72         4.48 o                         
  -4   6   5        443.86        443.77         9.48 o                         
  -3   6   5         26.01         25.32         2.37 o                         
  -2   6   5        487.25        494.93         9.81 o                         
  -1   6   5         21.48         29.93         2.35 o                         
   0   6   5        593.61        572.93         9.99 o                         
   1   6   5         24.42         29.05         2.23 o                         
   2   6   5        477.22        476.30        10.06 o                         
   3   6   5         33.27         24.53         3.32 o                         
   4   6   5        232.04        221.32         8.51 o                         
   5   6   5          6.52          8.90         3.58 o                         
   6   6   5        795.91        775.32        16.60 o                         
   7   6   5          5.20          3.82         3.89 o                         
   8   6   5        170.46        172.03         7.97 o                         
   9   6   5          7.11          7.95         6.87 o                         
  10   6   5        183.08        181.65        13.78 o                         
  11   6   5         79.12         86.81        17.23 o                         
  12   6   5        422.06        410.76        21.13 o                         
  13   6   5          0.68         18.36        10.69 o                         
  14   6   5         26.01         26.32         9.71 o                         
  15   6   5        211.32        184.89        17.55 o                         
  16   6   5        119.42        118.98        14.72 o                         
 -19   7   5          1.67         -2.67        21.14 o                         
 -18   7   5        121.63        139.78        12.74 o                         
 -17   7   5         91.67         78.66        13.96 o                         
 -16   7   5         33.91         46.80         6.51 o                         
 -15   7   5          1.54         10.08         5.90 o                         
 -14   7   5        321.43        341.07        12.76 o                         
 -13   7   5          2.12         -3.66         4.84 o                         
 -12   7   5         31.11         29.26         4.92 o                         
 -11   7   5        421.29        365.16        12.24 o                         
 -10   7   5         63.85         66.91         4.85 o                         
  -9   7   5         51.27         51.00         5.15 o                         
  -8   7   5        262.46        261.24         9.01 o                         
  -7   7   5          3.36          5.28         3.14 o                         
  -6   7   5        150.18        155.07         6.48 o                         
  -5   7   5        427.64        438.84        11.29 o                         
  -4   7   5         62.80         72.73         4.84 o                         
  -3   7   5         93.52        102.56         4.60 o                         
  -2   7   5         74.13         84.38         3.89 o                         
  -1   7   5        527.84        538.61        10.59 o                         
   0   7   5        655.43        642.50        11.29 o                         
   1   7   5          0.50          2.84         2.62 o                         
   2   7   5         51.51         49.55         3.60 o                         
   3   7   5        140.23        141.39         5.93 o                         
   4   7   5        648.07        631.41        14.42 o                         
   5   7   5         30.51         29.75         4.03 o                         
   6   7   5        131.24        143.05        10.26 o                         
   7   7   5        134.37        129.77         8.91 o                         
   8   7   5        365.45        348.52        14.28 o                         
   9   7   5         36.96         48.85         8.41 o                         
  10   7   5        124.31        132.00        10.52 o                         
  11   7   5         79.46         89.00        11.79 o                         
  12   7   5         11.74          9.76         9.60 o                         
  13   7   5         22.62         22.37        10.62 o                         
  14   7   5          4.48         29.76        13.99 o                         
 -17   8   5         14.09         14.92        11.56 o                         
 -16   8   5          2.25          7.15         8.85 o                         
 -15   8   5          2.95          2.44         7.72 o                         
 -14   8   5        265.19        276.02        18.73 o                         
 -13   8   5         19.72         12.11         6.13 o                         
 -12   8   5         15.15         18.42         5.89 o                         
 -11   8   5        186.13        204.60        11.37 o                         
 -10   8   5         55.26         66.35         6.26 o                         
  -9   8   5        134.73        119.86         8.45 o                         
  -8   8   5         12.99         10.88         5.12 o                         
  -7   8   5        199.56        192.79         8.16 o                         
  -6   8   5        124.86        111.28         5.92 o                         
  -5   8   5         99.06         96.69         5.44 o                         
  -4   8   5         14.52         15.23         3.49 o                         
  -3   8   5          0.83          4.68         3.41 o                         
  -2   8   5         49.05         52.62         3.84 o                         
  -1   8   5        293.58        311.19         8.15 o                         
   0   8   5         25.48         30.50         3.71 o                         
   1   8   5        135.52        140.80         5.29 o                         
   2   8   5        187.18        181.67         6.80 o                         
   3   8   5        388.31        394.83        11.87 o                         
   4   8   5          7.67          1.98         5.37 o                         
   5   8   5         52.46         50.59         6.09 o                         
   6   8   5        144.43        147.16        15.15 o                         
   7   8   5          9.26         13.37         6.62 o                         
   8   8   5          2.51         16.92         7.26 o                         
   9   8   5        106.20        100.46        10.82 o                         
  10   8   5          6.17         10.86         8.87 o                         
  11   8   5        113.19         93.55        12.44 o                         
  12   8   5         30.13         30.13        11.68 o                         
  13   8   5        105.93        140.38        16.51 o                         
 -15   9   5         67.86        101.18        10.59 o                         
 -14   9   5          0.85          9.83         9.06 o                         
 -13   9   5        105.74        100.65        10.53 o                         
 -12   9   5          3.14         -0.40         7.92 o                         
 -11   9   5          0.06          1.92         6.52 o                         
 -10   9   5          0.17         -7.07         7.07 o                         
  -9   9   5         41.91         31.47         6.57 o                         
  -8   9   5          3.46          1.17         5.52 o                         
  -7   9   5         22.26         24.45         6.20 o                         
  -6   9   5          0.04         10.47         5.53 o                         
  -5   9   5       1316.97       1288.60        30.33 o                         
  -4   9   5         71.97         84.80         6.42 o                         
  -3   9   5          8.40         10.63         4.88 o                         
  -2   9   5          0.09          2.56         4.19 o                         
  -1   9   5        419.11        425.49        12.91 o                         
   0   9   5         49.20         38.77         4.18 o                         
   1   9   5          0.30          2.78         3.76 o                         
   2   9   5         10.17         11.97         4.87 o                         
   3   9   5         66.24         72.68         6.79 o                         
   4   9   5          8.66          1.45         4.74 o                         
   5   9   5        107.59        121.23         9.54 o                         
   6   9   5        103.32        118.57        10.66 o                         
   7   9   5        279.96        294.47        18.50 o                         
   8   9   5          0.10          5.84        12.76 o                         
   9   9   5         40.79         34.04        10.62 o                         
  10   9   5          0.19          0.11        10.84 o                         
  11   9   5         57.59         53.05        18.02 o                         
 -13  10   5         24.20         -0.90        10.96 o                         
 -12  10   5          1.68          6.13         9.98 o                         
 -11  10   5         63.40         79.82        10.56 o                         
 -10  10   5          5.62         11.33        12.04 o                         
  -9  10   5        242.06        213.25        14.25 o                         
  -8  10   5         84.67         95.77        10.58 o                         
  -7  10   5         12.36          5.63        10.17 o                         
  -6  10   5          5.24          8.35         6.65 o                         
  -5  10   5          0.22         13.67         6.57 o                         
  -4  10   5         65.42         77.48         7.96 o                         
  -3  10   5         14.62         19.78         6.28 o                         
  -2  10   5         22.88         31.65         5.38 o                         
  -1  10   5        192.43        203.63        11.09 o                         
   0  10   5          4.98          5.27         5.86 o                         
   1  10   5        123.19         99.23         7.42 o                         
   2  10   5         45.56         31.41         7.40 o                         
   3  10   5        197.67        197.45        13.07 o                         
   4  10   5          1.84          7.98         7.15 o                         
   5  10   5         32.54         31.46         8.84 o                         
   6  10   5         62.12         86.79        12.88 o                         
   7  10   5         44.00         71.73        10.38 o                         
   8  10   5          5.52          2.95         9.92 o                         
   9  10   5         59.70         61.70        13.41 o                         
 -10  11   5          0.11         20.26        12.43 o                         
  -9  11   5          4.22         21.00        10.24 o                         
  -8  11   5         26.02         47.05        10.48 o                         
  -7  11   5         38.33         45.03        13.04 o                         
  -6  11   5         95.79         97.39        15.23 o                         
  -5  11   5        120.06         91.57        10.38 o                         
  -4  11   5          1.01          0.56         8.48 o                         
  -3  11   5          2.77          3.50        10.72 o                         
  -2  11   5         41.63         41.33         8.96 o                         
  -1  11   5          2.99         -7.06         7.06 o                         
   0  11   5         63.15         47.69         7.56 o                         
   1  11   5          2.01         -8.22         8.60 o                         
   2  11   5         16.75         -0.57         7.70 o                         
   3  11   5         10.72         17.75         9.00 o                         
   4  11   5         23.21         10.01        13.22 o                         
   5  11   5         12.30          7.42        10.83 o                         
   6  11   5          7.93         14.53        10.83 o                         
 -22   0   6         85.91         61.18        39.49 o                         
 -21   0   6        200.71        183.76        21.00 o                         
 -20   0   6         50.50         56.46        11.69 o                         
 -19   0   6         19.42         32.52        21.70 o                         
 -18   0   6        413.09        429.15        21.84 o                         
 -17   0   6        618.10        603.66        26.18 o                         
 -16   0   6        101.72         98.60         8.84 o                         
 -15   0   6        337.01        330.70        14.52 o                         
 -14   0   6       2424.29       2459.69        70.17 o                         
 -13   0   6         13.81         13.12         4.53 o                         
 -12   0   6       1173.71       1130.48        35.63 o                         
 -11   0   6         54.80         30.50         5.41 o                         
 -10   0   6       1382.88       1299.35        33.38 o                         
  -9   0   6         22.54         26.28         3.81 o                         
  -8   0   6          0.14          0.42         2.51 o                         
  -7   0   6        186.31        211.57        10.32 o                         
  -6   0   6        214.94        234.39        22.72 o                         
  -5   0   6         41.65         29.77         3.92 o                         
  -4   0   6        265.96        260.95        10.68 o                         
  -3   0   6          2.29          2.95         2.77 o                         
  -2   0   6      11952.96      12248.70       328.60 o                         
  -1   0   6        265.15        351.83        13.62 o                         
   0   0   6        532.34        571.42        15.42 o                         
   1   0   6          2.79          1.13         2.61 o                         
   2   0   6       1539.27       1398.39        36.31 o                         
   3   0   6         84.14         67.27         5.02 o                         
   4   0   6         97.16        112.59         7.30 o                         
   5   0   6        559.00        557.08        17.49 o                         
   6   0   6        220.29        218.05        12.62 o                         
   7   0   6       3096.99       2933.08        76.30 o                         
   8   0   6          8.86          8.48         3.87 o                         
   9   0   6        103.77        102.55         7.18 o                         
  10   0   6       1005.44        978.98        27.17 o                         
  11   0   6       1038.99       1014.09        33.21 o                         
  12   0   6        157.74        193.81        16.59 o                         
  13   0   6        235.83        237.77        16.00 o                         
  14   0   6        101.57        117.42        10.46 o                         
  15   0   6        171.28        160.96        16.69 o                         
  16   0   6          5.98          5.33        15.98 o                         
  17   0   6        163.44        117.25        19.67 o                         
 -22   1   6        468.39        471.81        30.94 o                         
 -21   1   6         14.65          9.00        11.05 o                         
 -20   1   6        957.60       1002.04        31.59 o                         
 -19   1   6        332.96        335.00        18.07 o                         
 -18   1   6         43.40         46.92         6.76 o                         
 -17   1   6        142.75        171.62         9.86 o                         
 -16   1   6        679.70        727.40        18.23 o                         
 -15   1   6         28.73         38.18         4.64 o                         
 -14   1   6         68.48         59.08         4.45 o                         
 -13   1   6        122.65        134.46         6.24 o                         
 -12   1   6         21.58         26.30         2.75 o                         
 -11   1   6        500.83        488.34        11.14 o                         
 -10   1   6       3052.54       2867.55        53.10 o                         
  -9   1   6        144.58        151.38         4.63 o                         
  -8   1   6       1587.83       1518.07        29.00 o                         
  -7   1   6        468.05        460.95        11.50 o                         
  -6   1   6       2585.64       2474.41        43.45 o                         
  -5   1   6        103.26         84.39         3.99 o                         
  -4   1   6          1.04          1.86         1.78 o                         
  -3   1   6        157.86        143.94         5.33 o                         
  -2   1   6          1.31          6.67         1.79 o                         
  -1   1   6         69.28         69.88         3.83 o                         
   0   1   6         42.58         52.12         3.28 o                         
   1   1   6        837.14        787.59        15.92 o                         
   2   1   6       1476.27       1447.47        29.90 o                         
   3   1   6        235.87        214.12         5.65 o                         
   4   1   6        448.90        449.71        10.17 o                         
   5   1   6       1123.33       1074.87        25.43 o                         
   6   1   6       2460.41       2342.14        38.22 o                         
   7   1   6         13.70         14.15         2.83 o                         
   8   1   6        334.25        344.94        11.28 o                         
   9   1   6         80.32         88.51         4.39 o                         
  10   1   6        226.51        195.91         6.40 o                         
  11   1   6         18.02         14.63         3.74 o                         
  12   1   6          1.77          0.01         4.07 o                         
  13   1   6        431.74        427.01        13.66 o                         
  14   1   6        513.21        542.88        15.48 o                         
  15   1   6        258.97        268.35        15.22 o                         
  16   1   6        119.56        119.62        12.00 o                         
  17   1   6          6.30          8.28         8.07 o                         
 -22   2   6         26.11         26.03        12.18 o                         
 -21   2   6         60.89         59.27        10.83 o                         
 -20   2   6         30.72         37.85         9.15 o                         
 -19   2   6          0.91         -5.59         6.65 o                         
 -18   2   6         32.17         23.87         5.86 o                         
 -17   2   6        259.67        247.59        12.87 o                         
 -16   2   6        132.45        151.33         8.29 o                         
 -15   2   6        548.66        540.61        16.36 o                         
 -14   2   6        988.94        982.84        20.65 o                         
 -13   2   6         16.60         17.52         3.03 o                         
 -12   2   6        695.75        694.34        15.00 o                         
 -11   2   6        162.25        148.07         4.35 o                         
 -10   2   6        830.73        804.49        14.44 o                         
  -9   2   6        228.72        253.68         6.86 o                         
  -8   2   6          0.38          1.08         1.53 o                         
  -7   2   6         63.33         49.84         2.86 o                         
  -6   2   6         78.25         77.84         3.34 o                         
  -5   2   6         74.37         78.81         3.60 o                         
  -4   2   6         33.38         46.87         2.96 o                         
  -3   2   6        365.78        342.55         7.64 o                         
  -2   2   6       9541.28       8793.66       136.95 o                         
  -1   2   6         48.95         33.53         3.64 o                         
   0   2   6        119.55        136.75         4.24 o                         
   1   2   6        163.85        157.25         4.71 o                         
   2   2   6       2548.34       2410.51        41.75 o                         
   3   2   6         77.87         66.39         3.55 o                         
   4   2   6          1.42          2.45         2.06 o                         
   5   2   6        135.05        120.28         4.25 o                         
   6   2   6        235.10        244.18         6.40 o                         
   7   2   6       1781.53       1754.34        31.01 o                         
   8   2   6         32.41         43.87         3.66 o                         
   9   2   6         89.45         96.91         4.72 o                         
  10   2   6        801.36        803.79        17.73 o                         
  11   2   6        374.03        378.13        14.61 o                         
  12   2   6        338.70        361.74        17.34 o                         
  13   2   6         65.33         67.79         5.59 o                         
  14   2   6        155.07        149.04         8.86 o                         
  15   2   6          0.23         11.16         7.04 o                         
  16   2   6          0.43          9.37         6.38 o                         
  17   2   6         51.75         52.85        11.17 o                         
 -22   3   6         64.79         49.15        25.19 o                         
 -21   3   6         10.69         -5.98         9.30 o                         
 -20   3   6        299.73        304.61        17.64 o                         
 -19   3   6        695.36        678.93        33.15 o                         
 -18   3   6          6.14         23.81         7.29 o                         
 -17   3   6        189.12        175.17         8.79 o                         
 -16   3   6         74.88         77.37         5.72 o                         
 -15   3   6        323.75        331.47        12.72 o                         
 -14   3   6          1.85          5.99         3.51 o                         
 -13   3   6        109.63        121.22         5.22 o                         
 -12   3   6        151.29        136.27         5.43 o                         
 -11   3   6        406.80        415.01        10.02 o                         
 -10   3   6       1029.73        888.56        18.76 o                         
  -9   3   6         41.04         34.45         3.00 o                         
  -8   3   6       1164.34       1002.13        20.48 o                         
  -7   3   6        450.08        461.11         9.46 o                         
  -6   3   6       1811.59       1748.91        31.74 o                         
  -5   3   6        255.59        224.95         6.34 o                         
  -4   3   6         76.64         60.54         3.22 o                         
  -3   3   6         26.90         41.38         2.59 o                         
  -2   3   6        490.23        506.26         9.87 o                         
  -1   3   6        852.68        815.65        14.19 o                         
   0   3   6        195.48        209.08         5.09 o                         
   1   3   6        568.66        558.44        13.23 o                         
   2   3   6        781.84        772.48        16.85 o                         
   3   3   6        242.41        269.95         7.82 o                         
   4   3   6        619.24        591.64        13.25 o                         
   5   3   6         17.05         19.08         3.25 o                         
   6   3   6       2513.32       2486.06        45.22 o                         
   7   3   6        139.58        146.23         6.62 o                         
   8   3   6        418.95        401.05        13.15 o                         
   9   3   6        185.28        178.18         7.71 o                         
  10   3   6        170.53        140.49         7.13 o                         
  11   3   6         51.20         65.17         6.07 o                         
  12   3   6         97.69        104.54         7.20 o                         
  13   3   6          1.10         -6.16         6.16 o                         
  14   3   6         71.25         69.40         8.04 o                         
  15   3   6        201.89        232.99        17.86 o                         
  16   3   6        214.44        254.38        22.57 o                         
  17   3   6          0.23          6.59         9.71 o                         
 -21   4   6          0.86         15.39        11.49 o                         
 -20   4   6         11.35         17.77         9.35 o                         
 -19   4   6         18.57         26.30         7.76 o                         
 -18   4   6         52.04         35.73         8.79 o                         
 -17   4   6          8.19         -1.08         4.26 o                         
 -16   4   6        136.76        145.42        10.30 o                         
 -15   4   6        237.79        228.47         9.97 o                         
 -14   4   6        116.74        115.19         7.14 o                         
 -13   4   6        155.56        155.93         6.67 o                         
 -12   4   6        206.17        203.63         7.09 o                         
 -11   4   6         54.73         45.74         3.80 o                         
 -10   4   6        187.23        177.30         6.44 o                         
  -9   4   6        434.50        442.11        10.68 o                         
  -8   4   6         35.94         41.73         3.09 o                         
  -7   4   6        679.76        619.40        12.54 o                         
  -6   4   6         11.47         10.35         2.13 o                         
  -5   4   6          1.14          6.71         1.93 o                         
  -4   4   6         19.05         18.10         2.03 o                         
  -3   4   6        295.35        302.50         6.65 o                         
  -2   4   6       3616.19       3584.21        52.89 o                         
  -1   4   6         55.31         61.65         3.31 o                         
   0   4   6          0.55          1.85         1.73 o                         
   1   4   6        181.84        169.48         5.91 o                         
   2   4   6       2102.71       2094.94        38.42 o                         
   3   4   6          4.09          2.99         3.18 o                         
   4   4   6        141.31        142.76         6.40 o                         
   5   4   6        101.08         91.74         5.38 o                         
   6   4   6        250.28        271.03         9.89 o                         
   7   4   6         78.18         80.64         5.61 o                         
   8   4   6         56.32         53.97         4.93 o                         
   9   4   6         44.79         42.68         4.73 o                         
  10   4   6        339.31        346.36        12.24 o                         
  11   4   6          2.81          5.47         5.20 o                         
  12   4   6        379.67        380.99        15.52 o                         
  13   4   6         29.13         26.57        10.11 o                         
  14   4   6        191.96        190.39        18.22 o                         
  15   4   6         66.21         74.40        10.51 o                         
  16   4   6          2.92         16.31         8.97 o                         
 -20   5   6        110.27        109.45        14.46 o                         
 -19   5   6        166.17        177.13        16.10 o                         
 -18   5   6          8.27          8.12         6.89 o                         
 -17   5   6        233.08        238.91        12.83 o                         
 -16   5   6          0.17         -0.37         4.90 o                         
 -15   5   6        282.91        284.47        13.33 o                         
 -14   5   6         27.81         18.81         4.43 o                         
 -13   5   6        114.32        116.40         5.80 o                         
 -12   5   6        280.82        256.26         8.10 o                         
 -11   5   6          0.19          1.12         2.97 o                         
 -10   5   6        554.57        466.44        10.93 o                         
  -9   5   6         56.38         62.64         4.00 o                         
  -8   5   6        276.37        237.59         7.73 o                         
  -7   5   6         26.62         26.98         3.09 o                         
  -6   5   6       1179.28       1141.89        21.08 o                         
  -5   5   6          3.85          2.85         2.19 o                         
  -4   5   6         20.22         19.71         2.24 o                         
  -3   5   6         43.90         50.91         2.78 o                         
  -2   5   6        527.14        554.13        10.02 o                         
  -1   5   6        761.88        743.98        13.04 o                         
   0   5   6        542.83        544.17        10.76 o                         
   1   5   6         28.90         34.53         4.09 o                         
   2   5   6         66.90         63.74         4.57 o                         
   3   5   6          1.97          4.24         2.95 o                         
   4   5   6        314.50        307.31        10.31 o                         
   5   5   6          3.76         -2.27         3.36 o                         
   6   5   6       1270.16       1234.06        25.03 o                         
   7   5   6         87.97         82.00         5.68 o                         
   8   5   6        184.38        155.38         8.52 o                         
   9   5   6         96.14         82.80         8.51 o                         
  10   5   6         20.10         13.84         6.52 o                         
  11   5   6         23.77         31.44         8.24 o                         
  12   5   6         17.68         40.68         7.58 o                         
  13   5   6        103.39         95.89        10.68 o                         
  14   5   6          0.06          4.31         8.75 o                         
  15   5   6         68.53         90.68        12.15 o                         
 -19   6   6          1.91         -4.72         9.81 o                         
 -18   6   6          5.30         -2.34        10.58 o                         
 -17   6   6         64.15         63.03         9.44 o                         
 -16   6   6        135.78        152.63        10.08 o                         
 -15   6   6          8.39         15.79         5.15 o                         
 -14   6   6        205.53        181.26         9.27 o                         
 -13   6   6         64.10         63.48         5.79 o                         
 -12   6   6         76.71         94.52         6.41 o                         
 -11   6   6         16.80         13.16         3.61 o                         
 -10   6   6        169.33        166.15         7.34 o                         
  -9   6   6        238.71        257.52         8.12 o                         
  -8   6   6         21.32         21.95         3.32 o                         
  -7   6   6        311.16        287.23         8.31 o                         
  -6   6   6         57.51         57.05         3.91 o                         
  -5   6   6        378.62        379.62         9.42 o                         
  -4   6   6         15.58         13.78         2.76 o                         
  -3   6   6          0.24          3.93         2.04 o                         
  -2   6   6       1218.27       1191.82        21.86 o                         
  -1   6   6         56.10         51.97         3.31 o                         
   0   6   6         87.87         88.91         4.30 o                         
   1   6   6         10.23          3.98         2.65 o                         
   2   6   6        329.32        325.18         8.80 o                         
   3   6   6          9.05         14.62         3.77 o                         
   4   6   6        384.93        391.21        10.88 o                         
   5   6   6        133.04        138.50         6.95 o                         
   6   6   6        305.47        307.48        11.16 o                         
   7   6   6         47.18         53.06         5.70 o                         
   8   6   6         36.78         40.63         5.95 o                         
   9   6   6          0.87         11.43         6.92 o                         
  10   6   6         38.59         43.25         8.59 o                         
  11   6   6         16.24          7.56         8.18 o                         
  12   6   6        213.17        212.46        16.76 o                         
  13   6   6         27.67         12.84        10.56 o                         
  14   6   6          3.10          5.95        12.38 o                         
 -18   7   6         15.39         18.51         9.36 o                         
 -17   7   6        271.33        272.11        18.78 o                         
 -16   7   6         16.73         12.74         8.72 o                         
 -15   7   6         68.75         83.72         7.40 o                         
 -14   7   6         59.99         56.85         6.33 o                         
 -13   7   6        290.37        309.55        11.74 o                         
 -12   7   6        109.27         92.35         6.88 o                         
 -11   7   6         25.27         33.43         5.78 o                         
 -10   7   6        343.16        290.18        11.48 o                         
  -9   7   6        181.90        202.77         8.99 o                         
  -8   7   6         11.18         13.44         3.65 o                         
  -7   7   6        280.15        237.65         8.33 o                         
  -6   7   6        855.27        827.83        16.60 o                         
  -5   7   6         41.72         61.69         4.43 o                         
  -4   7   6        116.98        126.66         5.96 o                         
  -3   7   6          1.45         -2.42         2.85 o                         
  -2   7   6         36.73         29.50         2.92 o                         
  -1   7   6         39.34         43.63         3.08 o                         
   0   7   6        607.37        604.99        12.01 o                         
   1   7   6         40.08         43.46         3.95 o                         
   2   7   6          1.35          4.78         3.75 o                         
   3   7   6         10.98          4.98         3.27 o                         
   4   7   6        231.17        218.41         9.92 o                         
   5   7   6          0.17         -0.80         5.52 o                         
   6   7   6        331.88        326.15        14.76 o                         
   7   7   6          6.15         11.51         6.85 o                         
   8   7   6        134.27        134.91        11.65 o                         
   9   7   6         11.31          3.85         7.75 o                         
  10   7   6         50.81         47.89        12.03 o                         
  11   7   6         15.39          8.48         9.38 o                         
  12   7   6         59.51         49.51        11.92 o                         
  13   7   6          2.48         15.67        12.09 o                         
 -17   8   6        326.18        299.19        23.47 o                         
 -16   8   6         23.47         28.25        13.31 o                         
 -15   8   6         10.60         15.95         8.16 o                         
 -14   8   6        143.32        136.78        10.68 o                         
 -13   8   6          6.32          3.25         7.09 o                         
 -12   8   6         25.15         36.35         6.71 o                         
 -11   8   6         20.65         25.09         6.45 o                         
 -10   8   6        218.12        206.26        10.67 o                         
  -9   8   6         81.09         93.88         7.32 o                         
  -8   8   6          7.21          2.90         5.06 o                         
  -7   8   6        150.83        133.14         7.67 o                         
  -6   8   6         25.12         16.26         4.73 o                         
  -5   8   6        408.10        412.02        12.39 o                         
  -4   8   6         21.91         23.13         4.44 o                         
  -3   8   6         81.42         58.06         5.98 o                         
  -2   8   6        406.46        370.92         9.92 o                         
  -1   8   6         53.56         47.22         4.37 o                         
   0   8   6         74.31         79.02         4.97 o                         
   1   8   6        212.05        198.62         9.31 o                         
   2   8   6         34.39         35.98         4.77 o                         
   3   8   6          3.92         14.76         4.82 o                         
   4   8   6        256.88        262.97        15.37 o                         
   5   8   6         15.86          8.48         6.91 o                         
   6   8   6         79.74         76.66        10.54 o                         
   7   8   6         11.25         24.93         8.69 o                         
   8   8   6        210.62        199.92        20.71 o                         
   9   8   6        103.81        104.61        13.46 o                         
  10   8   6          3.20          0.84         9.61 o                         
  11   8   6         25.75         16.18        11.80 o                         
  12   8   6        135.21        128.04        16.03 o                         
 -15   9   6          1.52         23.12        10.42 o                         
 -14   9   6          8.68         23.63         9.89 o                         
 -13   9   6        217.03        217.81        18.22 o                         
 -12   9   6          8.29         11.69         8.28 o                         
 -11   9   6         13.15         28.68         7.35 o                         
 -10   9   6          0.75          2.78         7.66 o                         
  -9   9   6          4.89          6.79         6.67 o                         
  -8   9   6          0.35         -5.92         6.08 o                         
  -7   9   6        174.63        166.71        12.36 o                         
  -6   9   6        161.18        147.73         9.89 o                         
  -5   9   6        178.33        161.63         9.33 o                         
  -4   9   6         77.15         80.84         6.54 o                         
  -3   9   6         13.12         16.91         5.22 o                         
  -2   9   6          3.78          1.53         3.97 o                         
  -1   9   6          0.94          4.96         4.59 o                         
   0   9   6        193.22        172.13         9.76 o                         
   1   9   6         89.45         98.26         8.27 o                         
   2   9   6         16.58         28.59         6.06 o                         
   3   9   6         19.18         12.93         6.16 o                         
   4   9   6        137.34        137.67         9.24 o                         
   5   9   6         26.31         28.79         7.53 o                         
   6   9   6        225.53        239.82        16.70 o                         
   7   9   6        114.19        132.25        18.97 o                         
   8   9   6         93.55        113.14        12.69 o                         
   9   9   6         38.64         63.29        12.56 o                         
  10   9   6          0.16         -5.74        12.20 o                         
 -12  10   6          0.08          5.20        11.82 o                         
 -11  10   6          9.23         13.07         9.90 o                         
 -10  10   6         42.81         60.58        10.21 o                         
  -9  10   6          0.16          2.75         8.31 o                         
  -8  10   6         27.44         17.24         8.23 o                         
  -7  10   6         92.72        102.70         9.50 o                         
  -6  10   6          5.18         12.19         6.96 o                         
  -5  10   6         56.12         51.95         8.07 o                         
  -4  10   6         68.03         50.29         8.98 o                         
  -3  10   6        141.02        143.73        10.39 o                         
  -2  10   6        111.78        104.29         9.17 o                         
  -1  10   6         62.99         72.46         7.91 o                         
   0  10   6          3.93         27.41         8.03 o                         
   1  10   6        535.12        491.89        22.19 o                         
   2  10   6        102.60         95.92        11.56 o                         
   3  10   6          9.86          8.15         7.36 o                         
   4  10   6         59.77         76.74        11.43 o                         
   5  10   6        123.67        128.98        16.23 o                         
   6  10   6         32.03         36.63        10.21 o                         
   7  10   6         15.21          9.62        10.53 o                         
  -9  11   6         13.26         20.72        13.26 o                         
  -8  11   6          4.14          4.68        13.35 o                         
  -7  11   6         82.02         58.69        15.19 o                         
  -6  11   6          6.96         -2.16         9.41 o                         
  -5  11   6         46.20         37.37        12.62 o                         
  -4  11   6         15.62         34.04         9.42 o                         
  -3  11   6         11.58         33.15        10.25 o                         
  -2  11   6         26.89         24.91        11.72 o                         
  -1  11   6          0.61         -2.93        10.18 o                         
   0  11   6         32.25         35.77        16.88 o                         
   1  11   6          9.55         32.02        12.39 o                         
   2  11   6          7.36         21.02         8.62 o                         
   3  11   6         69.10         50.26        10.93 o                         
   4  11   6         83.12         64.73        11.70 o                         
 -22   1   7          6.33         -2.49        13.70 o                         
 -21   1   7          0.17         -9.73         9.73 o                         
 -20   1   7         39.51         35.60        13.68 o                         
 -19   1   7          8.55         10.94         7.72 o                         
 -18   1   7        128.55        154.14        11.17 o                         
 -17   1   7         11.64          5.33         5.77 o                         
 -16   1   7          0.14         -0.72         5.59 o                         
 -15   1   7         34.28         30.20         4.63 o                         
 -14   1   7         75.68         73.47         5.79 o                         
 -13   1   7          6.58          3.31         3.32 o                         
 -12   1   7         70.99         62.97         3.62 o                         
 -11   1   7        341.11        325.44         8.22 o                         
 -10   1   7        151.42        144.13         5.59 o                         
  -9   1   7          0.02          1.88         1.85 o                         
  -8   1   7        435.97        439.01         9.79 o                         
  -7   1   7        201.41        194.71         6.15 o                         
  -6   1   7         83.69         86.93         4.15 o                         
  -5   1   7         27.35         29.24         3.50 o                         
  -4   1   7        550.50        502.71        11.56 o                         
  -3   1   7        249.93        251.81         9.68 o                         
  -2   1   7          0.28          4.15         2.28 o                         
  -1   1   7          1.95          2.18         1.75 o                         
   0   1   7         51.68         48.58         3.01 o                         
   1   1   7        172.81        141.96         5.34 o                         
   2   1   7          0.02         -1.00         2.20 o                         
   3   1   7        229.30        219.76         6.57 o                         
   4   1   7        813.54        771.40        15.21 o                         
   5   1   7         53.80         59.60         3.66 o                         
   6   1   7        210.53        209.53         6.54 o                         
   7   1   7         33.74         32.34         4.20 o                         
   8   1   7          1.19         -2.60         2.60 o                         
   9   1   7          0.00          6.79         3.45 o                         
  10   1   7         22.67         16.06         3.66 o                         
  11   1   7         34.20         38.22         6.56 o                         
  12   1   7         66.23         45.30         8.40 o                         
  13   1   7          0.01         14.07         6.54 o                         
  14   1   7        124.83        141.08        11.43 o                         
  15   1   7         32.49         47.76         8.04 o                         
  16   1   7          0.91         31.35         9.38 o                         
 -22   2   7         53.85         42.82        15.97 o                         
 -21   2   7          2.46          5.78        11.80 o                         
 -20   2   7         20.50         22.46         9.19 o                         
 -19   2   7          0.06         -0.17         7.53 o                         
 -18   2   7          3.66         11.40         8.19 o                         
 -17   2   7        117.20        118.79         9.04 o                         
 -16   2   7        406.47        396.07        14.46 o                         
 -15   2   7         14.62         18.78         4.36 o                         
 -14   2   7         36.40         42.67         4.87 o                         
 -13   2   7         70.05         75.97         4.90 o                         
 -12   2   7        660.11        689.17        14.74 o                         
 -11   2   7         33.09         31.86         3.44 o                         
 -10   2   7        594.90        571.57        11.67 o                         
  -9   2   7        712.83        688.33        13.42 o                         
  -8   2   7         90.06         90.54         5.61 o                         
  -7   2   7          0.86          1.19         1.74 o                         
  -6   2   7        716.83        674.81        16.62 o                         
  -5   2   7        875.59        808.38        20.07 o                         
  -4   2   7         49.44         57.05         3.58 o                         
  -3   2   7        547.22        535.28        11.65 o                         
  -2   2   7         35.88         25.13         3.17 o                         
  -1   2   7         68.98         62.98         3.42 o                         
   0   2   7       1406.16       1331.49        27.86 o                         
   1   2   7        163.43        163.24         6.33 o                         
   2   2   7         15.73         13.89         2.67 o                         
   3   2   7         42.56         43.03         3.26 o                         
   4   2   7         12.08         13.96         2.25 o                         
   5   2   7          8.74          9.31         2.66 o                         
   6   2   7          0.15         -1.48         2.08 o                         
   7   2   7        257.02        242.74         9.42 o                         
   8   2   7        532.06        520.90        11.39 o                         
   9   2   7         71.62         71.68         4.80 o                         
  10   2   7        431.31        406.26        14.05 o                         
  11   2   7        292.93        274.61        12.32 o                         
  12   2   7         29.03         15.15         5.41 o                         
  13   2   7          9.23         19.23         5.26 o                         
  14   2   7          1.35          3.25         6.35 o                         
  15   2   7         67.78         58.90         8.32 o                         
  16   2   7         56.05         65.32        10.40 o                         
 -21   3   7         50.95         14.14        15.74 o                         
 -20   3   7        122.52        152.65        15.14 o                         
 -19   3   7         11.12          5.06         7.33 o                         
 -18   3   7        162.15        155.90        10.89 o                         
 -17   3   7          5.83          6.52         4.53 o                         
 -16   3   7         20.15         27.73         4.23 o                         
 -15   3   7         16.34         16.67         4.30 o                         
 -14   3   7         41.79         39.60         3.76 o                         
 -13   3   7         36.45         42.03         3.56 o                         
 -12   3   7        223.75        234.46         6.06 o                         
 -11   3   7        192.89        182.60         5.83 o                         
 -10   3   7        564.64        547.25        10.96 o                         
  -9   3   7        173.41        164.36         5.29 o                         
  -8   3   7        531.64        549.27        11.28 o                         
  -7   3   7         22.80         18.80         2.15 o                         
  -6   3   7         24.16         23.74         2.56 o                         
  -5   3   7          0.40          2.40         2.00 o                         
  -4   3   7        117.88        116.22         4.51 o                         
  -3   3   7        389.05        386.62         8.74 o                         
  -2   3   7          7.06          5.14         2.03 o                         
  -1   3   7         35.66         33.59         2.57 o                         
   0   3   7         94.93         89.77         3.95 o                         
   1   3   7       1306.96       1265.25        25.84 o                         
   2   3   7         31.89         37.84         5.20 o                         
   3   3   7        457.77        478.29        18.44 o                         
   4   3   7       1235.62       1155.94        24.22 o                         
   5   3   7          5.69          3.65         3.27 o                         
   6   3   7        100.96        100.69         5.96 o                         
   7   3   7         53.64         51.20         4.43 o                         
   8   3   7         40.42         38.66         4.76 o                         
   9   3   7          5.40         -1.13         4.49 o                         
  10   3   7          0.04         -4.92         4.92 o                         
  11   3   7        243.14        240.23        12.79 o                         
  12   3   7          8.86         39.63        12.76 o                         
  13   3   7         39.17         34.71        12.20 o                         
  14   3   7        303.86        331.79        15.88 o                         
  15   3   7         19.16         10.07         8.04 o                         
  16   3   7          3.02          9.99        12.64 o                         
 -21   4   7          0.41        -14.23        14.23 o                         
 -20   4   7          2.96          1.49         9.64 o                         
 -19   4   7         23.03         30.74         8.52 o                         
 -18   4   7          0.11         -2.39         7.18 o                         
 -17   4   7          7.68         15.43         4.77 o                         
 -16   4   7        202.81        228.86        13.12 o                         
 -15   4   7        242.83        269.14        20.34 o                         
 -14   4   7          5.80          2.57         3.41 o                         
 -13   4   7        352.62        319.21         8.87 o                         
 -12   4   7        154.80        158.54         6.61 o                         
 -11   4   7          4.19          3.29         2.85 o                         
 -10   4   7         62.89         62.19         4.44 o                         
  -9   4   7          6.59          5.84         2.94 o                         
  -8   4   7          4.26          7.67         2.67 o                         
  -7   4   7        299.37        284.03         8.46 o                         
  -6   4   7        395.63        378.93         9.22 o                         
  -5   4   7        350.09        318.00         8.26 o                         
  -4   4   7         12.19         10.67         2.24 o                         
  -3   4   7       2100.53       2051.82        32.79 o                         
  -2   4   7          4.40          7.98         2.33 o                         
  -1   4   7        523.49        526.89         9.82 o                         
   0   4   7         22.44         21.67         2.88 o                         
   1   4   7         13.30          9.76         3.17 o                         
   2   4   7        253.36        243.97         8.19 o                         
   3   4   7         28.26         27.89         3.85 o                         
   4   4   7          0.45          0.00         3.96 o                         
   5   4   7        148.34        142.17         7.26 o                         
   6   4   7        172.63        186.46         8.81 o                         
   7   4   7        158.76        148.87         7.73 o                         
   8   4   7         92.36         90.08         6.07 o                         
   9   4   7        194.23        187.59        14.67 o                         
  10   4   7         37.43         13.61         6.19 o                         
  11   4   7         62.45         69.35         8.16 o                         
  12   4   7         15.03         15.72        12.48 o                         
  13   4   7          1.29         12.52         9.63 o                         
  14   4   7          0.42         -8.52         8.52 o                         
  15   4   7         40.92         58.40        14.51 o                         
 -20   5   7         48.25         64.70        10.92 o                         
 -19   5   7          7.98         28.41         9.84 o                         
 -18   5   7          0.66         -1.37         6.97 o                         
 -17   5   7        120.26        125.48        11.03 o                         
 -16   5   7         44.32         39.98         6.69 o                         
 -15   5   7        107.98        101.39         8.52 o                         
 -14   5   7         52.22         52.26         5.40 o                         
 -13   5   7         49.29         50.70         5.83 o                         
 -12   5   7         13.57         12.07         4.05 o                         
 -11   5   7        371.26        365.57        11.68 o                         
 -10   5   7         58.32         55.76         4.40 o                         
  -9   5   7        408.34        377.92        10.44 o                         
  -8   5   7         34.21         37.91         3.73 o                         
  -7   5   7        337.91        345.09        11.35 o                         
  -6   5   7          9.39         14.83         2.93 o                         
  -5   5   7        445.15        436.76        10.38 o                         
  -4   5   7        187.02        177.63         6.39 o                         
  -3   5   7          4.32          1.73         2.16 o                         
  -2   5   7          0.31          1.54         2.03 o                         
  -1   5   7        118.75        111.50         4.06 o                         
   0   5   7          7.33          4.61         2.60 o                         
   1   5   7        775.14        738.70        17.29 o                         
   2   5   7        244.95        242.19         9.22 o                         
   3   5   7         26.71         25.56         3.96 o                         
   4   5   7         17.64         18.00         4.21 o                         
   5   5   7        837.55        755.59        18.51 o                         
   6   5   7         83.37         91.37         6.62 o                         
   7   5   7         19.36         14.70         5.42 o                         
   8   5   7        138.83        157.67        10.97 o                         
   9   5   7          0.76          1.14         6.19 o                         
  10   5   7         71.39         84.35         8.91 o                         
  11   5   7        127.45        150.03        18.24 o                         
  12   5   7        135.23        153.93        14.63 o                         
  13   5   7        319.40        307.32        24.22 o                         
  14   5   7         69.76         65.42        11.78 o                         
 -19   6   7         15.08         34.02        12.31 o                         
 -18   6   7          6.22         29.30        18.31 o                         
 -17   6   7        164.10        160.66        18.11 o                         
 -16   6   7         10.02          1.40         8.33 o                         
 -15   6   7        224.71        208.53        11.59 o                         
 -14   6   7         11.70         11.25         5.87 o                         
 -13   6   7        767.79        687.76        21.19 o                         
 -12   6   7         33.01         50.31         6.25 o                         
 -11   6   7         11.89         12.36         5.01 o                         
 -10   6   7          4.01          0.09         3.93 o                         
  -9   6   7        330.16        324.12         9.85 o                         
  -8   6   7         16.99         14.78         3.61 o                         
  -7   6   7        464.77        463.40        11.88 o                         
  -6   6   7          3.43          2.53         2.96 o                         
  -5   6   7         18.00         17.76         3.10 o                         
  -4   6   7        273.88        291.74         8.92 o                         
  -3   6   7        555.53        542.26        10.88 o                         
  -2   6   7         89.06         82.85         4.14 o                         
  -1   6   7        796.38        782.92        14.43 o                         
   0   6   7          1.21          1.42         2.83 o                         
   1   6   7         83.30         78.08         4.88 o                         
   2   6   7        123.34        133.99         6.90 o                         
   3   6   7         20.72         16.90         4.27 o                         
   4   6   7          7.08         10.16         4.94 o                         
   5   6   7        120.68        131.38         8.52 o                         
   6   6   7        206.22        230.12        14.56 o                         
   7   6   7         15.78         11.44         8.63 o                         
   8   6   7          6.25         20.38         9.29 o                         
   9   6   7       1031.89       1005.95        41.32 o                         
  10   6   7         21.27         22.26         9.18 o                         
  11   6   7         21.68         25.51        10.28 o                         
  12   6   7        120.21        117.37        13.59 o                         
  13   6   7         13.80         -3.17        11.89 o                         
 -18   7   7         10.70         13.72        10.08 o                         
 -17   7   7          0.15         -2.54        13.24 o                         
 -16   7   7          4.78          3.35         8.49 o                         
 -15   7   7        103.37        114.42         9.06 o                         
 -14   7   7          6.18         14.73         6.50 o                         
 -13   7   7        113.05        125.37         8.94 o                         
 -12   7   7          3.12         -0.38         5.12 o                         
 -11   7   7        424.40        429.87        15.36 o                         
 -10   7   7         33.17         41.57         5.40 o                         
  -9   7   7         26.71         34.67         4.71 o                         
  -8   7   7        202.58        200.47         9.48 o                         
  -7   7   7        109.04        108.85         7.45 o                         
  -6   7   7          7.04          2.53         4.71 o                         
  -5   7   7         75.16         82.13         5.00 o                         
  -4   7   7          7.64         11.91         3.35 o                         
  -3   7   7          9.64         10.08         2.99 o                         
  -2   7   7          1.74          4.56         3.25 o                         
  -1   7   7         21.94         23.90         3.32 o                         
   0   7   7         22.38         26.67         3.97 o                         
   1   7   7         53.22         55.80         5.29 o                         
   2   7   7        526.38        518.05        20.03 o                         
   3   7   7        340.75        358.18        13.93 o                         
   4   7   7          6.92         13.13         6.50 o                         
   5   7   7        646.82        601.78        22.80 o                         
   6   7   7          8.23         20.28         8.13 o                         
   7   7   7         64.87         71.82         9.52 o                         
   8   7   7         39.62         44.11         9.95 o                         
   9   7   7         17.82         32.21        14.59 o                         
  10   7   7         46.14         84.15        11.79 o                         
  11   7   7         38.73         36.74        14.98 o                         
  12   7   7         47.81         56.39        13.42 o                         
 -16   8   7         75.11         79.49        13.04 o                         
 -15   8   7         14.72         10.91         9.17 o                         
 -14   8   7          0.23         15.52         9.18 o                         
 -13   8   7         22.08         21.77         8.44 o                         
 -12   8   7        222.21        202.94        13.05 o                         
 -11   8   7          7.35         12.31         6.63 o                         
 -10   8   7          8.57          5.31         5.41 o                         
  -9   8   7          3.11         -0.78         5.12 o                         
  -8   8   7          5.48          6.18         5.05 o                         
  -7   8   7        215.27        230.51        12.48 o                         
  -6   8   7         14.22         11.10         4.72 o                         
  -5   8   7          5.16          4.31         4.32 o                         
  -4   8   7        608.18        608.72        17.66 o                         
  -3   8   7          1.00         18.07         5.62 o                         
  -2   8   7        255.72        257.70        10.52 o                         
  -1   8   7         67.26         63.83         5.88 o                         
   0   8   7        261.15        231.55        13.73 o                         
   1   8   7         54.00         46.56         5.99 o                         
   2   8   7         25.91         17.07         5.22 o                         
   3   8   7         34.01         32.27         6.72 o                         
   4   8   7          2.58          2.10         7.24 o                         
   5   8   7        126.00        139.40        11.08 o                         
   6   8   7         49.48         58.73        11.50 o                         
   7   8   7          2.49         13.19        17.09 o                         
   8   8   7          0.84          6.21         9.85 o                         
   9   8   7        284.25        257.98        21.01 o                         
  10   8   7          6.35         27.91        19.22 o                         
 -14   9   7         49.54         38.27        10.83 o                         
 -13   9   7        167.00        164.98        12.78 o                         
 -12   9   7         18.23         27.60         9.18 o                         
 -11   9   7         12.54          0.52         8.13 o                         
 -10   9   7          0.14          3.19         8.53 o                         
  -9   9   7          0.01         -7.11         7.40 o                         
  -8   9   7        196.45        169.07        12.47 o                         
  -7   9   7          0.08          1.04         6.25 o                         
  -6   9   7          6.65          3.19         6.16 o                         
  -5   9   7        106.03         98.42         8.28 o                         
  -4   9   7        238.29        227.48        11.17 o                         
  -3   9   7         55.18         59.73         6.02 o                         
  -2   9   7          9.05          1.85         6.03 o                         
  -1   9   7          7.05          1.37         6.75 o                         
   0   9   7          0.21          4.09         5.24 o                         
   1   9   7         71.68         84.70         8.65 o                         
   2   9   7        153.82        165.58        11.50 o                         
   3   9   7          4.99          7.60         5.74 o                         
   4   9   7          1.41          5.30         7.88 o                         
   5   9   7         17.46         11.99         9.38 o                         
   6   9   7        244.74        223.22        14.84 o                         
   7   9   7         94.40         84.60        16.28 o                         
   8   9   7          0.11         28.54        14.24 o                         
 -11  10   7          6.82         -8.15        11.66 o                         
 -10  10   7          8.56         -4.14         9.73 o                         
  -9  10   7         65.17         68.44        10.26 o                         
  -8  10   7         28.83         28.54         9.43 o                         
  -7  10   7         81.64         74.66        10.62 o                         
  -6  10   7         81.43         73.35         9.18 o                         
  -5  10   7        169.98        188.47        17.61 o                         
  -4  10   7          8.59         -4.35         7.76 o                         
  -3  10   7         25.93         29.76         7.90 o                         
  -2  10   7         30.21         16.71         7.45 o                         
  -1  10   7         25.03         17.00         9.03 o                         
   0  10   7        168.98        172.68        14.58 o                         
   1  10   7         35.12         30.39        10.43 o                         
   2  10   7         40.80         19.82         8.35 o                         
   3  10   7         22.40          4.87        10.13 o                         
   4  10   7          8.33         15.33        12.91 o                         
   5  10   7        152.43        147.14        16.63 o                         
   6  10   7         25.47         33.42        14.54 o                         
  -6  11   7         20.28         32.33        12.26 o                         
  -5  11   7          8.29         24.65        10.68 o                         
  -4  11   7         47.15         51.82        10.68 o                         
  -3  11   7         25.09         17.81        10.43 o                         
  -2  11   7          0.90        -10.65        10.65 o                         
  -1  11   7         23.40         13.88        10.31 o                         
   0  11   7         59.06         22.91        10.45 o                         
   1  11   7        296.45        259.66        47.57 o                         
 -22   0   8        109.16        138.99        40.33 o                         
 -21   0   8         85.33         99.45        17.26 o                         
 -20   0   8        179.16        224.33        24.51 o                         
 -19   0   8        241.57        281.72        33.78 o                         
 -18   0   8        165.39        158.92        18.60 o                         
 -17   0   8        187.51        181.75        24.30 o                         
 -16   0   8        423.43        463.06        26.70 o                         
 -15   0   8        176.07        154.89        25.64 o                         
 -14   0   8         37.22         33.00         6.20 o                         
 -13   0   8        956.43        945.19        25.85 o                         
 -12   0   8       1085.63       1013.18        27.47 o                         
 -11   0   8          2.56          3.33         3.08 o                         
 -10   0   8        156.84        131.13         7.23 o                         
  -9   0   8        834.01        796.72        23.49 o                         
  -8   0   8        970.14        982.66        25.47 o                         
  -7   0   8         57.31         56.73         5.00 o                         
  -6   0   8         67.52         83.84         7.75 o                         
  -5   0   8        946.98        909.01        30.55 o                         
  -4   0   8       1378.54       1292.94        39.21 o                         
  -3   0   8        512.94        523.71        23.02 o                         
  -2   0   8       1073.58       1055.42        28.93 o                         
  -1   0   8       1115.38       1190.35        35.43 o                         
   0   0   8        963.07        909.51        25.79 o                         
   1   0   8        294.31        319.99        10.16 o                         
   2   0   8          7.29          4.83         3.59 o                         
   3   0   8        383.12        419.47        15.65 o                         
   4   0   8        360.57        329.17        18.43 o                         
   5   0   8        887.66        911.60        26.01 o                         
   6   0   8         72.19         61.98         5.95 o                         
   7   0   8          6.55          7.13         4.77 o                         
   8   0   8       1447.57       1318.24        51.24 o                         
   9   0   8        230.41        238.94        17.99 o                         
  10   0   8         34.30         23.22         7.67 o                         
  11   0   8         51.92         35.37         9.02 o                         
  12   0   8         13.27         16.37         8.82 o                         
  13   0   8          2.38         -8.29        10.10 o                         
  14   0   8        206.83        209.93        41.31 o                         
  15   0   8         45.67         46.34        17.17 o                         
 -21   1   8         19.07         34.29        10.56 o                         
 -20   1   8        285.46        302.65        19.37 o                         
 -19   1   8          4.69         -7.44         9.48 o                         
 -18   1   8         36.14         36.90         8.10 o                         
 -17   1   8         13.85          3.12         6.30 o                         
 -16   1   8        113.09        112.09        10.24 o                         
 -15   1   8         82.85         81.61        10.66 o                         
 -14   1   8        119.06        125.39         5.75 o                         
 -13   1   8        602.52        544.94        18.67 o                         
 -12   1   8       1014.51       1023.98        20.18 o                         
 -11   1   8         11.41          8.03         2.84 o                         
 -10   1   8          3.03          3.35         2.29 o                         
  -9   1   8       1443.24       1325.12        23.89 o                         
  -8   1   8         20.53         27.38         2.90 o                         
  -7   1   8        712.55        731.48        14.02 o                         
  -6   1   8       1290.95       1295.38        24.19 o                         
  -5   1   8          7.20         11.90         2.81 o                         
  -4   1   8       1287.38       1333.26        24.14 o                         
  -3   1   8        114.61        118.17         5.77 o                         
  -2   1   8         26.25         20.04         2.89 o                         
  -1   1   8        640.27        624.29        12.43 o                         
   0   1   8        515.85        513.56        11.06 o                         
   1   1   8       1088.46       1052.11        18.88 o                         
   2   1   8         11.82         20.90         3.19 o                         
   3   1   8        451.82        387.38        10.40 o                         
   4   1   8        571.62        544.64        13.97 o                         
   5   1   8        341.52        330.20        10.40 o                         
   6   1   8          1.93          3.65         3.98 o                         
   7   1   8         43.42         44.95         4.44 o                         
   8   1   8        716.15        693.74        16.22 o                         
   9   1   8        377.30        442.18        19.60 o                         
  10   1   8          0.53          3.64         4.82 o                         
  11   1   8         48.38         59.18         7.82 o                         
  12   1   8        543.03        537.67        20.15 o                         
  13   1   8        417.00        455.59        22.35 o                         
  14   1   8         11.49         26.02         8.48 o                         
  15   1   8          9.90         11.93        10.54 o                         
 -21   2   8        215.88        235.51        17.48 o                         
 -20   2   8         35.99         38.69         9.92 o                         
 -19   2   8         43.71         57.58         9.27 o                         
 -18   2   8        170.38        189.96        14.61 o                         
 -17   2   8        312.50        327.51        16.60 o                         
 -16   2   8        356.93        361.68        21.53 o                         
 -15   2   8         62.23         54.18         5.74 o                         
 -14   2   8         72.99         54.08         6.19 o                         
 -13   2   8        362.46        341.69         8.95 o                         
 -12   2   8         52.07         53.37         3.67 o                         
 -11   2   8        554.74        507.70        11.68 o                         
 -10   2   8       1540.67       1416.45        29.36 o                         
  -9   2   8        348.99        320.09         8.14 o                         
  -8   2   8        305.46        322.74         8.40 o                         
  -7   2   8        134.15        121.00         6.07 o                         
  -6   2   8         18.06         21.02         2.97 o                         
  -5   2   8       1234.79       1155.34        25.98 o                         
  -4   2   8        774.84        780.03        16.95 o                         
  -3   2   8          4.88          3.42         2.50 o                         
  -2   2   8        217.96        214.42         6.61 o                         
  -1   2   8        262.97        237.04         7.86 o                         
   0   2   8        161.88        158.68         5.15 o                         
   1   2   8         92.31         97.85         4.88 o                         
   2   2   8        105.45        120.32         5.86 o                         
   3   2   8         67.32         51.87         4.38 o                         
   4   2   8        862.97        798.14        18.26 o                         
   5   2   8        545.44        580.92        12.77 o                         
   6   2   8          0.90          8.09         2.93 o                         
   7   2   8          3.14          4.17         2.97 o                         
   8   2   8        221.35        211.69         9.14 o                         
   9   2   8        526.45        516.29        19.08 o                         
  10   2   8         67.75         70.37         9.08 o                         
  11   2   8         52.84         40.97         6.13 o                         
  12   2   8          7.90         17.74         6.65 o                         
  13   2   8         13.56         14.94         8.50 o                         
  14   2   8        199.51        225.64        18.91 o                         
  15   2   8         52.39         47.88        10.68 o                         
 -21   3   8         61.23         96.17        16.01 o                         
 -20   3   8        140.83        127.41        16.30 o                         
 -19   3   8          3.43         17.21         9.65 o                         
 -18   3   8         27.47         34.21         8.66 o                         
 -17   3   8        109.31        115.68         6.98 o                         
 -16   3   8         95.62         87.73         7.45 o                         
 -15   3   8        115.19        110.38         6.89 o                         
 -14   3   8        207.68        195.15         7.56 o                         
 -13   3   8        354.01        338.88         9.16 o                         
 -12   3   8        538.28        530.11        10.48 o                         
 -11   3   8          1.04          3.17         2.38 o                         
 -10   3   8         53.91         61.05         3.58 o                         
  -9   3   8        326.50        300.36         7.84 o                         
  -8   3   8        568.44        567.75        11.95 o                         
  -7   3   8        632.66        625.29        13.94 o                         
  -6   3   8       2402.03       2272.34        41.04 o                         
  -5   3   8       1824.79       1707.55        31.80 o                         
  -4   3   8       1908.95       1915.32        35.13 o                         
  -3   3   8       1352.00       1355.61        24.69 o                         
  -2   3   8       1390.66       1337.32        26.51 o                         
  -1   3   8          0.26          2.16         2.33 o                         
   0   3   8        487.36        478.84        11.23 o                         
   1   3   8        908.16        863.90        25.94 o                         
   2   3   8        298.42        283.96        11.87 o                         
   3   3   8       2452.67       2307.58        44.81 o                         
   4   3   8        378.19        379.01        11.54 o                         
   5   3   8        150.13        170.65         8.11 o                         
   6   3   8          7.70         19.13         4.24 o                         
   7   3   8        292.00        268.85        10.80 o                         
   8   3   8        650.89        629.81        28.67 o                         
   9   3   8         35.07         58.03         7.71 o                         
  10   3   8          5.47         11.54         7.06 o                         
  11   3   8         17.60         20.69         6.78 o                         
  12   3   8         38.84         21.75         8.32 o                         
  13   3   8        402.93        412.10        19.85 o                         
  14   3   8         32.60         26.61         9.59 o                         
 -20   4   8          2.65          2.39        10.41 o                         
 -19   4   8          9.69          1.95         8.73 o                         
 -18   4   8        132.29        133.07        14.04 o                         
 -17   4   8        304.89        313.44        15.08 o                         
 -16   4   8        121.52        124.68        10.37 o                         
 -15   4   8          5.11          4.87         5.13 o                         
 -14   4   8         14.74          7.27         3.98 o                         
 -13   4   8          7.20         10.89         3.76 o                         
 -12   4   8        469.64        470.73        13.67 o                         
 -11   4   8       1215.05       1121.76        22.74 o                         
 -10   4   8       2415.18       2313.10        44.76 o                         
  -9   4   8         20.92         21.18         3.40 o                         
  -8   4   8         13.12         14.20         3.14 o                         
  -7   4   8        409.53        379.01         8.93 o                         
  -6   4   8          1.87          3.49         2.59 o                         
  -5   4   8       1040.30        992.79        19.16 o                         
  -4   4   8        241.71        256.89        10.04 o                         
  -3   4   8        674.66        649.56        13.28 o                         
  -2   4   8       2623.21       2560.00        42.37 o                         
  -1   4   8       2861.16       2699.52        48.10 o                         
   0   4   8       1688.37       1673.33        36.47 o                         
   1   4   8        109.16        103.76         5.87 o                         
   2   4   8        141.44        150.70         7.54 o                         
   3   4   8        706.39        646.12        19.50 o                         
   4   4   8       1299.82       1292.06        29.27 o                         
   5   4   8        103.36        123.25         7.12 o                         
   6   4   8         38.04         52.75         5.78 o                         
   7   4   8         35.63         33.47         5.88 o                         
   8   4   8         19.73         29.80         7.94 o                         
   9   4   8        740.57        691.83        22.90 o                         
  10   4   8         21.91         28.24         7.76 o                         
  11   4   8          1.02          7.82         7.38 o                         
  12   4   8         15.74          0.41        12.84 o                         
  13   4   8         53.97         48.61        10.72 o                         
  14   4   8         55.17         65.80        11.94 o                         
 -19   5   8         16.92         14.66         9.53 o                         
 -18   5   8         13.37         12.41         7.65 o                         
 -17   5   8         24.82         24.62         7.63 o                         
 -16   5   8         66.53         54.03         7.25 o                         
 -15   5   8         17.01         18.40         4.40 o                         
 -14   5   8         22.15         26.96         5.29 o                         
 -13   5   8         86.49         77.58         6.17 o                         
 -12   5   8        415.84        370.39        13.43 o                         
 -11   5   8         25.86         28.49         4.67 o                         
 -10   5   8          9.28          4.26         3.90 o                         
  -9   5   8          5.35          3.94         3.65 o                         
  -8   5   8        584.77        574.32        14.45 o                         
  -7   5   8        319.16        314.21         9.97 o                         
  -6   5   8       2401.41       2277.48        49.38 o                         
  -5   5   8       1423.51       1404.06        27.11 o                         
  -4   5   8        655.89        642.06        13.30 o                         
  -3   5   8        436.21        439.43         9.77 o                         
  -2   5   8       1172.29       1107.51        19.37 o                         
  -1   5   8         13.39         21.85         3.60 o                         
   0   5   8        248.15        253.85         8.53 o                         
   1   5   8        319.61        296.97        10.24 o                         
   2   5   8        159.54        157.99         7.87 o                         
   3   5   8        845.00        824.72        19.90 o                         
   4   5   8        232.42        219.70        11.17 o                         
   5   5   8        533.72        511.44        17.11 o                         
   6   5   8          0.14          0.20         5.40 o                         
   7   5   8         12.03         11.32        11.65 o                         
   8   5   8         74.73        100.11        10.10 o                         
   9   5   8          5.07         20.12         7.74 o                         
  10   5   8          0.03          6.83        14.12 o                         
  11   5   8          0.01         -6.83         9.31 o                         
  12   5   8          3.97         14.67        12.89 o                         
  13   5   8        199.19        230.31        18.27 o                         
 -18   6   8         44.33         54.95        11.92 o                         
 -17   6   8         62.07         83.75        10.37 o                         
 -16   6   8         25.79          7.16         7.54 o                         
 -15   6   8         37.74         30.53         7.01 o                         
 -14   6   8          4.29          7.19         5.98 o                         
 -13   6   8          0.89          4.06         7.13 o                         
 -12   6   8         69.36         70.53         6.24 o                         
 -11   6   8          0.01          0.65         4.49 o                         
 -10   6   8        187.13        180.09         9.35 o                         
  -9   6   8         16.55         13.73         5.85 o                         
  -8   6   8          0.12          0.74         4.89 o                         
  -7   6   8         13.81         20.20         4.59 o                         
  -6   6   8         75.69         76.67         5.59 o                         
  -5   6   8        406.10        384.49        10.58 o                         
  -4   6   8        111.69        113.95         5.67 o                         
  -3   6   8         80.54         73.96         4.57 o                         
  -2   6   8        512.03        508.55        11.68 o                         
  -1   6   8         47.31         54.89         4.29 o                         
   0   6   8         65.53         75.47         5.28 o                         
   1   6   8        346.54        325.61        11.91 o                         
   2   6   8          5.30          1.08         5.73 o                         
   3   6   8         41.17         41.81         6.95 o                         
   4   6   8        443.32        462.26        19.85 o                         
   5   6   8         18.92         21.65         6.26 o                         
   6   6   8          1.58         20.42        11.19 o                         
   7   6   8         16.83         19.93         8.08 o                         
   8   6   8         11.59         10.79        10.43 o                         
   9   6   8         84.01         90.58        14.04 o                         
  10   6   8         11.99         12.91        13.01 o                         
  11   6   8        135.47        121.59        19.21 o                         
  12   6   8         17.37         29.44        13.01 o                         
 -17   7   8         14.64          1.64        11.90 o                         
 -16   7   8         17.62         28.11         9.11 o                         
 -15   7   8        129.76        116.09        11.61 o                         
 -14   7   8         14.01         13.26         7.74 o                         
 -13   7   8         15.84          9.07         6.79 o                         
 -12   7   8        483.83        434.06        18.72 o                         
 -11   7   8        135.36        121.38         8.52 o                         
 -10   7   8          8.16         -3.37         6.38 o                         
  -9   7   8         31.67         30.76         5.31 o                         
  -8   7   8          3.75          1.88         4.48 o                         
  -7   7   8        406.90        431.94        14.93 o                         
  -6   7   8         34.78         32.11         4.78 o                         
  -5   7   8          9.48         12.36         4.61 o                         
  -4   7   8         44.95         43.34         5.05 o                         
  -3   7   8          1.56         -1.72         3.63 o                         
  -2   7   8         27.07         22.08         4.21 o                         
  -1   7   8          1.87         -1.06         4.80 o                         
   0   7   8          2.00          7.49         4.02 o                         
   1   7   8        105.58        110.20         8.81 o                         
   2   7   8          1.58         -0.18         6.30 o                         
   3   7   8        136.28        137.81        10.47 o                         
   4   7   8         14.14          9.87         9.21 o                         
   5   7   8         30.02         15.31         8.03 o                         
   6   7   8         55.22         64.46         9.73 o                         
   7   7   8         28.08         16.95        14.82 o                         
   8   7   8         10.32          3.24        11.30 o                         
   9   7   8         29.79         21.70        13.83 o                         
  10   7   8          4.49         26.32        12.88 o                         
  11   7   8         27.51         -4.37        33.78 o                         
 -15   8   8          2.03         -2.15        10.69 o                         
 -14   8   8        241.52        230.32        14.94 o                         
 -13   8   8         83.81         97.22        10.49 o                         
 -12   8   8         31.61         32.99         8.51 o                         
 -11   8   8        177.38        185.40        12.34 o                         
 -10   8   8          1.94         11.43         7.25 o                         
  -9   8   8          0.00          0.65         5.72 o                         
  -8   8   8         41.96         38.11         7.50 o                         
  -7   8   8          1.49          1.71         5.93 o                         
  -6   8   8        252.91        229.83        12.19 o                         
  -5   8   8        136.84        119.26         8.36 o                         
  -4   8   8          6.18          0.85         5.48 o                         
  -3   8   8         15.58         11.37         5.23 o                         
  -2   8   8         24.78         18.85         7.51 o                         
  -1   8   8        442.04        435.04        16.69 o                         
   0   8   8        134.25        123.60         9.65 o                         
   1   8   8         39.87         20.54         6.74 o                         
   2   8   8          0.04          0.36         8.15 o                         
   3   8   8          3.84          8.14        13.17 o                         
   4   8   8         49.61         56.27         9.31 o                         
   5   8   8         23.03         23.39         9.67 o                         
   6   8   8         77.55         72.27        11.37 o                         
   7   8   8        123.33        113.68        19.55 o                         
   8   8   8          8.89          7.33        21.78 o                         
   9   8   8         13.06          0.23        13.79 o                         
 -13   9   8          5.88         17.71        13.26 o                         
 -12   9   8        121.53        115.23        14.63 o                         
 -11   9   8        112.67        101.25        10.92 o                         
 -10   9   8         94.90         89.02        10.74 o                         
  -9   9   8          6.46         10.78         8.03 o                         
  -8   9   8        103.41         88.89        10.35 o                         
  -7   9   8        339.13        342.76        16.96 o                         
  -6   9   8         58.12         79.55        11.18 o                         
  -5   9   8         21.67         15.99         7.02 o                         
  -4   9   8          5.77         20.16        11.08 o                         
  -3   9   8          2.11         -0.65         5.96 o                         
  -2   9   8         25.98         24.08         6.73 o                         
  -1   9   8          6.57          4.89         7.12 o                         
   0   9   8         65.23         42.68         8.78 o                         
   1   9   8         29.91         15.77         6.72 o                         
   2   9   8         23.42         11.75         8.60 o                         
   3   9   8         57.06         64.28        11.21 o                         
   4   9   8         14.29         11.58        14.74 o                         
   5   9   8          0.01         -9.94         9.94 o                         
   6   9   8        311.03        299.04        19.36 o                         
   7   9   8         78.41         38.64        32.56 o                         
 -10  10   8        291.29        313.61        27.23 o                         
  -9  10   8        100.55         85.37        11.39 o                         
  -8  10   8          0.06         14.04         9.31 o                         
  -7  10   8         20.36         13.78        10.51 o                         
  -6  10   8         51.66         50.10        10.70 o                         
  -5  10   8         51.89         26.69        13.00 o                         
  -4  10   8          0.04         31.80        13.00 o                         
  -3  10   8         15.25         10.30         8.98 o                         
  -2  10   8        269.32        247.16        17.92 o                         
  -1  10   8          2.88          5.52        11.11 o                         
   0  10   8          2.43         13.41        15.03 o                         
   1  10   8          0.68          2.38        10.48 o                         
   2  10   8        193.05        214.57        17.70 o                         
   3  10   8        140.35        168.89        16.14 o                         
 -21   1   9          7.79          1.25        11.14 o                         
 -20   1   9         11.84         16.45        10.32 o                         
 -19   1   9         93.17        126.88        11.88 o                         
 -18   1   9        102.61        111.78        10.93 o                         
 -17   1   9         25.24         36.51         7.66 o                         
 -16   1   9        108.02        117.33        10.67 o                         
 -15   1   9         76.04         82.95         5.57 o                         
 -14   1   9         50.60         52.20         3.83 o                         
 -13   1   9         23.19         20.56         2.78 o                         
 -12   1   9         46.67         50.42         3.86 o                         
 -11   1   9         87.13         93.52         5.03 o                         
 -10   1   9          9.04         14.27         2.91 o                         
  -9   1   9         81.62         91.17         4.43 o                         
  -8   1   9         72.14         69.63         4.31 o                         
  -7   1   9         61.15         59.46         3.63 o                         
  -6   1   9          0.18          1.64         2.52 o                         
  -5   1   9          4.39          5.55         2.79 o                         
  -4   1   9         58.23         58.69         4.44 o                         
  -3   1   9        182.92        175.20         6.36 o                         
  -2   1   9        172.78        177.80         6.81 o                         
  -1   1   9         11.71         13.30         2.98 o                         
   0   1   9         13.06         13.38         2.74 o                         
   1   1   9          4.18          3.83         2.86 o                         
   2   1   9        251.26        251.23         8.54 o                         
   3   1   9         16.32         18.23         3.63 o                         
   4   1   9         19.18         22.83         3.74 o                         
   5   1   9         64.61         54.76         5.05 o                         
   6   1   9        180.89        155.79         8.72 o                         
   7   1   9        103.06        106.11        11.07 o                         
   8   1   9         60.51         41.90         6.74 o                         
   9   1   9         60.29         72.93         8.24 o                         
  10   1   9         44.04         47.15         6.62 o                         
  11   1   9         16.07          3.68        10.12 o                         
  12   1   9          8.98          4.68        11.78 o                         
  13   1   9          1.98          2.56        19.28 o                         
  14   1   9          6.00        -25.68        25.68 o                         
 -21   2   9          7.99        -13.93        13.93 o                         
 -20   2   9         16.00         18.00        10.52 o                         
 -19   2   9         39.08         35.13         9.59 o                         
 -18   2   9         25.28         24.60         8.29 o                         
 -17   2   9         22.27         19.06        12.70 o                         
 -16   2   9         19.86         17.49         3.98 o                         
 -15   2   9         76.75         78.47         7.19 o                         
 -14   2   9          7.04         17.06         3.46 o                         
 -13   2   9        176.30        159.52         6.97 o                         
 -12   2   9        423.49        393.45         9.95 o                         
 -11   2   9        195.66        193.38         6.84 o                         
 -10   2   9          6.48          6.01         2.93 o                         
  -9   2   9         28.71         38.79         4.23 o                         
  -8   2   9         13.58          8.77         2.60 o                         
  -7   2   9        189.81        185.10         6.13 o                         
  -6   2   9          8.71          7.05         2.87 o                         
  -5   2   9        102.43        113.80         6.16 o                         
  -4   2   9        137.64        132.32         6.89 o                         
  -3   2   9        106.75        109.09         5.82 o                         
  -2   2   9        268.20        254.00         8.24 o                         
  -1   2   9          1.22          2.59         2.36 o                         
   0   2   9       1026.09        973.55        20.08 o                         
   1   2   9        214.91        193.93         7.21 o                         
   2   2   9         14.60         14.23         3.13 o                         
   3   2   9         32.03         27.81         3.89 o                         
   4   2   9        672.59        665.40        15.42 o                         
   5   2   9        183.55        160.32        18.11 o                         
   6   2   9         20.27         17.54         6.24 o                         
   7   2   9          6.87          8.57         5.45 o                         
   8   2   9        117.69        140.17        10.91 o                         
   9   2   9          1.61         -2.79         9.68 o                         
  10   2   9        218.33        230.15        17.11 o                         
  11   2   9        118.82        132.14        12.12 o                         
  12   2   9         13.96         30.65        12.55 o                         
  13   2   9          0.01          8.00         9.96 o                         
 -20   3   9          3.16          2.66        10.63 o                         
 -19   3   9        126.91        138.15        13.55 o                         
 -18   3   9        186.38        202.00        20.31 o                         
 -17   3   9          0.06          4.54         6.19 o                         
 -16   3   9        194.36        193.81        11.19 o                         
 -15   3   9        252.00        272.17        13.64 o                         
 -14   3   9        182.05        170.54         8.45 o                         
 -13   3   9          1.52          1.71         3.44 o                         
 -12   3   9         21.16         29.92         4.11 o                         
 -11   3   9        135.82        137.28         5.88 o                         
 -10   3   9          0.13          1.03         2.71 o                         
  -9   3   9         59.32         57.66         4.18 o                         
  -8   3   9        141.29        136.28         5.93 o                         
  -7   3   9          0.38         -2.61         3.20 o                         
  -6   3   9         19.76         17.13         3.27 o                         
  -5   3   9        321.83        318.16         9.30 o                         
  -4   3   9         26.05         32.04         4.22 o                         
  -3   3   9         89.21         79.64         5.33 o                         
  -2   3   9        583.17        560.47        13.52 o                         
  -1   3   9          4.07          1.02         2.65 o                         
   0   3   9          2.18         -1.80         3.32 o                         
   1   3   9          3.90          5.28         4.87 o                         
   2   3   9        444.02        419.59        13.44 o                         
   3   3   9          5.25          4.62         4.56 o                         
   4   3   9         94.97         90.35         6.89 o                         
   5   3   9          0.94         -5.19         6.32 o                         
   6   3   9        163.64        152.70         9.75 o                         
   7   3   9        179.59        186.06        12.60 o                         
   8   3   9        128.17        128.22         9.07 o                         
   9   3   9         52.19         60.92         9.01 o                         
  10   3   9         19.46         24.99        10.59 o                         
  11   3   9         37.19         50.20        12.11 o                         
  12   3   9         12.19         11.49         8.40 o                         
  13   3   9          2.39         10.63        10.80 o                         
 -20   4   9         67.99         28.94        18.45 o                         
 -19   4   9         32.23         54.73        11.99 o                         
 -18   4   9          7.21          9.80         8.55 o                         
 -17   4   9          0.32          1.28         7.98 o                         
 -16   4   9          5.45          3.97         5.94 o                         
 -15   4   9          2.29         -5.37         5.86 o                         
 -14   4   9         22.60         28.94         6.48 o                         
 -13   4   9          8.99         13.44         4.41 o                         
 -12   4   9         79.65         81.54         6.36 o                         
 -11   4   9         17.13         19.55         4.41 o                         
 -10   4   9         31.18         41.66         4.20 o                         
  -9   4   9        398.84        412.45        10.98 o                         
  -8   4   9         65.25         67.56         4.09 o                         
  -7   4   9          5.62          6.99         2.70 o                         
  -6   4   9          8.84         12.74         3.27 o                         
  -5   4   9        132.88        128.91         8.14 o                         
  -4   4   9          1.72         -2.35         2.83 o                         
  -3   4   9         73.28         75.66         4.66 o                         
  -2   4   9         84.72         82.93         4.79 o                         
  -1   4   9          9.53         14.21         2.70 o                         
   0   4   9        340.31        324.57        12.05 o                         
   1   4   9        171.41        197.51        10.04 o                         
   2   4   9        288.50        269.51        11.56 o                         
   3   4   9         81.97         88.60         7.01 o                         
   4   4   9        113.59        125.23        11.03 o                         
   5   4   9          6.42         -3.43         5.15 o                         
   6   4   9        102.95         93.05         8.65 o                         
   7   4   9        100.32         91.91         8.78 o                         
   8   4   9         16.72         27.35        11.50 o                         
   9   4   9        122.91        101.63        10.73 o                         
  10   4   9        115.10        117.23        14.44 o                         
  11   4   9          0.02         22.24        13.82 o                         
  12   4   9        121.98        143.62        21.40 o                         
 -19   5   9          8.38         22.07        10.90 o                         
 -18   5   9          3.90         15.75        10.09 o                         
 -17   5   9        231.50        235.68        16.66 o                         
 -16   5   9          7.07          5.02         6.78 o                         
 -15   5   9         94.57         92.57         7.54 o                         
 -14   5   9        164.07        194.70        11.89 o                         
 -13   5   9         90.81         94.47         9.73 o                         
 -12   5   9        138.40        140.04        10.41 o                         
 -11   5   9          5.00          4.07         4.59 o                         
 -10   5   9        184.44        186.60         9.86 o                         
  -9   5   9         37.09         40.83         5.12 o                         
  -8   5   9          5.22          6.51         4.21 o                         
  -7   5   9        307.33        292.84         9.94 o                         
  -6   5   9        123.55        125.62         6.00 o                         
  -5   5   9        597.55        570.22        13.04 o                         
  -4   5   9         24.57         25.16         3.25 o                         
  -3   5   9         26.01         25.87         4.06 o                         
  -2   5   9        456.18        431.19        10.33 o                         
  -1   5   9         99.51         98.65         6.25 o                         
   0   5   9         45.80         34.04         7.83 o                         
   1   5   9          5.80         12.15         6.01 o                         
   2   5   9         14.26         16.04         6.60 o                         
   3   5   9         81.19         80.61        10.13 o                         
   4   5   9         35.49         39.55         6.83 o                         
   5   5   9        291.76        298.78        17.29 o                         
   6   5   9        120.81        141.24        17.76 o                         
   7   5   9         13.83         16.05        10.91 o                         
   8   5   9         46.37         66.97        11.45 o                         
   9   5   9         31.05         31.59        14.26 o                         
  10   5   9        118.53        123.46        18.45 o                         
  11   5   9         17.30         27.24        12.63 o                         
 -18   6   9          0.73          7.95        11.51 o                         
 -17   6   9         20.56         -2.95         9.67 o                         
 -16   6   9         44.08         30.40         8.51 o                         
 -15   6   9         50.99         39.05         7.30 o                         
 -14   6   9         69.28         86.63         9.42 o                         
 -13   6   9        130.16        142.49         9.50 o                         
 -12   6   9         57.58         67.93         8.59 o                         
 -11   6   9         57.00         61.52         7.57 o                         
 -10   6   9        295.51        279.11        13.07 o                         
  -9   6   9        209.08        208.79        10.05 o                         
  -8   6   9         59.21         54.20         5.72 o                         
  -7   6   9          1.54          3.77         4.53 o                         
  -6   6   9        221.52        242.69        10.21 o                         
  -5   6   9         74.90         78.23         6.27 o                         
  -4   6   9        106.12        112.92         6.65 o                         
  -3   6   9        264.23        265.40         8.56 o                         
  -2   6   9         10.82          5.64         4.09 o                         
  -1   6   9          0.03         -3.36         4.98 o                         
   0   6   9         10.62         10.09         5.99 o                         
   1   6   9        310.86        282.96        13.43 o                         
   2   6   9        267.59        253.65        12.74 o                         
   3   6   9        212.04        225.66        12.99 o                         
   4   6   9          0.11          3.21         7.80 o                         
   5   6   9         54.01         59.15        12.14 o                         
   6   6   9        172.08        143.23        13.82 o                         
   7   6   9        174.86        208.81        15.67 o                         
   8   6   9          0.81         14.48        10.17 o                         
   9   6   9         58.88         43.82        18.65 o                         
  10   6   9         18.58         18.33        12.00 o                         
 -16   7   9         74.42         87.54        12.34 o                         
 -15   7   9          5.94         26.98        10.07 o                         
 -14   7   9        148.14        153.37        21.66 o                         
 -13   7   9         64.13         78.41         8.77 o                         
 -12   7   9        107.13         98.03         9.17 o                         
 -11   7   9          2.74         12.55         6.92 o                         
 -10   7   9        183.36        175.27        11.25 o                         
  -9   7   9         12.40         14.06         6.30 o                         
  -8   7   9         26.51         35.81         6.12 o                         
  -7   7   9         55.03         68.01         6.65 o                         
  -6   7   9        129.11        145.20         9.20 o                         
  -5   7   9         41.23         53.07         6.23 o                         
  -4   7   9        103.63        101.52         6.50 o                         
  -3   7   9         44.33         48.57         5.85 o                         
  -2   7   9        121.40        118.20         8.42 o                         
  -1   7   9        150.65        162.46        11.63 o                         
   0   7   9          0.97          3.79         5.92 o                         
   1   7   9         13.15         15.88         6.47 o                         
   2   7   9          0.06          3.32         7.03 o                         
   3   7   9         66.51         92.08         9.31 o                         
   4   7   9         29.71         39.35         9.58 o                         
   5   7   9         18.03         24.28        10.22 o                         
   6   7   9         57.93         47.34        11.16 o                         
   7   7   9          5.03          6.28        11.73 o                         
   8   7   9         90.74        170.64        17.38 o                         
   9   7   9         20.57         28.76        14.20 o                         
 -14   8   9          6.77          2.65        10.51 o                         
 -13   8   9          0.45         -1.71         8.79 o                         
 -12   8   9          9.11          0.20         8.35 o                         
 -11   8   9         15.63          5.44         8.40 o                         
 -10   8   9        255.74        239.49        14.62 o                         
  -9   8   9          5.82          5.81         7.83 o                         
  -8   8   9         62.79         60.01         8.41 o                         
  -7   8   9          9.37          6.48         6.90 o                         
  -6   8   9        164.45        155.20        10.37 o                         
  -5   8   9         22.03         17.02         6.33 o                         
  -4   8   9         10.05          3.25         5.94 o                         
  -3   8   9          0.79          8.38         6.20 o                         
  -2   8   9         56.51         72.72         9.09 o                         
  -1   8   9          0.20         -5.32         5.32 o                         
   0   8   9        122.45        129.99        14.94 o                         
   1   8   9         14.09         22.71         8.17 o                         
   2   8   9          3.77          3.56         7.88 o                         
   3   8   9        118.17        122.66        13.13 o                         
   4   8   9         73.68         64.68        14.54 o                         
   5   8   9          8.22          1.19        10.93 o                         
   6   8   9        113.32         82.91        14.39 o                         
   7   8   9         17.17          4.71        13.85 o                         
 -12   9   9          0.94         32.85        30.13 o                         
 -11   9   9         22.90         18.64        10.40 o                         
 -10   9   9          8.20          4.83        10.20 o                         
  -9   9   9         25.57         36.28         9.32 o                         
  -8   9   9        173.38        186.20        13.51 o                         
  -7   9   9        101.19        147.65        14.02 o                         
  -6   9   9         15.19         20.96         8.55 o                         
  -5   9   9         20.89         48.90        11.07 o                         
  -4   9   9        274.61        292.91        21.45 o                         
  -3   9   9         98.46         77.55        13.75 o                         
  -2   9   9         16.54         19.80         8.36 o                         
  -1   9   9         26.13         31.30        11.69 o                         
   0   9   9         13.03         13.83         9.74 o                         
   1   9   9          0.02         13.34         9.57 o                         
   2   9   9         72.27         78.80        15.93 o                         
   3   9   9          3.95         26.43        11.30 o                         
   4   9   9         38.16         38.86        11.60 o                         
  -7  10   9          0.35        -14.77        17.69 o                         
  -6  10   9         35.05         48.44        17.43 o                         
  -5  10   9         30.67         14.56        17.26 o                         
  -4  10   9         42.56         37.94        12.28 o                         
  -3  10   9         70.70         99.44        17.60 o                         
  -2  10   9         54.06         21.11        14.97 o                         
  -1  10   9          2.63         -2.28        15.81 o                         
 -20   0  10         32.55         26.80        14.76 o                         
 -19   0  10        214.82        211.90        22.00 o                         
 -18   0  10         34.78         57.05        14.51 o                         
 -17   0  10          5.56          4.24        11.10 o                         
 -16   0  10        258.95        240.86        21.53 o                         
 -15   0  10         89.50         88.28         7.38 o                         
 -14   0  10        250.96        246.50        11.83 o                         
 -13   0  10         21.34         25.21         9.64 o                         
 -12   0  10        304.50        304.49        11.58 o                         
 -11   0  10        368.28        388.88        22.90 o                         
 -10   0  10        799.71        739.53        23.25 o                         
  -9   0  10          0.32         10.58         4.23 o                         
  -8   0  10        117.02        103.20         6.81 o                         
  -7   0  10        578.74        606.21        16.85 o                         
  -6   0  10        114.00         89.01         9.79 o                         
  -5   0  10        436.37        470.02        28.95 o                         
  -4   0  10         67.65         73.55         7.05 o                         
  -3   0  10          0.05         -0.73         4.86 o                         
  -2   0  10        246.24        243.47        18.13 o                         
  -1   0  10        268.01        324.58        13.69 o                         
   0   0  10        122.97        100.21         9.60 o                         
   1   0  10        511.32        412.57        14.58 o                         
   2   0  10        818.01        752.11        24.69 o                         
   3   0  10         28.35         36.45         9.97 o                         
   4   0  10          9.24          1.92         6.84 o                         
   5   0  10         14.12          1.55         6.64 o                         
   6   0  10        135.82        139.40        18.42 o                         
   7   0  10        302.30        369.66        35.81 o                         
   8   0  10         10.09          1.59        14.59 o                         
   9   0  10        243.97        272.04        25.28 o                         
  10   0  10        145.94        158.63        25.75 o                         
  11   0  10        590.97        699.28        44.23 o                         
  12   0  10        223.58        213.43        27.67 o                         
 -20   1  10        205.23        191.11        16.24 o                         
 -19   1  10         98.51        118.54        12.10 o                         
 -18   1  10          4.51         -8.10         8.10 o                         
 -17   1  10          0.70          3.11         7.43 o                         
 -16   1  10          1.68         -2.89         5.34 o                         
 -15   1  10       1028.28       1054.31        21.99 o                         
 -14   1  10          5.74         10.08         4.41 o                         
 -13   1  10        214.77        199.48         7.67 o                         
 -12   1  10         84.08         84.76         5.68 o                         
 -11   1  10         36.44         33.12         3.62 o                         
 -10   1  10         17.37         18.02         4.68 o                         
  -9   1  10         57.94         44.66         3.80 o                         
  -8   1  10         12.45         12.52         3.12 o                         
  -7   1  10        160.61        161.59         6.42 o                         
  -6   1  10       1330.54       1200.97        22.98 o                         
  -5   1  10          4.50         27.56         4.27 o                         
  -4   1  10          7.33          8.51         3.15 o                         
  -3   1  10        552.76        498.75        11.90 o                         
  -2   1  10        404.82        372.11        10.75 o                         
  -1   1  10          5.10          3.67         4.16 o                         
   0   1  10         52.49         57.40         4.05 o                         
   1   1  10          3.13          1.42         4.41 o                         
   2   1  10         20.79         16.68         4.42 o                         
   3   1  10          1.82         13.08         4.55 o                         
   4   1  10        376.59        344.58        13.71 o                         
   5   1  10         59.12         51.81         6.81 o                         
   6   1  10        450.51        491.49        17.40 o                         
   7   1  10        189.48        222.15        15.16 o                         
   8   1  10          2.94          2.71         6.20 o                         
   9   1  10          3.71         10.85         8.35 o                         
  10   1  10        430.30        503.09        25.44 o                         
  11   1  10         10.54         -4.98        10.80 o                         
  12   1  10         21.14         37.49        13.36 o                         
 -20   2  10          1.44          0.12        14.11 o                         
 -19   2  10         88.02        103.84        11.91 o                         
 -18   2  10          9.97         -0.45         8.30 o                         
 -17   2  10         22.09         11.79         7.75 o                         
 -16   2  10         39.15         45.14         5.46 o                         
 -15   2  10         60.22         73.28         5.82 o                         
 -14   2  10        480.44        454.68        13.08 o                         
 -13   2  10          6.44          6.39         3.46 o                         
 -12   2  10         62.72         70.97         5.16 o                         
 -11   2  10        286.39        285.86        11.28 o                         
 -10   2  10        455.62        404.38        17.53 o                         
  -9   2  10         17.80         32.71         3.70 o                         
  -8   2  10         18.54         12.61         3.17 o                         
  -7   2  10        524.76        530.09        11.61 o                         
  -6   2  10          2.19          3.45         4.09 o                         
  -5   2  10         50.24         59.91         4.73 o                         
  -4   2  10          2.98          1.50         3.58 o                         
  -3   2  10         34.84         38.10         4.16 o                         
  -2   2  10        165.28        168.84         6.49 o                         
  -1   2  10        228.61        276.30         9.47 o                         
   0   2  10         64.43         59.67         5.14 o                         
   1   2  10        412.41        363.91        10.32 o                         
   2   2  10        418.53        384.25        11.81 o                         
   3   2  10         79.92        101.11         9.32 o                         
   4   2  10         34.78         26.56         6.57 o                         
   5   2  10         47.99         26.46         6.43 o                         
   6   2  10        104.83        112.53         9.89 o                         
   7   2  10        200.82        233.09        18.72 o                         
   8   2  10          0.44          2.08        12.58 o                         
   9   2  10         39.53         38.25        11.07 o                         
  10   2  10        107.22         88.98        11.88 o                         
  11   2  10        374.11        420.36        28.34 o                         
  12   2  10         61.64         61.00        19.98 o                         
 -19   3  10         30.35         20.97        11.75 o                         
 -18   3  10        157.80        136.22        19.89 o                         
 -17   3  10         75.19         80.82        12.25 o                         
 -16   3  10          5.13         -0.17         6.27 o                         
 -15   3  10        513.89        491.77        20.02 o                         
 -14   3  10         85.36         90.41         6.02 o                         
 -13   3  10        100.33         92.82         6.25 o                         
 -12   3  10         76.83         75.73         5.20 o                         
 -11   3  10          0.11         -3.51         3.51 o                         
 -10   3  10         53.02         49.44         4.39 o                         
  -9   3  10        252.32        231.40         9.52 o                         
  -8   3  10        103.36        100.94         5.65 o                         
  -7   3  10        134.77        121.43         6.10 o                         
  -6   3  10        553.23        525.57        13.24 o                         
  -5   3  10          0.03          4.83         3.47 o                         
  -4   3  10          7.27          8.79         3.72 o                         
  -3   3  10        112.76        112.90         6.23 o                         
  -2   3  10         52.97         60.16         4.52 o                         
  -1   3  10         57.81         59.96         4.00 o                         
   0   3  10         45.73         48.19         7.30 o                         
   1   3  10         18.17         20.64         5.94 o                         
   2   3  10         66.74         62.48         8.51 o                         
   3   3  10         88.84        116.63        12.62 o                         
   4   3  10         84.64         84.35         8.37 o                         
   5   3  10          1.54          4.30         6.08 o                         
   6   3  10        138.94        160.90        12.94 o                         
   7   3  10        275.65        302.05        21.33 o                         
   8   3  10          6.02         -5.58         8.31 o                         
   9   3  10          0.77         14.70        10.21 o                         
  10   3  10         80.81         85.23        10.74 o                         
  11   3  10         84.70        102.62        25.33 o                         
 -19   4  10          3.29         18.52        11.52 o                         
 -18   4  10         13.80         -0.06        10.87 o                         
 -17   4  10         98.04        108.70        13.07 o                         
 -16   4  10         19.60          1.97        13.96 o                         
 -15   4  10          9.84         16.81         6.27 o                         
 -14   4  10        449.05        413.14        14.87 o                         
 -13   4  10         80.02         72.03         8.21 o                         
 -12   4  10          1.18          5.88         5.51 o                         
 -11   4  10        153.91        160.02         9.37 o                         
 -10   4  10         65.48         73.31         6.01 o                         
  -9   4  10        119.76        130.39         6.90 o                         
  -8   4  10         42.89         56.20         4.94 o                         
  -7   4  10        479.34        458.08        11.77 o                         
  -6   4  10         75.99         79.47         6.62 o                         
  -5   4  10         92.13         89.99         5.76 o                         
  -4   4  10         23.65         15.84         3.83 o                         
  -3   4  10        135.57        138.16         8.17 o                         
  -2   4  10         77.71         87.96         5.20 o                         
  -1   4  10         50.23         61.73         6.97 o                         
   0   4  10          0.84          0.91         6.43 o                         
   1   4  10        122.83        109.67         8.72 o                         
   2   4  10        205.60        220.56        13.44 o                         
   3   4  10         72.58         89.73         8.64 o                         
   4   4  10          2.61          4.73         7.67 o                         
   5   4  10         61.55         62.76         9.49 o                         
   6   4  10        111.78        113.13        15.39 o                         
   7   4  10        152.69        195.89        19.45 o                         
   8   4  10         98.42        119.47        17.11 o                         
   9   4  10          5.55          0.02        12.45 o                         
  10   4  10         20.74         17.44        10.41 o                         
 -18   5  10         53.54         63.61        11.48 o                         
 -17   5  10         86.98        105.09        13.44 o                         
 -16   5  10         36.98         16.09         8.66 o                         
 -15   5  10        201.23        200.20        13.87 o                         
 -14   5  10        188.39        166.31        11.20 o                         
 -13   5  10         85.01         92.81         7.33 o                         
 -12   5  10        170.45        165.29         9.97 o                         
 -11   5  10         38.37         46.60         6.92 o                         
 -10   5  10          0.07          6.06         4.99 o                         
  -9   5  10         71.79         82.57         6.29 o                         
  -8   5  10          0.92          6.78         5.60 o                         
  -7   5  10         38.88         42.58         4.22 o                         
  -6   5  10        190.39        188.12         8.51 o                         
  -5   5  10          2.84          7.06         4.20 o                         
  -4   5  10         15.63         23.38         4.30 o                         
  -3   5  10         15.76         15.40         4.18 o                         
  -2   5  10        126.47        129.98         9.37 o                         
  -1   5  10         86.70         84.46         8.62 o                         
   0   5  10         18.59         23.04         7.49 o                         
   1   5  10         87.54        100.27         9.65 o                         
   2   5  10         80.57         76.59         8.46 o                         
   3   5  10        115.57        124.56        10.20 o                         
   4   5  10          0.13          3.17         9.96 o                         
   5   5  10          5.35         24.79         7.86 o                         
   6   5  10         52.59         69.25         9.66 o                         
   7   5  10         51.42         80.31        12.97 o                         
   8   5  10         21.59          9.87        14.02 o                         
   9   5  10         16.03         21.31        13.06 o                         
  10   5  10          9.44        -36.21        36.21 o                         
 -16   6  10          3.20          7.34         9.44 o                         
 -15   6  10          1.58         -9.54         9.54 o                         
 -14   6  10        101.51         85.07         9.09 o                         
 -13   6  10         18.99         26.67         9.02 o                         
 -12   6  10         56.13         40.75         8.66 o                         
 -11   6  10         23.86         24.61         6.99 o                         
 -10   6  10          0.60          6.42         6.74 o                         
  -9   6  10         87.11         74.73         9.96 o                         
  -8   6  10        202.44        186.61        10.61 o                         
  -7   6  10        275.98        263.54        14.68 o                         
  -6   6  10          0.78         10.48         5.19 o                         
  -5   6  10         22.23         19.12         4.65 o                         
  -4   6  10         22.57         16.26         5.33 o                         
  -3   6  10         32.35         38.27         6.24 o                         
  -2   6  10         50.21         49.05         6.08 o                         
  -1   6  10         16.54         19.91         6.11 o                         
   0   6  10          2.68         -0.56         6.70 o                         
   1   6  10          1.12          2.79         7.69 o                         
   2   6  10        124.57        132.03        11.55 o                         
   3   6  10          1.02          5.62        20.04 o                         
   4   6  10        230.84        213.78        16.43 o                         
   5   6  10          2.69         10.03         9.48 o                         
   6   6  10        169.83        172.56        15.08 o                         
   7   6  10        205.96        203.53        16.99 o                         
   8   6  10        123.06        115.18        14.40 o                         
 -15   7  10         89.63         66.85        12.10 o                         
 -14   7  10         75.81         84.85        10.39 o                         
 -13   7  10         47.79         40.17         9.06 o                         
 -12   7  10        252.83        261.34        15.45 o                         
 -11   7  10         49.21         49.51         8.84 o                         
 -10   7  10          2.72          5.26         8.43 o                         
  -9   7  10          0.52         -3.21         7.63 o                         
  -8   7  10         16.66         22.16         8.82 o                         
  -7   7  10          1.53          8.16         6.30 o                         
  -6   7  10        125.84        144.91        10.93 o                         
  -5   7  10         40.63         39.56         7.22 o                         
  -4   7  10         23.39         20.52         4.71 o                         
  -3   7  10         66.78         87.70         8.23 o                         
  -2   7  10        150.44        143.40         9.86 o                         
  -1   7  10         11.10         -6.79         6.79 o                         
   0   7  10         11.46         25.82        10.08 o                         
   1   7  10         37.36         25.93         8.10 o                         
   2   7  10         25.42          6.73         9.51 o                         
   3   7  10          4.45          6.69        16.06 o                         
   4   7  10          1.18         10.99        11.03 o                         
   5   7  10         45.05         37.31        12.98 o                         
   6   7  10          0.39         10.56        11.92 o                         
   7   7  10         33.05         51.40        14.14 o                         
 -13   8  10         31.03         21.22        12.81 o                         
 -12   8  10         64.85        105.03        26.76 o                         
 -11   8  10          6.95          2.34         9.50 o                         
 -10   8  10          8.56          3.87         8.73 o                         
  -9   8  10         14.55         31.20         9.38 o                         
  -8   8  10        213.51        223.96        15.50 o                         
  -7   8  10         68.76         80.86         9.84 o                         
  -6   8  10          6.68         12.90         8.48 o                         
  -5   8  10          0.05         23.25         9.53 o                         
  -4   8  10         40.15         55.74        12.60 o                         
  -3   8  10          0.56         19.19         7.61 o                         
  -2   8  10          5.47          7.81         7.63 o                         
  -1   8  10         79.08         83.35        11.83 o                         
   0   8  10         27.02         23.92         9.93 o                         
   1   8  10         12.25          4.81        10.60 o                         
   2   8  10          2.39          1.98        10.07 o                         
   3   8  10          0.07          7.70        10.83 o                         
   4   8  10        129.25        103.14        18.41 o                         
  -9   9  10         46.00         55.71        11.19 o                         
  -8   9  10         18.21         27.56        11.50 o                         
  -7   9  10          9.07         15.13        10.56 o                         
  -6   9  10         56.65         55.95        16.59 o                         
  -5   9  10         93.44        117.70        21.21 o                         
  -4   9  10        100.46         99.75        14.86 o                         
  -3   9  10          1.91         -5.64        11.05 o                         
  -2   9  10          5.33         20.16        12.10 o                         
  -1   9  10         22.09         25.21        13.03 o                         
   0   9  10         10.28         34.11        15.10 o                         
   1   9  10          5.68         32.02        12.49 o                         
 -19   1  11         15.22         23.81        10.82 o                         
 -18   1  11          0.02         -7.45         9.61 o                         
 -17   1  11         57.36         63.17        10.07 o                         
 -16   1  11          6.39         -0.35         5.58 o                         
 -15   1  11          5.06          7.76         5.27 o                         
 -14   1  11         16.58         20.56         8.10 o                         
 -13   1  11        154.92        155.41         8.47 o                         
 -12   1  11         29.48         28.43         5.52 o                         
 -11   1  11         30.38         38.87         6.25 o                         
 -10   1  11         84.06         80.03         4.96 o                         
  -9   1  11         48.54         62.87         4.34 o                         
  -8   1  11          0.17         -1.99         4.09 o                         
  -7   1  11         80.75         83.81         5.04 o                         
  -6   1  11         10.13         11.24         3.97 o                         
  -5   1  11          0.08          1.32         3.76 o                         
  -4   1  11          4.66         10.15         3.72 o                         
  -3   1  11        103.75        111.31         6.02 o                         
  -2   1  11        114.92        116.97         7.11 o                         
  -1   1  11          7.93         13.86         5.24 o                         
   0   1  11          8.68          5.93         4.25 o                         
   1   1  11        130.98        155.11         9.19 o                         
   2   1  11          6.07         20.20         5.55 o                         
   3   1  11         12.14         19.29         5.69 o                         
   4   1  11          1.68         -0.87         5.12 o                         
   5   1  11        156.84        149.63        10.43 o                         
   6   1  11         18.10          8.42        11.37 o                         
   7   1  11         64.66         68.32        13.81 o                         
   8   1  11        113.57        111.58        16.87 o                         
   9   1  11         11.15         32.12        14.24 o                         
  10   1  11          6.62         25.80        12.51 o                         
 -19   2  11        101.30        119.94        14.85 o                         
 -18   2  11          7.36          2.74         8.66 o                         
 -17   2  11          3.21          3.80         7.58 o                         
 -16   2  11          2.81          6.20         5.94 o                         
 -15   2  11        290.31        317.25        11.60 o                         
 -14   2  11        128.03        113.96         7.54 o                         
 -13   2  11          8.12         23.86         4.88 o                         
 -12   2  11         21.48         13.45         4.43 o                         
 -11   2  11        381.62        377.59        11.33 o                         
 -10   2  11         10.92          5.45         6.18 o                         
  -9   2  11        262.08        248.48         8.52 o                         
  -8   2  11        156.17        157.50         7.29 o                         
  -7   2  11         78.21         86.63         5.45 o                         
  -6   2  11         59.05         64.70         4.92 o                         
  -5   2  11         12.86         17.83         4.18 o                         
  -4   2  11         50.69         53.52         4.63 o                         
  -3   2  11         18.46         17.91         5.74 o                         
  -2   2  11          1.45         -1.74         3.74 o                         
  -1   2  11         16.94         20.13         4.62 o                         
   0   2  11          9.96         15.58         4.76 o                         
   1   2  11        373.89        374.51        12.64 o                         
   2   2  11        131.03        131.16        11.11 o                         
   3   2  11          0.25         -1.05         5.44 o                         
   4   2  11        130.96        127.01        10.43 o                         
   5   2  11        101.79        120.44        12.42 o                         
   6   2  11         11.20          6.95         8.03 o                         
   7   2  11         87.51         89.58        14.73 o                         
   8   2  11          0.09         -9.25         9.25 o                         
   9   2  11         14.32         15.56        20.68 o                         
  10   2  11          2.45         22.97        11.90 o                         
 -18   3  11          0.25         -4.43        14.91 o                         
 -17   3  11         55.70         64.32        11.56 o                         
 -16   3  11          9.88         19.70        10.24 o                         
 -15   3  11          0.66          5.09         5.39 o                         
 -14   3  11          7.49         -1.12         6.83 o                         
 -13   3  11        306.30        291.01        11.08 o                         
 -12   3  11         85.55         95.59         9.44 o                         
 -11   3  11         43.97         47.28         5.87 o                         
 -10   3  11         66.31         65.86         5.94 o                         
  -9   3  11         97.47         99.49         7.09 o                         
  -8   3  11         43.09         50.26         4.74 o                         
  -7   3  11         37.90         42.64         5.02 o                         
  -6   3  11         27.42         20.74         4.69 o                         
  -5   3  11         16.36         18.38         4.57 o                         
  -4   3  11         45.38         43.48         5.41 o                         
  -3   3  11        149.05        139.81        10.47 o                         
  -2   3  11        277.08        251.60        10.07 o                         
  -1   3  11          1.63          4.40         8.46 o                         
   0   3  11         27.34         22.66         8.93 o                         
   1   3  11        207.14        205.39        12.93 o                         
   2   3  11          5.82         12.06         8.33 o                         
   3   3  11          1.61         -6.49         6.92 o                         
   4   3  11         10.89         18.22         7.32 o                         
   5   3  11        413.49        413.88        20.30 o                         
   6   3  11          1.43          5.96         8.56 o                         
   7   3  11         31.71         43.96         9.45 o                         
   8   3  11        297.27        335.26        29.34 o                         
   9   3  11          2.50         17.83        29.86 o                         
 -17   4  11         15.95         21.71        12.37 o                         
 -16   4  11         52.29         67.26        14.82 o                         
 -15   4  11         18.71         35.03         8.12 o                         
 -14   4  11         12.09         15.77         7.36 o                         
 -13   4  11          1.24          2.31        10.45 o                         
 -12   4  11        128.00        154.72        10.76 o                         
 -11   4  11         36.67         42.66         6.88 o                         
 -10   4  11         10.52         17.34         5.27 o                         
  -9   4  11        172.07        156.77         8.01 o                         
  -8   4  11          1.12          3.46         4.58 o                         
  -7   4  11          4.17          6.33         4.23 o                         
  -6   4  11        172.73        166.64         9.09 o                         
  -5   4  11         30.97         26.56         5.28 o                         
  -4   4  11         87.89         91.31         6.48 o                         
  -3   4  11         16.45         13.48         6.66 o                         
  -2   4  11        127.68        135.60         7.34 o                         
  -1   4  11         69.80         69.55         8.66 o                         
   0   4  11         11.53         18.15         7.06 o                         
   1   4  11        139.38        149.70        12.49 o                         
   2   4  11          0.36          5.35        12.98 o                         
   3   4  11        126.47        106.46        11.79 o                         
   4   4  11         29.54         18.37        12.12 o                         
   5   4  11          1.17          1.21         9.25 o                         
   6   4  11         12.83         33.07        19.18 o                         
   7   4  11         10.33         16.49        13.36 o                         
   8   4  11          0.59         -7.20        10.28 o                         
 -16   5  11        146.37        137.50        17.42 o                         
 -15   5  11          0.11         20.70        12.96 o                         
 -14   5  11         44.56         43.73         9.11 o                         
 -13   5  11          0.01         12.97         9.58 o                         
 -12   5  11          4.25          1.76         9.16 o                         
 -11   5  11          1.80         16.98         9.15 o                         
 -10   5  11         34.51         42.28         8.00 o                         
  -9   5  11          6.19          4.23         6.42 o                         
  -8   5  11        114.67        125.77         8.25 o                         
  -7   5  11          1.60         -3.85         5.12 o                         
  -6   5  11        216.40        212.97        10.98 o                         
  -5   5  11         28.30         32.20         5.78 o                         
  -4   5  11        481.25        472.72        14.65 o                         
  -3   5  11          0.51          5.63         5.66 o                         
  -2   5  11          7.11         -1.62        14.76 o                         
  -1   5  11        139.01        155.13        17.17 o                         
   0   5  11          0.00          9.51         7.89 o                         
   1   5  11          3.33         -7.33         7.33 o                         
   2   5  11        135.23        147.42        15.51 o                         
   3   5  11          2.62          3.17         9.15 o                         
   4   5  11          2.20         11.67        13.54 o                         
   5   5  11         71.65        114.09        18.12 o                         
   6   5  11        174.05        214.84        43.66 o                         
   7   5  11         79.17         78.65        12.63 o                         
 -15   6  11         31.12         44.69        12.04 o                         
 -14   6  11         10.54         13.33         9.76 o                         
 -13   6  11          9.57          9.06         8.40 o                         
 -12   6  11        265.18        284.11        16.27 o                         
 -11   6  11          1.34          7.18         7.24 o                         
 -10   6  11         24.26         26.84         7.52 o                         
  -9   6  11          4.75         -8.20         8.83 o                         
  -8   6  11        174.92        186.19        15.87 o                         
  -7   6  11        164.33        162.84        10.26 o                         
  -6   6  11         23.52          6.42         7.42 o                         
  -5   6  11          2.25          9.86         6.56 o                         
  -4   6  11         53.07         56.55         5.90 o                         
  -3   6  11         10.64         10.19         7.08 o                         
  -2   6  11         49.60         65.51         9.38 o                         
  -1   6  11          2.76         13.11         7.13 o                         
   0   6  11        158.58        137.92        14.04 o                         
   1   6  11          2.56          6.23         9.12 o                         
   2   6  11        116.92        144.24        14.07 o                         
   3   6  11        151.29        171.01        15.75 o                         
   4   6  11         14.57         40.23        11.60 o                         
   5   6  11         46.84         58.28        13.43 o                         
   6   6  11         63.13         55.71        12.48 o                         
 -13   7  11         30.35         35.56        10.11 o                         
 -12   7  11         13.24          8.23         9.45 o                         
 -11   7  11          8.70         17.54        13.02 o                         
 -10   7  11         20.81         25.79        12.27 o                         
  -9   7  11         50.63         49.00         9.06 o                         
  -8   7  11          1.35         20.35         8.83 o                         
  -7   7  11        148.72        144.69        11.54 o                         
  -6   7  11          4.72          8.03         8.30 o                         
  -5   7  11          0.53         -9.64        11.25 o                         
  -4   7  11        226.17        247.34        17.56 o                         
  -3   7  11          4.64         12.28         9.39 o                         
  -2   7  11         14.71         27.14         9.83 o                         
  -1   7  11        171.28        160.70        16.80 o                         
   0   7  11         10.37         12.75         9.75 o                         
   1   7  11          0.06          7.16        10.29 o                         
   2   7  11         53.23         35.96        24.52 o                         
   3   7  11         41.09         27.15        16.20 o                         
   4   7  11         70.22         47.89        19.89 o                         
 -10   8  11         44.91         30.54        10.39 o                         
  -9   8  11          1.31          2.52        10.28 o                         
  -8   8  11         15.39          4.27        10.45 o                         
  -7   8  11         35.09         28.25        10.36 o                         
  -6   8  11         13.15         23.60        11.25 o                         
  -5   8  11         26.12         29.73        12.25 o                         
  -4   8  11          4.42         20.11        11.08 o                         
  -3   8  11        195.69        233.63        24.39 o                         
  -2   8  11         66.42         69.80        13.40 o                         
  -1   8  11         86.01         97.71        16.40 o                         
   0   8  11         92.45         90.72        13.73 o                         
   1   8  11         22.77         20.36        13.28 o                         
 -18   0  12         53.74         39.80        18.59 o                         
 -17   0  12         14.54         17.33        16.19 o                         
 -16   0  12        382.40        344.07        38.64 o                         
 -15   0  12        276.80        258.96        15.99 o                         
 -14   0  12          1.57         -3.05         9.22 o                         
 -13   0  12          3.51         17.63         8.40 o                         
 -12   0  12         99.92        130.30        13.12 o                         
 -11   0  12         16.34         10.65         6.14 o                         
 -10   0  12        187.57        182.32        11.96 o                         
  -9   0  12        351.96        312.91        13.90 o                         
  -8   0  12        389.68        357.91        19.57 o                         
  -7   0  12         21.60         34.20         5.72 o                         
  -6   0  12          0.04          1.09         5.70 o                         
  -5   0  12        397.73        396.03        21.22 o                         
  -4   0  12         78.88        103.60        11.84 o                         
  -3   0  12        203.30        194.51        23.97 o                         
  -2   0  12         26.17         41.26        11.99 o                         
  -1   0  12         96.08         52.83         8.90 o                         
   0   0  12          0.35          4.29         7.10 o                         
   1   0  12        682.26        698.05        37.49 o                         
   2   0  12        376.53        373.56        32.19 o                         
   3   0  12         81.71         97.92        14.43 o                         
   4   0  12         22.39        -14.82        15.55 o                         
   5   0  12        431.07        525.17        38.05 o                         
   6   0  12         76.44         97.90        49.44 o                         
   7   0  12         12.56         46.79        19.08 o                         
   8   0  12         24.52        149.18        44.96 o                         
 -18   1  12         29.09         26.66        15.48 o                         
 -17   1  12        157.52        188.35        21.78 o                         
 -16   1  12          1.12         -8.81         8.81 o                         
 -15   1  12          3.63          5.16         9.05 o                         
 -14   1  12          8.78         11.26         5.53 o                         
 -13   1  12          4.43         11.01         4.96 o                         
 -12   1  12        404.92        419.32        12.91 o                         
 -11   1  12         47.27         34.97         5.21 o                         
 -10   1  12          0.44          8.31         4.37 o                         
  -9   1  12        536.36        513.37        18.34 o                         
  -8   1  12         45.86         74.34         5.47 o                         
  -7   1  12          4.74          3.84         4.07 o                         
  -6   1  12         31.72         33.30         4.97 o                         
  -5   1  12        733.26        678.95        19.73 o                         
  -4   1  12        127.48        127.26         9.06 o                         
  -3   1  12         35.45         44.85         5.75 o                         
  -2   1  12         35.71         34.71         5.19 o                         
  -1   1  12         50.07         52.88         5.56 o                         
   0   1  12         87.75         96.57        13.33 o                         
   1   1  12        241.12        290.61        13.65 o                         
   2   1  12          6.51         22.75         7.44 o                         
   3   1  12         31.59         33.09        10.91 o                         
   4   1  12        205.79        232.01        19.39 o                         
   5   1  12          0.68          3.10        10.41 o                         
   6   1  12          9.82          8.66        22.66 o                         
   7   1  12         18.39         24.45        13.10 o                         
   8   1  12        137.81        173.08        18.01 o                         
 -17   2  12         49.38         41.08        11.83 o                         
 -16   2  12        262.99        251.81        16.44 o                         
 -15   2  12        115.17        104.64         7.62 o                         
 -14   2  12         82.28        100.48         8.03 o                         
 -13   2  12         26.55         21.98         6.90 o                         
 -12   2  12        117.36        127.55         7.56 o                         
 -11   2  12         49.41         63.93         6.25 o                         
 -10   2  12         81.56         97.11         6.66 o                         
  -9   2  12         10.56         18.66         6.03 o                         
  -8   2  12         16.42         14.30         5.01 o                         
  -7   2  12          8.62          6.07         5.01 o                         
  -6   2  12          5.13         11.31         4.86 o                         
  -5   2  12        102.69        102.22         6.88 o                         
  -4   2  12        346.97        393.32        12.83 o                         
  -3   2  12          0.67          9.16         4.60 o                         
  -2   2  12         19.03         19.86         5.17 o                         
  -1   2  12         32.36         51.89         6.47 o                         
   0   2  12        484.54        531.38        20.49 o                         
   1   2  12          7.41         11.24         5.16 o                         
   2   2  12         38.84         35.00         9.35 o                         
   3   2  12        105.62         97.75        10.31 o                         
   4   2  12         11.25         29.64         8.90 o                         
   5   2  12        292.26        361.65        34.01 o                         
   6   2  12         45.91         32.17        15.19 o                         
   7   2  12         14.71         15.94        16.91 o                         
   8   2  12         77.65         27.41        57.11 o                         
 -17   3  12         67.37         78.58        19.26 o                         
 -16   3  12         90.02         89.27        13.42 o                         
 -15   3  12        166.27        164.03        16.62 o                         
 -14   3  12        180.24        153.82        14.53 o                         
 -13   3  12        152.58        144.92         9.22 o                         
 -12   3  12        108.61        108.67         8.01 o                         
 -11   3  12          2.53          4.40         9.88 o                         
 -10   3  12         37.35         44.03         6.35 o                         
  -9   3  12          1.14          7.82         5.08 o                         
  -8   3  12        588.40        627.44        18.15 o                         
  -7   3  12          1.32          1.22         5.42 o                         
  -6   3  12        226.07        197.78        12.21 o                         
  -5   3  12        266.96        273.43        11.83 o                         
  -4   3  12        677.11        679.81        17.86 o                         
  -3   3  12        467.56        482.13        14.91 o                         
  -2   3  12         14.77         21.98         4.80 o                         
  -1   3  12         70.48         71.06         7.15 o                         
   0   3  12         32.39         34.10        15.07 o                         
   1   3  12         11.35         17.77        15.75 o                         
   2   3  12         21.94          0.30        13.43 o                         
   3   3  12         11.45         14.64        10.77 o                         
   4   3  12        732.51        713.09        29.74 o                         
   5   3  12        305.02        311.66        19.65 o                         
   6   3  12         95.93        114.65        18.48 o                         
   7   3  12          1.61         -8.80        15.34 o                         
 -16   4  12         90.90        107.34        14.46 o                         
 -15   4  12          4.84         -4.05        11.10 o                         
 -14   4  12        153.17        168.54        13.55 o                         
 -13   4  12         26.52         32.68         9.14 o                         
 -12   4  12         36.19         35.81         9.92 o                         
 -11   4  12        359.94        360.72        17.56 o                         
 -10   4  12        710.07        644.51        19.87 o                         
  -9   4  12        527.50        531.65        16.16 o                         
  -8   4  12        117.80        134.85        10.08 o                         
  -7   4  12          1.39         -1.07         6.17 o                         
  -6   4  12         14.27         10.63         6.97 o                         
  -5   4  12          3.57          5.22         5.47 o                         
  -4   4  12        626.18        651.01        26.13 o                         
  -3   4  12        144.28        135.60         8.57 o                         
  -2   4  12          0.73          7.26         9.45 o                         
  -1   4  12        311.88        334.60        20.95 o                         
   0   4  12       1137.59       1174.96        47.19 o                         
   1   4  12        348.74        364.83        21.41 o                         
   2   4  12        140.24        192.08        15.71 o                         
   3   4  12        126.67        128.19        13.58 o                         
   4   4  12         25.01         61.15        15.00 o                         
   5   4  12         98.17        119.62        13.31 o                         
   6   4  12         26.24          1.51        11.30 o                         
 -15   5  12        172.27        174.72        17.35 o                         
 -14   5  12         28.51         21.57        13.41 o                         
 -13   5  12         56.65         59.02        11.39 o                         
 -12   5  12          5.28         27.95        10.01 o                         
 -11   5  12          3.81         13.34        17.84 o                         
 -10   5  12         11.35         18.33         8.33 o                         
  -9   5  12         19.04         48.16        11.85 o                         
  -8   5  12        380.85        381.42        16.42 o                         
  -7   5  12         10.22         22.61         6.35 o                         
  -6   5  12        135.62        120.94        10.78 o                         
  -5   5  12        374.15        387.41        16.30 o                         
  -4   5  12        510.00        496.39        18.90 o                         
  -3   5  12        271.43        271.65        18.09 o                         
  -2   5  12        155.39        140.73        15.21 o                         
  -1   5  12         10.26         40.07        10.51 o                         
   0   5  12          2.80         12.02        10.88 o                         
   1   5  12         14.86         42.38        10.35 o                         
   2   5  12         55.85         56.43        11.61 o                         
   3   5  12          7.69          9.76        11.51 o                         
   4   5  12        302.77        293.91        22.87 o                         
   5   5  12        141.78        177.36        17.30 o                         
 -13   6  12         44.53         69.21        15.88 o                         
 -12   6  12          4.24         -2.65        11.52 o                         
 -11   6  12         87.03         85.81        14.92 o                         
 -10   6  12         15.55         13.00         9.78 o                         
  -9   6  12         24.01         32.89        10.14 o                         
  -8   6  12          0.07         17.43         9.20 o                         
  -7   6  12         37.74         39.10         9.80 o                         
  -6   6  12          5.97          6.26         8.58 o                         
  -5   6  12          7.25          6.46        18.10 o                         
  -4   6  12        130.17        149.55        16.54 o                         
  -3   6  12          1.00          0.37        11.63 o                         
  -2   6  12          3.73         13.33        12.94 o                         
  -1   6  12          7.63          5.63        10.66 o                         
   0   6  12         29.06         50.66        13.19 o                         
   1   6  12          4.06         16.73        11.43 o                         
   2   6  12         94.54         62.26        19.93 o                         
   3   6  12         64.48         64.96        13.21 o                         
 -10   7  12         29.65         47.72        12.27 o                         
  -9   7  12         23.19         58.31        13.28 o                         
  -8   7  12          9.16         28.62        14.66 o                         
  -7   7  12          4.57         -8.92        12.63 o                         
  -6   7  12         36.69         21.79        17.09 o                         
  -5   7  12         51.15         46.43        13.06 o                         
  -4   7  12         37.76         31.63        16.68 o                         
  -3   7  12          7.28         -6.71        21.00 o                         
  -2   7  12         89.39         92.22        14.39 o                         
  -1   7  12          2.87         -3.31        12.34 o                         
   0   7  12         83.18        101.39        27.42 o                         
 -16   1  13         54.59         43.90        10.60 o                         
 -15   1  13         72.09         86.76         9.88 o                         
 -14   1  13         80.89         94.52         7.95 o                         
 -13   1  13          0.72         -2.47         5.81 o                         
 -12   1  13          3.15          7.01         5.89 o                         
 -11   1  13          5.50         20.10         6.58 o                         
 -10   1  13         15.13         10.85         6.42 o                         
  -9   1  13          1.16          4.11         5.66 o                         
  -8   1  13          6.38          5.82         5.13 o                         
  -7   1  13         40.33         44.89         5.99 o                         
  -6   1  13         46.96         51.21         6.17 o                         
  -5   1  13         12.59         30.03         6.11 o                         
  -4   1  13          7.21          9.99         5.59 o                         
  -3   1  13         56.14         61.44         6.27 o                         
  -2   1  13         19.81         15.14         5.67 o                         
  -1   1  13         16.13         26.23         6.27 o                         
   0   1  13         14.62         35.09         8.54 o                         
   1   1  13          1.29          0.87         7.01 o                         
   2   1  13          0.02         -8.30         8.30 o                         
   3   1  13         34.58         37.88        13.55 o                         
   4   1  13         41.94         36.91        13.84 o                         
   5   1  13          1.66         12.47        26.59 o                         
 -16   2  13          2.20         26.00        22.36 o                         
 -15   2  13         33.81         57.81        10.01 o                         
 -14   2  13          0.20          2.72         6.24 o                         
 -13   2  13          9.46         10.09         6.04 o                         
 -12   2  13         19.60         13.71         6.74 o                         
 -11   2  13        113.12        121.16         9.20 o                         
 -10   2  13         47.35         35.53         7.65 o                         
  -9   2  13         18.01          0.21         8.62 o                         
  -8   2  13         79.96         92.76         8.15 o                         
  -7   2  13          0.21          2.71         5.40 o                         
  -6   2  13          9.49         11.44         6.61 o                         
  -5   2  13         72.88        101.90         8.33 o                         
  -4   2  13          1.18          2.57         5.92 o                         
  -3   2  13        108.49        114.99         8.87 o                         
  -2   2  13        106.30        115.69        11.45 o                         
  -1   2  13         69.51         83.45         9.41 o                         
   0   2  13          4.72         17.47         7.81 o                         
   1   2  13        139.40        154.32        20.78 o                         
   2   2  13        144.18        160.98        18.83 o                         
   3   2  13         30.38         17.03        10.80 o                         
   4   2  13         53.07         46.54        13.94 o                         
   5   2  13         41.65        107.51        31.35 o                         
 -15   3  13         75.18         60.60        13.11 o                         
 -14   3  13        124.18        121.29        11.65 o                         
 -13   3  13          0.73          2.25         7.66 o                         
 -12   3  13         16.15         19.13         7.11 o                         
 -11   3  13         73.98         68.60         7.96 o                         
 -10   3  13         56.24         59.81         9.93 o                         
  -9   3  13          5.75         13.29         7.46 o                         
  -8   3  13          0.46          8.42         6.42 o                         
  -7   3  13         23.97         24.75         6.60 o                         
  -6   3  13          9.82         -5.45         6.15 o                         
  -5   3  13          3.38          3.01         8.30 o                         
  -4   3  13          5.28         10.84        13.57 o                         
  -3   3  13         49.42         42.54         8.34 o                         
  -2   3  13          0.88         -2.40         7.27 o                         
  -1   3  13        143.09        152.16        16.78 o                         
   0   3  13         12.86         15.69        11.18 o                         
   1   3  13          3.14         11.98        11.97 o                         
   2   3  13         10.81         14.58        14.49 o                         
   3   3  13         49.77         30.15        17.57 o                         
   4   3  13         36.05         14.17        28.11 o                         
 -14   4  13          0.05        -11.70        11.70 o                         
 -13   4  13          0.14          9.17         9.75 o                         
 -12   4  13          9.78         -0.27         8.26 o                         
 -11   4  13          1.92          3.87        12.05 o                         
 -10   4  13         30.35         37.87         7.74 o                         
  -9   4  13          4.68          7.15        11.22 o                         
  -8   4  13        163.14        172.23        12.97 o                         
  -7   4  13         40.82         47.87         8.07 o                         
  -6   4  13         15.40          1.95         7.92 o                         
  -5   4  13        114.88        139.91        10.79 o                         
  -4   4  13          0.19          4.10         6.69 o                         
  -3   4  13         85.40         76.07        22.48 o                         
  -2   4  13         19.16         16.46        18.35 o                         
  -1   4  13          1.42         23.74        12.89 o                         
   0   4  13          0.21        -16.87        21.14 o                         
   1   4  13         25.23         18.71        13.43 o                         
   2   4  13         16.87         98.72        27.19 o                         
   3   4  13         35.65        -16.78        16.78 o                         
 -12   5  13          4.17          4.73        11.25 o                         
 -11   5  13        120.16        119.30        13.43 o                         
 -10   5  13         31.96         52.29        11.08 o                         
  -9   5  13          2.33         -3.62        15.24 o                         
  -8   5  13         46.52         42.69        10.09 o                         
  -7   5  13         29.18         42.03         8.67 o                         
  -6   5  13         90.49        104.03        12.86 o                         
  -5   5  13         42.73         63.61        12.22 o                         
  -4   5  13          5.06         30.59        10.36 o                         
  -3   5  13          7.60         12.43        11.15 o                         
  -2   5  13         48.99         49.33        12.63 o                         
  -1   5  13        182.03        198.42        22.63 o                         
   0   5  13         25.73         42.79        13.50 o                         
   1   5  13         39.67         35.65        38.68 o                         
  -9   6  13        109.21        154.19        18.76 o                         
  -8   6  13         23.11         26.22        17.25 o                         
  -7   6  13         14.48         30.14        13.86 o                         
  -6   6  13         36.79         57.30        13.60 o                         
  -5   6  13         57.53         78.74        14.69 o                         
  -4   6  13          3.23         31.38        15.99 o                         
  -3   6  13         21.60         14.18        11.93 o                         
  -2   6  13        159.58        190.73        33.91 o                         
 -13   0  14        156.05        176.00        18.51 o                         
 -12   0  14        235.93        262.43        18.94 o                         
 -11   0  14          6.41         22.09        14.78 o                         
 -10   0  14         18.09         26.37         9.61 o                         
  -9   0  14        282.35        316.43        19.47 o                         
  -8   0  14        159.53        122.43        12.51 o                         
  -7   0  14         27.72         34.47         9.67 o                         
  -6   0  14        167.64        209.36        20.96 o                         
  -5   0  14         65.22         49.61        11.40 o                         
  -4   0  14         34.84         29.79        10.54 o                         
  -3   0  14          7.32         11.42        10.43 o                         
  -2   0  14         28.67         35.05        10.75 o                         
  -1   0  14         30.24         29.43        13.49 o                         
   0   0  14         34.92         10.45        18.47 o                         
   1   0  14        233.31        234.24        33.29 o                         
   2   0  14        424.85        460.21        46.66 o                         
 -13   1  14         28.90         28.28         7.58 o                         
 -12   1  14          7.27         14.43         7.02 o                         
 -11   1  14         82.60         92.88         8.14 o                         
 -10   1  14          0.68          7.37         6.74 o                         
  -9   1  14         12.84         12.85         6.45 o                         
  -8   1  14         38.17         33.39         6.81 o                         
  -7   1  14        130.27        138.48         9.38 o                         
  -6   1  14        208.49        242.95        13.32 o                         
  -5   1  14         88.60        120.70        10.99 o                         
  -4   1  14        362.14        331.64        25.58 o                         
  -3   1  14        228.16        224.62        15.51 o                         
  -2   1  14        264.23        281.62        17.13 o                         
  -1   1  14        129.94        162.60        13.92 o                         
   0   1  14          2.63         23.57        17.01 o                         
   1   1  14        318.60        401.66        35.22 o                         
   2   1  14          0.35          6.66        17.38 o                         
 -13   2  14        166.77        198.92        12.28 o                         
 -12   2  14        268.42        281.22        14.26 o                         
 -11   2  14          0.80          1.58         8.23 o                         
 -10   2  14          0.08          6.15         8.23 o                         
  -9   2  14        123.19        160.35        10.88 o                         
  -8   2  14         23.31         33.66        11.86 o                         
  -7   2  14        109.68        148.77        10.48 o                         
  -6   2  14         90.80        132.32        12.62 o                         
  -5   2  14         68.48         59.43         9.14 o                         
  -4   2  14          0.97         19.91        13.25 o                         
  -3   2  14         35.43         31.29         9.82 o                         
  -2   2  14         35.12         54.96        15.32 o                         
  -1   2  14          0.26         14.13        15.31 o                         
   0   2  14          5.07         12.41        11.34 o                         
   1   2  14         99.35        106.80        17.43 o                         
 -12   3  14          4.17         23.27        11.40 o                         
 -11   3  14        106.80        124.17        13.36 o                         
 -10   3  14          2.79         -3.18         8.28 o                         
  -9   3  14         16.60         12.41         9.61 o                         
  -8   3  14         91.09         89.96         9.30 o                         
  -7   3  14        260.60        254.09        14.56 o                         
  -6   3  14        182.57        195.42        13.27 o                         
  -5   3  14         21.38         43.60        11.67 o                         
  -4   3  14        122.28        109.79        15.12 o                         
  -3   3  14         46.22         23.60        23.69 o                         
  -2   3  14         37.12         21.00        21.14 o                         
  -1   3  14        104.15        129.90        18.02 o                         
   0   3  14          0.81         36.21        20.41 o                         
 -10   4  14         15.59         18.74        18.71 o                         
  -9   4  14         17.93         16.23        14.59 o                         
  -8   4  14         13.66         -5.72         9.78 o                         
  -7   4  14        171.59        196.11        19.27 o                         
  -6   4  14         12.95         15.61        10.63 o                         
  -5   4  14         39.27          8.92        11.81 o                         
  -4   4  14         92.24        111.97        15.42 o                         
  -3   4  14         54.62         51.00        13.57 o                         
  -2   4  14         12.95         20.90        15.37 o                         
  -7   1  15          0.14         -8.78         8.78 o                         
  -6   1  15         25.60         43.62         9.38 o                         
                                                                                
